# Supplementary material for: DNA methylome and transcriptome analysis established a model of four differentially methylated positions (DMPs) as a diagnostic marker in esophageal adenocarcinoma early detection
Source: PeerJ. 2021 May 7;9:e11355. doi: 10.7717/peerj.11355 (PMC8109010; doi:10.7717/peerj.11355)
Supplement: Supplemental Information 1 [file peerj-09-11355-s001.xls]

bcr_patient_barcode	additional_studies	tissue_source_site	patient_id	bcr_patient_uuid	informed_consent_verified	icd_o_3_site	icd_o_3_histology	icd_10	tissue_prospective_collection_indicator	tissue_retrospective_collection_indicator	days_to_birth	country_of_birth	gender	height	weight	country_of_procurement	state_province_of_procurement	city_of_procurement	race_list	ethnicity	other_dx	history_of_neoadjuvant_treatment	person_neoplasm_cancer_status	vital_status	days_to_last_followup	days_to_death	tobacco_smoking_history	age_began_smoking_in_years	stopped_smoking_year	number_pack_years_smoked	alcohol_history_documented	frequency_of_alcohol_consumption	amount_of_alcohol_consumption_per_day	reflux_history	antireflux_treatment_types	h_pylori_infection	initial_diagnosis_by	barretts_esophagus	goblet_cells_present	history_of_esophageal_cancer	number_of_relatives_diagnosed	has_new_tumor_events_information	day_of_form_completion	month_of_form_completion	year_of_form_completion	has_follow_ups_information	has_drugs_information	has_radiations_information	project
TCGA-2H-A9GF	NA	2H	A9GF	0500F1A6-A528-43F3-B035-12D3B7C99C0F	YES	C15.5	8140/3	C15.5	NO	YES	-24487		MALE	183	95	Netherlands	ZH	Rotterdam			No	No	WITH TUMOR	Dead	NA	784	NA	NA	NA	NA	NO	NA	NA				Symptomatic	No			NA	YES	25	2	2014	NO	NO	NO	TCGA-ESCA
TCGA-2H-A9GG	NA	2H	A9GG	70084008-697D-442D-8F74-C12F8F598570	YES	C15.5	8140/3	C15.5	NO	YES	-24328		MALE	178	74	Netherlands	ZH	Rotterdam			No	No	WITH TUMOR	Dead	NA	610	NA	NA	NA	NA	NO	NA	NA				Symptomatic	Yes-UK	NO		NA	YES	25	2	2014	NO	NO	NO	TCGA-ESCA
TCGA-2H-A9GH	NA	2H	A9GH	606DC5B8-7625-42A6-A936-504EF25623A4	YES	C15.5	8140/3	C15.5	NO	YES	-16197		MALE	183	91	Netherlands	ZH	Rotterdam			No	No	WITH TUMOR	Dead	NA	951	NA	NA	NA	NA	NO	NA	NA	NO			Symptomatic	Yes-UK			NA	YES	25	2	2014	NO	NO	NO	TCGA-ESCA
TCGA-2H-A9GI	NA	2H	A9GI	CEAF98F8-517E-457A-BF29-ACFE22893D49	YES	C15.5	8140/3	C15.5	NO	YES	-25097		MALE	188	100	Netherlands	ZH	Rotterdam			No	No	WITH TUMOR	Dead	NA	435	NA	NA	NA	NA	NO	NA	NA				Symptomatic	Yes-UK			NA	YES	25	2	2014	NO	NO	NO	TCGA-ESCA
TCGA-2H-A9GJ	NA	2H	A9GJ	EE47CD59-C8D8-4B1E-96DB-91C679E4106F	YES	C15.5	8140/3	C15.5	NO	YES	-21180		MALE	189	70	Netherlands	ZH	Rotterdam			No	No	WITH TUMOR	Dead	NA	1781	NA	NA	NA	NA	NO	NA	NA	YES			Symptomatic	Yes-UK			NA	YES	25	2	2014	NO	NO	NO	TCGA-ESCA
TCGA-2H-A9GK	NA	2H	A9GK	61DF8A4B-95F8-40AB-A252-D00C4300C290	YES	C15.5	8140/3	C15.5	NO	YES	-16067		MALE	180	80	Netherlands	ZH	Rotterdam			No	No	WITH TUMOR	Dead	NA	232	NA	NA	NA	NA	NO	NA	NA	YES			Symptomatic	Yes-UK			NA	YES	25	2	2014	NO	NO	NO	TCGA-ESCA
TCGA-2H-A9GL	NA	2H	A9GL	AB2755D2-5BD9-4E2F-B255-E813AFC8D268	YES	C15.5	8140/3	C15.5	NO	YES	-27115		MALE	173	85	Netherlands	ZH	Rotterdam			No	No	WITH TUMOR	Dead	NA	180	NA	NA	NA	NA	NO	NA	NA	NO			Symptomatic	Yes-UK			NA	YES	25	2	2014	NO	NO	NO	TCGA-ESCA
TCGA-2H-A9GM	NA	2H	A9GM	6584FA8F-B4F4-4844-A71E-3BFB731AD445	YES	C15.5	8140/3	C15.5	NO	YES	-19484		MALE	179	77	Netherlands	ZH	Rotterdam			No	No	WITH TUMOR	Dead	NA	424	NA	NA	NA	NA	NO	NA	NA				Symptomatic	Yes-UK			NA	YES	25	2	2014	NO	NO	NO	TCGA-ESCA
TCGA-2H-A9GN	NA	2H	A9GN	078DC5F1-D2DC-4408-B785-27703C7813F1	YES	C15.5	8140/3	C15.5	NO	YES	-25664		MALE	185	82	Netherlands	ZH	Rotterdam			No	No	WITH TUMOR	Dead	NA	272	NA	NA	NA	NA	NO	NA	NA				Symptomatic	No			NA	YES	25	2	2014	NO	NO	NO	TCGA-ESCA
TCGA-2H-A9GO	NA	2H	A9GO	CA400EA1-3E4E-437E-A54C-446431B741DA	YES	C15.5	8140/3	C15.5	NO	YES	-21486		MALE	170	83	Netherlands	ZH	Rotterdam			No	No	WITH TUMOR	Dead	NA	494	NA	NA	NA	NA	NO	NA	NA				Symptomatic	Yes-UK			NA	YES	25	2	2014	NO	NO	NO	TCGA-ESCA
TCGA-2H-A9GQ	NA	2H	A9GQ	F23794D7-35CC-4550-A03F-8E3CDE1A2BCD	YES	C15.5	8140/3	C15.5	NO	YES	-29497		MALE	178	80	Netherlands	ZH	Rotterdam			No	No	WITH TUMOR	Dead	NA	128	NA	NA	NA	NA	NO	NA	NA				Symptomatic	Yes-UK			NA	YES	25	2	2014	NO	NO	NO	TCGA-ESCA
TCGA-2H-A9GR	NA	2H	A9GR	E9AA4430-0203-413C-A8FE-BB89E95CF6A3	YES	C15.5	8140/3	C15.5	NO	YES	-29451		MALE	168	67	Netherlands	ZH	Rotterdam			No	No	WITH TUMOR	Dead	NA	987	NA	NA	NA	NA	NO	NA	NA				Symptomatic	Yes-UK			NA	NO	25	2	2014	NO	NO	NO	TCGA-ESCA
TCGA-IC-A6RE	NA	IC	A6RE	64AA95B2-CCF7-4BFA-8D4F-98DE09F03E71	YES	C15.5	8140/3	C15.5	YES	NO	-21640		MALE	183	102	United States	Pennsylvania	Piitsburgh	WHITE	NOT HISPANIC OR LATINO	No	No	WITH TUMOR	Alive	234	NA	2	NA	NA	40	YES	NA	NA	YES			Symptomatic	Yes-USA	YES		NA	NO	3	4	2014	YES	YES	NO	TCGA-ESCA
TCGA-IG-A4QS	NA	IG	A4QS	990C6412-6DC0-4DBA-A7C1-5BCB3751B1CC	YES	C15.1	8140/3	C15.9	YES	NO	-26273	Ukraine	MALE	172	78	Ukraine		Kiev	WHITE	NOT HISPANIC OR LATINO	No	No	TUMOR FREE	Alive	8	NA	1	NA	NA	NA	NO	NA	NA	NO		Never	Symptomatic			NO	NA	NO	28	2	2013	YES	NO	NO	TCGA-ESCA
TCGA-IG-A7DP	NA	IG	A7DP	41B3DD5A-6413-40F5-9721-78CB218567B7	YES	C15.5	8140/3	C15.5	YES	NO	-18364	Bulgaria	FEMALE	166	58	Bulgaria			WHITE	NOT HISPANIC OR LATINO	No	No	TUMOR FREE	Alive	34	NA	1	NA	NA	NA	NO	NA	NA	NO		Never	Symptomatic				NA	NO	13	11	2013	YES	YES	NO	TCGA-ESCA
TCGA-JY-A6F8	NA	JY	A6F8	8F641AC4-8C31-464F-8BD1-E0661408EECC	YES	C15.5	8140/3	C15.5	NO	YES	-20550		MALE	188	90	Canada	Ontario	Toronto	WHITE		No	No	TUMOR FREE	Alive	3714	NA	1	NA	NA	NA	YES	3	1			Never	Screening	Yes-USA		YES	2	NO	16	12	2013	YES	NO	NO	TCGA-ESCA
TCGA-JY-A6FB	NA	JY	A6FB	C17331FB-C47B-40B5-8D39-9803EE37A42A	YES	C15.5	8140/3	C15.5	NO	YES	-28269		MALE	177	95	Canada	Ontario	Toronto	WHITE		Yes	No	TUMOR FREE	Alive	1837	NA	1	NA	NA	NA	YES	0	0			Never		Yes-USA	NO	NO	NA	NO	16	12	2013	YES	NO	NO	TCGA-ESCA
TCGA-JY-A6FB	NA	JY	A6FB	C17331FB-C47B-40B5-8D39-9803EE37A42A	YES	C15.5	8140/3	C15.5	NO	YES	-28269		MALE	177	95	Canada	Ontario	Toronto	WHITE		Yes	No	TUMOR FREE	Alive	1837	NA	1	NA	NA	NA	YES	0	0			Never		Yes-USA	NO	NO	NA	NO	16	12	2013	YES	NO	NO	TCGA-ESCA
TCGA-JY-A6FH	NA	JY	A6FH	BD1C3D3B-D174-4186-BB35-364E167A1D18	YES	C15.5	8140/3	C15.5	NO	YES	-19549		MALE	180	95	Canada	Ontario	Toronto	WHITE		No	No	TUMOR FREE	Alive	1098	NA	4	20	2011	33	YES	7	1	NO		Never	Symptomatic	Yes-USA	NO	NO	NA	YES	16	12	2013	YES	NO	NO	TCGA-ESCA
TCGA-JY-A938	NA	JY	A938	97394C78-2815-4348-B4C9-DF0B3B3D6B5E	YES	C16.0	8140/3	C16.0	NO	YES	-27633		MALE	165	72	Canada	Ontario	Toronto	WHITE		Yes	No	WITH TUMOR	Alive	773	NA	1	NA	NA	NA	YES	0	0	YES	No Treatment	Never	Symptomatic	Yes-USA		NO	NA	YES	20	6	2014	YES	NO	NO	TCGA-ESCA
TCGA-JY-A938	NA	JY	A938	97394C78-2815-4348-B4C9-DF0B3B3D6B5E	YES	C16.0	8140/3	C16.0	NO	YES	-27633		MALE	165	72	Canada	Ontario	Toronto	WHITE		Yes	No	WITH TUMOR	Alive	773	NA	1	NA	NA	NA	YES	0	0	YES	No Treatment	Never	Symptomatic	Yes-USA		NO	NA	YES	20	6	2014	YES	NO	NO	TCGA-ESCA
TCGA-JY-A939	NA	JY	A939	0EE03772-F38C-43C1-8484-3C4CB8459468	YES	C15.5	8140/3	C15.5	NO	YES	-28181		MALE	180	89	Canada	Ontario	Toronto	WHITE		No	No	WITH TUMOR	Alive	471	NA	1	NA	NA	NA	YES	0	0	NO		Never	Symptomatic	No		NO	NA	NO	20	6	2014	YES	NO	NO	TCGA-ESCA
TCGA-JY-A93C	NA	JY	A93C	BCAB5381-C037-4723-904E-D01EA386B61E	YES	C15.5	8140/3	C15.5	NO	YES	-17228		MALE	169	62	Canada	Ontario	Toronto	ASIAN		No	No	WITH TUMOR	Alive	705	NA	1	NA	NA	NA	YES	0	0	NO		Never	Symptomatic	No		NO	NA	YES	20	6	2014	YES	NO	NO	TCGA-ESCA
TCGA-JY-A93D	NA	JY	A93D	7CD5ACE2-D340-487E-BEB2-1B576F6D751D	YES	C15.5	8140/3	C15.5	NO	YES	-18813		MALE	197	52	Canada	Ontario	Toronto	WHITE		No	No	WITH TUMOR	Alive	769	NA	1	NA	NA	NA	YES	1	1	YES		Never	Symptomatic	Yes-USA		NO	NA	YES	3	7	2014	YES	YES	YES	TCGA-ESCA
TCGA-JY-A93E	NA	JY	A93E	50F15B12-4DC4-403F-94B0-9D121306EE30	YES	C15.5	8140/3	C15.5	NO	YES	-22427		MALE	173	73	Canada	Ontario	Toronto	WHITE		No	No	WITH TUMOR	Alive	550	NA	1	NA	NA	NA	YES	0	0	YES	No Treatment	Never	Screening	No		NO	NA	NO	20	6	2014	YES	NO	NO	TCGA-ESCA
TCGA-L5-A43C	NA	L5	A43C	A935DAEB-1EFD-4113-A614-A5E4D446C72B	YES	C15.5	8480/3	C15.5	NO	YES	-29753		MALE	155	95	United States	MI	Ann Arbor	WHITE		No	No		Alive	96	NA	4	29	2009	78	YES	1	NA	NO		Never	Symptomatic	No		NO	NA	NO	16	1	2013	YES	NO	NO	TCGA-ESCA
TCGA-L5-A43E	NA	L5	A43E	6969FE5A-5993-48E5-95C5-C5C7D3D08205	YES	C15.5	8140/3	C15.5	NO	YES	-27143		MALE	183	74	United States	MI	Ann Arbor	WHITE		No	No	TUMOR FREE	Alive	105	NA	3	21	1973	15	YES	0	0	YES	Medically Treated	Never	Symptomatic	Yes-USA	NO	NO	NA	YES	17	1	2013	YES	NO	NO	TCGA-ESCA
TCGA-L5-A43I	NA	L5	A43I	22EE75E0-5D61-41F4-AACD-B4E09C70D2C3	YES	C15.5	8140/3	C15.5	NO	YES	-28367		MALE	172	121	United States	MI	Ann Arbor	WHITE		Yes	No	TUMOR FREE	Dead	NA	556	2	NA	NA	45	YES	7	2				Symptomatic	No		NO	NA	NO	17	1	2013	YES	NO	NO	TCGA-ESCA
TCGA-L5-A43I	NA	L5	A43I	22EE75E0-5D61-41F4-AACD-B4E09C70D2C3	YES	C15.5	8140/3	C15.5	NO	YES	-28367		MALE	172	121	United States	MI	Ann Arbor	WHITE		Yes	No	TUMOR FREE	Dead	NA	556	2	NA	NA	45	YES	7	2				Symptomatic	No		NO	NA	NO	17	1	2013	YES	NO	NO	TCGA-ESCA
TCGA-L5-A43M	NA	L5	A43M	29DA08F4-C9E2-4E7A-9733-B4EC5B9C5F13	YES	C15.5	8140/3	C15.5	NO	YES	-30783		FEMALE	164	89	United States	MI	Ann Arbor			Yes	No		Alive	272	NA	3	20	1949	NA	YES	0	0	YES			Symptomatic	No		NO	NA	NO	17	1	2013	YES	NO	NO	TCGA-ESCA
TCGA-L5-A43M	NA	L5	A43M	29DA08F4-C9E2-4E7A-9733-B4EC5B9C5F13	YES	C15.5	8140/3	C15.5	NO	YES	-30783		FEMALE	164	89	United States	MI	Ann Arbor			Yes	No		Alive	272	NA	3	20	1949	NA	YES	0	0	YES			Symptomatic	No		NO	NA	NO	17	1	2013	YES	NO	NO	TCGA-ESCA
TCGA-L5-A4OE	NA	L5	A4OE	0A466142-C513-4257-85D4-4BD7CFD0EF29	YES	C15.5	8140/3	C15.5	NO	YES	-29591		MALE	NA	88	United States	Mi	Ann Arbor	WHITE		Yes	No		Alive	107	NA	3	NA	1986	38	YES	1	1				Symptomatic			NO	NA	NO	12	2	2013	YES	NO	NO	TCGA-ESCA
TCGA-L5-A4OE	NA	L5	A4OE	0A466142-C513-4257-85D4-4BD7CFD0EF29	YES	C15.5	8140/3	C15.5	NO	YES	-29591		MALE	NA	88	United States	Mi	Ann Arbor	WHITE		Yes	No		Alive	107	NA	3	NA	1986	38	YES	1	1				Symptomatic			NO	NA	NO	12	2	2013	YES	NO	NO	TCGA-ESCA
TCGA-L5-A4OF	NA	L5	A4OF	0C78B1B5-F480-45AD-A253-19297BC886B4	YES	C15.5	8140/3	C15.5	NO	YES	-23194		MALE	179	193	United States	Mi	Ann Arbor	WHITE		No	No		Alive	112	NA	1	NA	NA	NA	YES	7	4	YES	Medically Treated		Surveillance	Yes-USA		YES	1	NO	12	2	2013	YES	NO	NO	TCGA-ESCA
TCGA-L5-A4OG	NA	L5	A4OG	EB4AD376-4CC1-4D2C-9B93-AD2B082C77C4	YES	C15.5	8140/3	C15.5	NO	YES	-29105		FEMALE	163	67	United States	Mi	Ann Arbor	WHITE		Yes	No		Alive	102	NA	3	NA	1970	30	YES	NA	NA	NO			Screening	No		NO	NA	NO	12	2	2013	YES	NO	NO	TCGA-ESCA
TCGA-L5-A4OG	NA	L5	A4OG	EB4AD376-4CC1-4D2C-9B93-AD2B082C77C4	YES	C15.5	8140/3	C15.5	NO	YES	-29105		FEMALE	163	67	United States	Mi	Ann Arbor	WHITE		Yes	No		Alive	102	NA	3	NA	1970	30	YES	NA	NA	NO			Screening	No		NO	NA	NO	12	2	2013	YES	NO	NO	TCGA-ESCA
TCGA-L5-A4OH	NA	L5	A4OH	3FA7FC16-49DA-4BF6-90C4-74DF5CF68B65	YES	C15.5	8140/3	C15.5	NO	YES	-26180		MALE	175	127	United States	Mi	Ann Arbor	WHITE		No	No	TUMOR FREE	Alive	593	NA	3	NA	1977	60	YES	NA	NA	NO			Symptomatic	No		NO	NA	NO	12	2	2013	YES	NO	NO	TCGA-ESCA
TCGA-L5-A4OI	NA	L5	A4OI	CB2AF13B-CBED-4657-8FD4-FED8DB375CBA	YES	C15.5	8140/3	C15.5	NO	YES	-29190		MALE	173	83	United States	Mi	Ann Arbor	WHITE		Yes	No	WITH TUMOR	Alive	267	NA	3	NA	1967	48	YES	5	2	NO			Symptomatic	No		NO	NA	YES	12	2	2013	YES	NO	NO	TCGA-ESCA
TCGA-L5-A4OI	NA	L5	A4OI	CB2AF13B-CBED-4657-8FD4-FED8DB375CBA	YES	C15.5	8140/3	C15.5	NO	YES	-29190		MALE	173	83	United States	Mi	Ann Arbor	WHITE		Yes	No	WITH TUMOR	Alive	267	NA	3	NA	1967	48	YES	5	2	NO			Symptomatic	No		NO	NA	YES	12	2	2013	YES	NO	NO	TCGA-ESCA
TCGA-L5-A4OJ	NA	L5	A4OJ	CB419344-6148-43D4-B549-570BD09B3E05	YES	C15.5	8140/3	C15.5	NO	YES	-25657		FEMALE	164	114	United States	Mi	ANn Arbor	WHITE		No	No	TUMOR FREE	Alive	195	NA	1	NA	NA	NA	YES	0	NA	YES	Medically Treated		Symptomatic	Yes-USA	NO	NO	NA	NO	12	2	2013	YES	NO	NO	TCGA-ESCA
TCGA-L5-A4ON	NA	L5	A4ON	CABA34F2-3877-48CA-9FBC-665C3960F574	YES	C15.5	8140/3	C15.5	NO	YES	-23970		MALE	180	111	United States	Mi	Ann Arbor	WHITE		No	No	TUMOR FREE	Dead	NA	558	3	35	1980	10	YES	0	NA	YES	Medically Treated		Symptomatic			YES	1	NO	12	2	2013	YES	NO	NO	TCGA-ESCA
TCGA-L5-A4OO	NA	L5	A4OO	53990B20-16BD-4792-A4CA-4FD411C841F4	YES	C15.5	8140/3	C15.5	NO	YES	-27757		MALE	178	77	United States	Michigan	Ann Arbor	WHITE		No	No		Alive	101	NA	4	NA	2005	2.5	YES	NA	2	YES	Medically Treated		Symptomatic	No		NO	NA	NO	12	2	2013	YES	NO	NO	TCGA-ESCA
TCGA-L5-A4OP	NA	L5	A4OP	97031483-1185-41D6-9722-0A03B63CAA19	YES	C15.5	8140/3	C15.5	NO	YES	-24829		FEMALE	150	71	United States	Mi	Ann Arbor	WHITE		No	No	TUMOR FREE	Alive	218	NA	2	38	NA	30	YES	0	NA	YES	Medically Treated		Symptomatic	No			NA	NO	12	2	2013	YES	NO	NO	TCGA-ESCA
TCGA-L5-A4OQ	NA	L5	A4OQ	5530590B-8B5E-43A4-B2CA-877BFC6107F3	YES	C15.5	8140/3	C15.5	NO	YES	-27565		MALE	152	72	United States	Mi	Ann Arbor	WHITE		No	No	WITH TUMOR	Dead	NA	42	3	NA	1985	35	YES	7	1	NO		Never	Screening	No		NO	NA	YES	12	2	2013	NO	NO	NO	TCGA-ESCA
TCGA-L5-A4OR	NA	L5	A4OR	09EACBFD-3F4A-4D2B-B7A7-C021535E2981	YES	C15.5	8140/3	C15.5	NO	YES	-30417		MALE	166	84	United States	Mi	Ann Arbor	WHITE		No	No	TUMOR FREE	Dead	NA	96	1	NA	NA	NA	YES	0	0	YES	Medically Treated		Symptomatic	No			NA	NO	12	2	2013	YES	NO	NO	TCGA-ESCA
TCGA-L5-A4OS	NA	L5	A4OS	D5AC647F-0C6D-40D7-87A8-FAA1CC968C82	YES	C15.5	8140/3	C15.5	NO	YES	-31601		FEMALE	157	59	United States	Michigan	Ann Arbor	WHITE		No	No	TUMOR FREE	Alive	935	NA	1	NA	NA	NA	YES	7	1	YES	Medically Treated		Symptomatic	No		NO	NA	NO	12	2	2013	YES	NO	NO	TCGA-ESCA
TCGA-L5-A4OT	NA	L5	A4OT	9559F579-5D9A-4C96-9836-8A039D394795	YES	C15.5	8140/3	C15.5	NO	YES	-28162		MALE	178	98	United States	Mi	Ann Arbor	WHITE		No	No	WITH TUMOR	Dead	NA	149	4	NA	1992	40	YES	7	NA	YES	Medically Treated		Symptomatic			NO	NA	NO	12	2	2013	YES	NO	NO	TCGA-ESCA
TCGA-L5-A4OU	NA	L5	A4OU	AE6C307A-CA04-4618-B270-E8641AFD1DAA	YES	C15.5	8140/3	C15.5	NO	YES	-29674		MALE	175	82	United States	Michigan	Ann Arbor	WHITE		No	No	TUMOR FREE	Alive	882	NA	3	NA	1976	30	YES	0	NA	YES	Medically Treated		Symptomatic	No			NA	NO	12	2	2013	YES	NO	NO	TCGA-ESCA
TCGA-L5-A4OW	NA	L5	A4OW	10724958-D007-44FC-ADA2-D5874614DDBA	YES	C15.5	8140/3	C15.5	NO	YES	-20796		FEMALE	157	100	United States	Michigan	Ann Arbor			No	No	TUMOR FREE	Dead	NA	217	2	NA	NA	40	YES	0	NA	YES	Medically Treated		Symptomatic	Yes-USA		YES	1	NO	12	2	2013	YES	NO	NO	TCGA-ESCA
TCGA-L5-A4OX	NA	L5	A4OX	80BFE92B-FB00-48BB-B659-8F8EF103BC29	YES	C15.5	8140/3	C15.5	NO	YES	-22015		MALE	183	110	United States	Mi	Ann Arbor	WHITE		No	No	TUMOR FREE	Dead	NA	226	4	NA	1994	28.75	YES	0	NA	YES	No Treatment		Symptomatic	Yes-USA	YES	NO	NA	NO	12	2	2013	YES	NO	NO	TCGA-ESCA
TCGA-L5-A88T	NA	L5	A88T	6826BCDD-24A4-4DD1-9FAB-201CF774E166	YES	C15.5	8140/3	C15.5	NO	YES	-31480		MALE	174	80	United States	michigan	ann arbor	WHITE		Yes	No	TUMOR FREE	Alive	265	NA	3	15	1976	17.5	YES	0	0	NO		Never	Screening	No		NO	NA	NO	28	1	2014	YES	NO	NO	TCGA-ESCA
TCGA-L5-A88T	NA	L5	A88T	6826BCDD-24A4-4DD1-9FAB-201CF774E166	YES	C15.5	8140/3	C15.5	NO	YES	-31480		MALE	174	80	United States	michigan	ann arbor	WHITE		Yes	No	TUMOR FREE	Alive	265	NA	3	15	1976	17.5	YES	0	0	NO		Never	Screening	No		NO	NA	NO	28	1	2014	YES	NO	NO	TCGA-ESCA
TCGA-L5-A88V	NA	L5	A88V	C61536A4-761C-4CA2-A1CD-AAD738DCD940	YES	C15.5	8140/3	C15.5	NO	YES	-22066		MALE	175	73	United States	michigan	ann arbor	WHITE		No	No	TUMOR FREE	Alive	79	NA	4	23	2000	30	YES	1	4	YES	No Treatment	Never	Screening	No		NO	NA	NO	28	1	2014	YES	NO	NO	TCGA-ESCA
TCGA-L5-A88Y	NA	L5	A88Y	FD43A93A-A26D-427B-BE04-466630F3D949	YES	C15.5	8140/3	C15.5	NO	YES	-28061		MALE	185	76	United States	michigan	ann arbor	WHITE		Yes	No		Alive	11	NA	3	35	1965	50	YES	0	0	NO			Screening	No		NO	NA	NO	28	1	2014	YES	NO	NO	TCGA-ESCA
TCGA-L5-A88Y	NA	L5	A88Y	FD43A93A-A26D-427B-BE04-466630F3D949	YES	C15.5	8140/3	C15.5	NO	YES	-28061		MALE	185	76	United States	michigan	ann arbor	WHITE		Yes	No		Alive	11	NA	3	35	1965	50	YES	0	0	NO			Screening	No		NO	NA	NO	28	1	2014	YES	NO	NO	TCGA-ESCA
TCGA-L5-A891	NA	L5	A891	F28F37A0-8E24-4A36-90F0-83CF5A27BE10	YES	C15.5	8140/3	C15.5	NO	YES	-18925		MALE	183	81	United States	michigan	ann arbor	WHITE		No	No	TUMOR FREE	Alive	114	NA	1	NA	NA	NA	YES	0	0	NO			Symptomatic	No		NO	NA	NO	28	1	2014	YES	NO	NO	TCGA-ESCA
TCGA-L5-A893	NA	L5	A893	FB777A96-2E24-4B60-9C7E-9D5DC3E7F35A	YES	C15.5	8140/3	C15.5	NO	YES	-26143		FEMALE	150	67	United States	michigan	ann arbor	WHITE		No	No	TUMOR FREE	Alive	92	NA	2	19	NA	52	YES	0	0	YES	Medically Treated		Symptomatic	Yes-USA		NO	NA	NO	28	1	2014	YES	NO	NO	TCGA-ESCA
TCGA-L5-A8NE	NA	L5	A8NE	67FAE19C-3CE9-4F91-B01E-4B130ABF632E	YES	C15.5	8140/3	C15.5	NO	YES	-28243		MALE	170	94	United States	MI	Ann Arbor	WHITE		No	No	TUMOR FREE	Alive	1688	NA	3	14	1967	58	YES	0	NA	NO			Symptomatic	No			NA	NO	10	3	2014	YES	NO	NO	TCGA-ESCA
TCGA-L5-A8NF	NA	L5	A8NF	DF78950C-198D-4AFC-A81E-8CFA4DEA0ABD	YES	C15.5	8140/3	C15.5	NO	YES	-21134		MALE	173	89	United States	MI	ann Arbor	WHITE		No	No	TUMOR FREE	Dead	NA	81	4	15	1998	60	YES	0	NA	NO			Screening	No		NO	NA	NO	10	3	2014	NO	NO	NO	TCGA-ESCA
TCGA-L5-A8NG	NA	L5	A8NG	81BE56DA-BEA2-426B-9576-950A909CC153	YES	C15.5	8140/3	C15.5	NO	YES	-28219		MALE	166	81	United States	michigan	ann arbor	WHITE		Yes	No	TUMOR FREE	Alive	1094	NA	4	16	1990	100	NO	NA	NA	YES	Medically Treated		Symptomatic	No			NA	NO	10	3	2014	YES	NO	NO	TCGA-ESCA
TCGA-L5-A8NG	NA	L5	A8NG	81BE56DA-BEA2-426B-9576-950A909CC153	YES	C15.5	8140/3	C15.5	NO	YES	-28219		MALE	166	81	United States	michigan	ann arbor	WHITE		Yes	No	TUMOR FREE	Alive	1094	NA	4	16	1990	100	NO	NA	NA	YES	Medically Treated		Symptomatic	No			NA	NO	10	3	2014	YES	NO	NO	TCGA-ESCA
TCGA-L5-A8NH	NA	L5	A8NH	5AF0E222-3DC8-400B-BA61-2225921F2FD3	YES	C15.5	8140/3	C15.5	NO	YES	-19991		MALE	183	96	United States	michigan	ann arbor	WHITE		No	No	TUMOR FREE	Dead	NA	393	1	NA	NA	NA	YES	7	7	YES	Medically Treated		Symptomatic	No			NA	NO	10	3	2014	NO	NO	NO	TCGA-ESCA
TCGA-L5-A8NI	NA	L5	A8NI	4B0274A5-56BD-4E69-9616-F878392EDB13	YES	C15.5	8140/3	C15.5	NO	YES	-29135		MALE	NA	89	United States	michigan	ann arbor	WHITE		No	No	WITH TUMOR	Dead	NA	410	3	57	1987	NA	NO	NA	NA	NO		Never	Symptomatic	No		NO	NA	YES	10	3	2014	NO	NO	NO	TCGA-ESCA
TCGA-L5-A8NJ	NA	L5	A8NJ	9E02A368-8858-4EC5-8C27-9E0876D387A4	YES	C15.5	8140/3	C15.5	NO	YES	-28200		MALE	173	81	United States	michigan	ann arbor	WHITE		No	No	WITH TUMOR	Alive	501	NA	3	NA	1970	NA	YES	7	2	NO			Symptomatic	No			NA	YES	10	3	2014	YES	NO	NO	TCGA-ESCA
TCGA-L5-A8NL	NA	L5	A8NL	9C32A8F1-49A4-4662-A5FB-B99F955C3B1A	YES	C15.5	8140/3	C15.5	NO	YES	-20542		MALE	158	80	United States	michigan	ann arbor	WHITE		No	No	TUMOR FREE	Alive	402	NA	3	NA	1974	NA	YES	0	NA	YES	Medically Treated		Symptomatic	No		NO	NA	NO	10	3	2014	YES	NO	NO	TCGA-ESCA
TCGA-L5-A8NM	NA	L5	A8NM	A9904356-F050-4BD8-B48A-50B64F6DC3A1	YES	C15.5	8140/3	C15.5	NO	YES	-30936		FEMALE	NA	60	United States	michigan	ann arbor	WHITE		No	No	TUMOR FREE	Dead	NA	236	1	NA	NA	NA	YES	0	NA	NO			Symptomatic	No			NA	NO	10	3	2014	NO	NO	NO	TCGA-ESCA
TCGA-L5-A8NN	NA	L5	A8NN	90940FF1-C270-44F5-9949-F726838AAA57	YES	C15.5	8140/3	C15.5	NO	YES	-29891		MALE	170	60	United States	michigan	ann arbor	WHITE		No	No		Alive	165	NA	3	15	1950	15	YES	0	NA	YES	Medically Treated		Symptomatic	No			NA	NO	10	3	2014	YES	NO	NO	TCGA-ESCA
TCGA-L5-A8NR	NA	L5	A8NR	DA33C637-E9DB-4A67-9198-2EDA750DEAD7	YES	C15.5	8140/3	C15.5	NO	YES	-29730		FEMALE	157	60	United States	michigan	ann arbor			No	No	WITH TUMOR	Alive	265	NA	3	21	1971	15	NO	NA	NA	YES	Medically Treated		Symptomatic	No			NA	YES	10	3	2014	YES	NO	NO	TCGA-ESCA
TCGA-L5-A8NS	NA	L5	A8NS	318E257E-7BFF-4CA0-8F0E-ACB02516437E	YES	C15.5	8140/3	C15.5	NO	YES	-27800		MALE	180	88	United States	michigan	ann arbor	WHITE		No	No	WITH TUMOR	Alive	408	NA	4	NA	1988	80	YES	0	NA	YES	Medically Treated		Symptomatic	No			NA	YES	10	3	2014	YES	NO	NO	TCGA-ESCA
TCGA-L5-A8NT	NA	L5	A8NT	66118386-6FFE-4375-97D3-01908814AE32	YES	C15.5	8140/3	C15.5	NO	YES	-25259		MALE	183	84	United States	michigan	ann arbor	WHITE		Yes	No	WITH TUMOR	Alive	825	NA	3	18	1967	26	YES	NA	4	NO			Symptomatic	No			NA	YES	10	3	2014	YES	NO	NO	TCGA-ESCA
TCGA-L5-A8NT	NA	L5	A8NT	66118386-6FFE-4375-97D3-01908814AE32	YES	C15.5	8140/3	C15.5	NO	YES	-25259		MALE	183	84	United States	michigan	ann arbor	WHITE		Yes	No	WITH TUMOR	Alive	825	NA	3	18	1967	26	YES	NA	4	NO			Symptomatic	No			NA	YES	10	3	2014	YES	NO	NO	TCGA-ESCA
TCGA-L5-A8NU	NA	L5	A8NU	CF7B2DE3-F4BE-4D29-B537-499DD948C1B7	YES	C15.5	8140/3	C15.5	NO	YES	-30738		MALE	NA	97	United States	michigan	ann arbor	WHITE		No	No	TUMOR FREE	Dead	NA	2134	3	NA	1966	NA	NO	NA	NA	YES	Medically Treated		Surveillance	Yes-USA			NA	NO	10	3	2014	NO	NO	NO	TCGA-ESCA
TCGA-L5-A8NV	NA	L5	A8NV	C6AE1D70-A6A2-4A46-B67A-D1BFF73A1709	YES	C15.5	8140/3	C15.5	NO	YES	-27546		MALE	183	82	United States	michigan	ann arbor	WHITE		No	No	WITH TUMOR	Dead	NA	1599	3	NA	1971	NA	NO	NA	NA	YES	Medically Treated		Symptomatic	No			NA	YES	10	3	2014	NO	NO	NO	TCGA-ESCA
TCGA-L5-A8NW	NA	L5	A8NW	D30AB67A-A40C-49B4-8FBC-D7DD5442277D	YES	C15.5	8140/3	C15.5	NO	YES	-20194		MALE	178	103	United States	michigan	ann arbor	WHITE		No	No	WITH TUMOR	Dead	NA	1402	3	19	1980	15	YES	3	NA	YES	Medically Treated		Symptomatic	No		NO	NA	YES	10	3	2014	NO	NO	NO	TCGA-ESCA
TCGA-L7-A6VZ	NA	L7	A6VZ	DC4062D7-1C81-4B19-AABD-8307A0DF5029	YES	C15.4	8140/3	C15.4	YES	NO	-22730		MALE	185	111	United States	Delaware	Newark	WHITE	NOT HISPANIC OR LATINO	No	No	TUMOR FREE	Alive	266	NA	1	NA	NA	NA		NA	NA	YES	Medically Treated		Symptomatic			NO	NA	NO	29	11	2013	YES	YES	YES	TCGA-ESCA
TCGA-M9-A5M8	NA	M9	A5M8	124C1D54-1836-4F8F-920F-14047376120F	YES	C15.5	8140/3	C15.5	NO	YES	-21433		MALE	174	51	Canada	Ontario	London			No	No	TUMOR FREE	Alive	536	NA	2	NA	NA	50	YES	NA	3	NO			Symptomatic	No		YES	2	NO	25	9	2013	YES	NO	NO	TCGA-ESCA
TCGA-Q9-A6FW	NA	Q9	A6FW	C89F6EA5-786D-4D3C-AA93-681664A908F9	YES	C15.5	8140/3	C15.5	YES	NO	-22586	United States	MALE	170	79	United States	Georgia	Atlanta	WHITE	NOT HISPANIC OR LATINO	No	No	TUMOR FREE	Alive	115	NA	4	NA	2013	75	NO	NA	NA	NO		Never	Symptomatic	No			NA	NO	30	8	2013	YES	NO	YES	TCGA-ESCA
TCGA-R6-A6DN	NA	R6	A6DN	AC437816-E057-4F2C-9443-6289199431ED	YES	C15.4	8140/3	C15.4	NO	YES	-21259		MALE	175	98	United States	Texas	Houston	WHITE	NOT HISPANIC OR LATINO	No	No	WITH TUMOR	Dead	NA	243	3	20	1989	8	YES	5	NA	YES			Symptomatic	No		NO	NA	YES	10	9	2013	YES	NO	NO	TCGA-ESCA
TCGA-R6-A6DQ	NA	R6	A6DQ	DDE17514-BD86-41E7-AE6D-88DDA6D854BB	YES	C15.5	8140/3	C15.5	NO	YES	-27098		FEMALE	168	56	United States	TX	Houston	WHITE	NOT HISPANIC OR LATINO	No	No	WITH TUMOR	Dead	NA	231	1	NA	NA	NA	YES	NA	NA	YES	Medically Treated		Symptomatic	No		NO	NA	NO	10	9	2013	NO	NO	NO	TCGA-ESCA
TCGA-R6-A6KZ	NA	R6	A6KZ	8D5788CA-9131-4604-870F-C7EEA84C9FF6	YES	C15.5	8140/3	C15.5	NO	YES	-15512	United States	MALE	180	71	United States	Texas	Houston	WHITE	NOT HISPANIC OR LATINO	No	No	WITH TUMOR	Dead	NA	154	1	NA	NA	NA	YES	4	1	NO		Never	Symptomatic	No		NO	0	NO	7	1	2014	NO	NO	NO	TCGA-ESCA
TCGA-R6-A6L4	NA	R6	A6L4	D125A297-88BE-4500-8EF8-B8BB02362F2B	YES	C15.5	8140/3	C15.5	NO	YES	-10222	United States	MALE	179	106	United States	Texas	Houston	WHITE	NOT HISPANIC OR LATINO	No	No	WITH TUMOR	Alive	447	NA	4	15	2011	11	YES	NA	NA	YES	Medically Treated	Never	Symptomatic	Yes-USA		NO	0	YES	7	1	2014	YES	NO	NO	TCGA-ESCA
TCGA-R6-A6L6	NA	R6	A6L6	7E53564C-4132-40BD-A4D5-1D35473F224F	YES	C15.5	8140/3	C15.5	NO	YES	-25092	United States	MALE	170	84	United States	Texas	Houston	WHITE	NOT HISPANIC OR LATINO	No	No	WITH TUMOR	Dead	NA	214	1	NA	NA	NA	NO	NA	NA	NO		Never	Symptomatic	No	NO	NO	0	NO	7	1	2014	NO	NO	NO	TCGA-ESCA
TCGA-R6-A6XG	NA	R6	A6XG	3DF30783-C93D-4204-9703-C24C2349BA15	YES	C15.5	8140/3	C15.5	NO	YES	-23484	United States	MALE	192	103	United States	Texas	Houston	WHITE	NOT HISPANIC OR LATINO	No	No	WITH TUMOR	Alive	900	NA	1	NA	NA	NA	YES	1	1	YES	Medically TreatedSurgically Treated	Never	Symptomatic	Yes-USA	YES	YES	1	YES	7	1	2014	YES	NO	NO	TCGA-ESCA
TCGA-R6-A6XQ	NA	R6	A6XQ	8373BC4A-490D-4050-BBB1-48B6472EBA34	YES	C15.5	8140/3	C15.5	NO	YES	-21410	United States	MALE	178	85	United States	TX	Houston	WHITE	NOT HISPANIC OR LATINO	No	No	WITH TUMOR	Dead	NA	193	4	18	1994	54	YES	2	NA	NO		Never	Symptomatic	No		NO	0	NO	7	1	2014	NO	NO	NO	TCGA-ESCA
TCGA-R6-A6Y0	NA	R6	A6Y0	77B3EC30-1E9F-466A-944B-6B187635EDB7	YES	C15.5	8140/3	C15.5	NO	YES	-20045	United States	MALE	173	94	United States	TX	Houston	WHITE	NOT HISPANIC OR LATINO	No	No	WITH TUMOR	Alive	1641	NA	1	NA	NA	NA	YES	1	NA	NO		Never	Symptomatic	No		NO	0	NO	7	1	2014	YES	NO	NO	TCGA-ESCA
TCGA-R6-A6Y2	NA	R6	A6Y2	B2B8C6BC-509B-4C5B-B0FB-D07A5628FA80	YES	C15.5	8140/3	C15.5	NO	YES	-25940	United States	MALE	169	89	United States	TX	Houston	WHITE	HISPANIC OR LATINO	No	No	WITH TUMOR	Dead	NA	283	4	15	1995	70	YES	7	NA	NO		Never	Symptomatic	No		NO	NA	YES	7	1	2014	NO	NO	NO	TCGA-ESCA
TCGA-R6-A8W5	NA	R6	A8W5	1946F60D-51CA-48BA-8E94-79142594986E	YES	C15.5	8140/3	C15.5	NO	YES	-21917		MALE	177	77	United States	texas	houston	WHITE	NOT HISPANIC OR LATINO	No	No	WITH TUMOR	Dead	NA	480	4	NA	NA	41	NO	NA	NA	YES	Medically Treated	Never	Screening	No	NO	NO	NA	YES	24	11	2014	NO	YES	NO	TCGA-ESCA
TCGA-R6-A8W8	NA	R6	A8W8	CCCD0568-E267-44A2-8421-6471736BB45F	YES	C15.5	8140/3	C15.5	NO	YES	-26535		MALE	171	91	United States			WHITE	NOT HISPANIC OR LATINO	No	No	WITH TUMOR	Dead	NA	88	3	NA	1994	76	NO	NA	NA	NO		Never	Symptomatic	No		NO	NA	NO	24	11	2014	NO	NO	NO	TCGA-ESCA
TCGA-R6-A8WC	NA	R6	A8WC	9A1C83CD-D746-4008-8ED3-22CD44951E29	YES	C15.5	8140/3	C15.5	NO	YES	-20812		MALE	180	89	United States	texas	houston	WHITE	NOT HISPANIC OR LATINO	No	No	WITH TUMOR	Alive	22	NA	3	15	1996	3	YES	2	NA	YES	No Treatment	Never	Screening	Yes-USA	NO	NO	NA	NO	24	11	2014	YES	NO	NO	TCGA-ESCA
TCGA-R6-A8WG	NA	R6	A8WG	608EF42F-CCD7-4AE0-8156-8775A0F09BCF	YES	C15.5	8140/3	C15.5	NO	YES	-22093		MALE	174	76	United States	Texas	Houston	WHITE	HISPANIC OR LATINO	No	No	WITH TUMOR	Dead	NA	386	1	NA	NA	NA	NO	NA	NA	YES	Medically Treated	Never	Symptomatic	No		NO	NA	YES	24	11	2014	NO	NO	NO	TCGA-ESCA
TCGA-RE-A7BO	NA	RE	A7BO	9112A681-E5A2-4DC8-B5AF-0187D3BFC1D3	YES	C15.5	8140/3	C15.5	NO	YES	-26348	Australia	FEMALE	167	77	Australia	Victoria	Melbourne	WHITE	NOT HISPANIC OR LATINO	No	No	TUMOR FREE	Dead	NA	213	3	18	1968	5	NO	NA	NA	NO		Never	Symptomatic	Yes-USA	YES	YES	1	NO	26	11	2013	NO	NO	NO	TCGA-ESCA
TCGA-S8-A6BV	NA	S8	A6BV	48633BB8-C5F3-45AA-A406-E46C624391B4	YES	C15.5	8140/3	C15.5	YES	NO	-28111	United States	MALE	180	90	United States	Indiana	Indianapolis	WHITE	NOT HISPANIC OR LATINO	No	No		Alive	267	NA	3	NA	1952	NA	YES	NA	NA	NO			Symptomatic	No		NO	NA	YES	2	12	2013	YES	YES	NO	TCGA-ESCA
TCGA-S8-A6BV	NA	S8	A6BV	48633BB8-C5F3-45AA-A406-E46C624391B4	YES	C15.5	8140/3	C15.5	YES	NO	-28111	United States	MALE	180	90	United States	Indiana	Indianapolis	WHITE	NOT HISPANIC OR LATINO	No	No		Alive	267	NA	3	NA	1952	NA	YES	NA	NA	NO			Symptomatic	No		NO	NA	YES	2	12	2013	YES	YES	NO	TCGA-ESCA
TCGA-V5-A7RB	NA	V5	A7RB	CD2F37A3-1912-4E64-89C5-A92A070EFD5B	YES	C15.5	8140/3	C15.5	YES	NO	-21654	United States	MALE	172	133	United States	NC	Durham		HISPANIC OR LATINO	No	No	TUMOR FREE	Dead	NA	161	2	19	NA	40	YES	0	0	YES	Medically Treated	Never	Surveillance	Yes-USA		YES	1	NO	2	12	2013	YES	NO	NO	TCGA-ESCA
TCGA-V5-A7RE	NA	V5	A7RE	3B076D77-6276-4233-867B-6A10D9E17343	YES	C15.4	8140/3	C15.4	YES	NO	-16643	United States	MALE	169	77	United States	NC	Durham	WHITE	NOT HISPANIC OR LATINO	No	No	TUMOR FREE	Alive	146	NA	1	NA	NA	NA	YES	0	0	YES	Medically Treated	Never	Symptomatic	No		NO	NA	YES	2	12	2013	YES	YES	YES	TCGA-ESCA
TCGA-V5-AASW	NA	V5	AASW	AD2FE57C-2F44-4D57-83A9-349C8A25C414	YES	C15.9	8140/3	C15.9	YES	NO	-26571	United States	MALE	175	88	United States	NC	Durham	WHITE	NOT HISPANIC OR LATINO	No	No	WITH TUMOR	Alive	248	NA	2	NA	NA	NA	NO	NA	NA	YES	Medically TreatedSurgically Treated	Never	Symptomatic	No		NO	0	YES	30	4	2014	YES	NO	NO	TCGA-ESCA
TCGA-V5-AASX	NA	V5	AASX	6C7D464E-09F1-4478-837D-BFBF6ADDF062	YES	C15.5	8140/3	C15.5	YES	NO	-27081	United States	MALE	192	100	United States	NC	Durham	WHITE	NOT HISPANIC OR LATINO	No	No	WITH TUMOR	Alive	135	NA	4	14	NA	NA	YES	1	0	NO		Never	Symptomatic	No			NA	YES	30	4	2014	YES	NO	NO	TCGA-ESCA
TCGA-VR-A8EQ	NA	VR	A8EQ	49A3C7C6-81B0-4B14-8E13-03F6901171F8	YES	C15.5	8211/3	C15.5	NO	YES	-26912	Brazil	MALE	184	75	Brazil	Sao Paulo	Barretos	WHITE		No	No	WITH TUMOR	Dead	NA	694	NA	NA	NA	NA	YES	NA	NA	NO		Never	Symptomatic	No	NO		NA	NO	20	8	2014	NO	YES	YES	TCGA-ESCA
TCGA-VR-AA4D	NA	VR	AA4D	02D98B0A-8360-49B9-BBD6-B70C79CBD32D	YES	C15.5	8140/3	C15.5	NO	YES	-19714	Brazil	MALE	178	82	Brazil	Sao Paulo	Barretos	WHITE		No	No	WITH TUMOR	Alive	1378	NA	NA	NA	NA	NA	NO	NA	NA	YES	No Treatment	Never	Symptomatic	No		NO	NA	YES	20	8	2014	YES	YES	YES	TCGA-ESCA
TCGA-X8-AAAR	NA	X8	AAAR	CAF9B681-AF70-4A6D-A871-C45926220DE5	YES	C15.5	8140/3	C15.5	NO	YES	-25370		MALE	183	105	United States	az	phoenix	WHITE	NOT HISPANIC OR LATINO	No	No	TUMOR FREE	Alive	309	NA	3	15	1983	75	YES	5	1	YES			Symptomatic			NO	NA	NO	29	7	2014	YES	NO	NO	TCGA-ESCA
TCGA-ZR-A9CJ	NA	ZR	A9CJ	FDCDF592-66F1-4027-962F-A64D49BE474F	YES	C15.5	8140/3	C15.5	NO	YES	-23752	United Kingdom	MALE	NA	NA	United Kingdom	Scotland	Dundee	WHITE	NOT HISPANIC OR LATINO	No	No		Alive	551	NA	NA	NA	NA	NA	NO	NA	NA				Symptomatic	No			NA	YES	30	4	2014	YES	NO	NO	TCGA-ESCA
[truncated: 35 more columns]
