# Supplementary material for: DNA methylome and transcriptome analysis established a model of four differentially methylated positions (DMPs) as a diagnostic marker in esophageal adenocarcinoma early detection
Source: PeerJ. 2021 May 7;9:e11355. doi: 10.7717/peerj.11355 (PMC8109010; doi:10.7717/peerj.11355)
Supplement: Supplemental Information 2 [file peerj-09-11355-s002.xls]

TCGA-2H-A9GK-01A	TCGA-L5-A4OI-01A	TCGA-L5-A4OG-01A	TCGA-R6-A6XQ-01B	TCGA-X8-AAAR-01A	TCGA-ZR-A9CJ-01B	TCGA-L5-A8NW-01A	TCGA-L5-A4OR-01A	TCGA-S8-A6BV-01A	TCGA-2H-A9GM-01A	TCGA-2H-A9GN-01A	TCGA-2H-A9GL-01A	TCGA-JY-A6FB-01A	TCGA-L5-A43I-01A	TCGA-L5-A43M-01A	TCGA-JY-A93C-01A	TCGA-L7-A6VZ-01A	TCGA-R6-A6DN-01B	TCGA-L5-A4OF-01A	TCGA-L5-A8NU-01A	TCGA-2H-A9GG-01A	TCGA-V5-A7RE-01A	TCGA-Q9-A6FW-01A	TCGA-2H-A9GR-01A	TCGA-L5-A8NL-01A	TCGA-L5-A4OO-01A	TCGA-L5-A43E-01A	TCGA-IG-A4QS-01A	TCGA-IC-A6RE-01A	TCGA-JY-A93D-01A	TCGA-R6-A8WC-01A	TCGA-L5-A8NJ-01A	TCGA-L5-A8NE-01A	TCGA-R6-A8W5-01B	TCGA-L5-A8NS-01A	TCGA-R6-A6L4-01A	TCGA-L5-A4ON-01A	TCGA-JY-A938-01A	TCGA-V5-AASX-01A	TCGA-L5-A88V-01A	TCGA-IG-A7DP-01A	TCGA-JY-A6FH-01A	TCGA-JY-A93E-01A	TCGA-2H-A9GJ-01A	TCGA-VR-AA4D-01A	TCGA-L5-A893-01A	TCGA-2H-A9GI-01A	TCGA-V5-AASW-01A	TCGA-JY-A939-01A	TCGA-L5-A4OX-01A
cg00005040	0.433270291444938	0.570477916449524	0.530344365054148	0.202171461963837	0.591550176806278	0.275953663014854	0.657199108150905	0.287424058564039	0.458392839430513	0.452375968287818	0.116903796204647	0.642254670590082	0.652196920554483	0.743504826913527	0.148742958736347	0.687386546963504	0.666092261515261	0.767950739483511	0.141743921369734	0.281935944671704	0.0966411302674802	0.597824695365515	0.176692248429802	0.47127469975036	0.375500477606182	0.441852870810922	0.513569210410987	0.387980123638249	0.669449591094959	0.500125555085949	0.759505538100805	0.602610646654941	0.27774715234065	0.121353873256624	0.337976117924309	0.474397112920096	0.71100246069942	0.581512892956519	0.561529327062213	0.105892949129019	0.18887935153522	0.10562131958819	0.621164045038636	0.0970866475380218	0.368656360157481	0.758411235426247	0.612131312368768	0.532188652805196	0.258701740441463
cg00007239	0.742829046230591	0.886997663736356	0.546468652802251	0.194837145641904	0.717006007842727	0.5964556783932	0.676283147740268	0.472321083006523	0.646570082255391	0.343577458707773	0.718661438202235	0.592275189623649	0.465902602238764	0.421727527133492	0.888835566811708	0.721442188873091	0.563913833750489	0.831582349861718	0.464406182690114	0.742036111220835	0.38125185186848	0.311712480277999	0.515141326478147	0.714455724773485	0.751719902711578	0.612381814406883	0.271021995195358	0.4362322092762	0.517903036735335	0.637327446781628	0.823525528881036	0.314989810784079	0.438069495698924	0.579414735546547	0.619051472998199	0.774614798782933	0.266700111270825	0.709257874194783	0.556753461762379	0.715489825666893	0.781166990881472	0.379380854881788	0.771551247559606	0.373400861861546	0.519868896497843	0.596290050204336	0.597689218472671	0.420777825986562	0.859368834215547
cg00009001	0.842180976582261	0.92117086870058	0.917233363194263	0.888237143186689	0.869031092462432	0.826277443280669	0.826721503196955	0.894276460413026	0.85751284943351	0.859839307779436	0.853901527145813	0.880462747024616	0.936169996853811	0.921892440873193	0.904800954772542	0.719565774016996	0.556734279618335	0.799127079239229	0.903116407087657	0.921417809905596	0.674141430456993	0.920580610626061	0.805368669036934	0.784750687766628	0.751205966743125	0.898529790217578	0.927336787258586	0.886600172191588	0.920409770656892	0.766217142700672	0.812029616963408	0.918958698577694	0.470484920371533	0.88039176578224	0.6744676793378	0.768405025769881	0.919822323300609	0.801733024303943	0.620109959791824	0.917354044111663	0.923843189329068	0.913182741096447	0.887701446035943	0.906725588268549	0.897405361972321	0.86373428577561	0.857235094339334	0.912917037868132	0.756807050051946
cg00010742	0.458038572509736	0.655666689553762	0.27329709246021	0.783319608724529	0.591999565534287	0.411682385827076	0.487055942887526	0.71660567354419	0.526655318810571	0.544610285625497	0.57857659642516	0.620533342291366	0.69654225141962	0.700481674765822	0.533044459658483	0.530478773001724	0.69306615221401	0.470935884694873	0.425463611973415	0.386201197216856	0.60725806789829	0.683632531111687	0.455399711227067	0.381779607846369	0.347042930615729	0.37150475084008	0.699460312728014	0.460850976932439	0.522557241969423	0.293328013249999	0.677798204024188	0.811632943666474	0.327057471475019	0.431363340106402	0.402927075591956	0.529711699038664	0.542710293550033	0.394645803527364	0.703574206553496	0.679014272259562	0.273383185701658	0.780052358683139	0.425096615374304	0.597167855310929	0.526537557466471	0.61400672367107	0.560906541417416	0.644858092683636	0.214534606220127
cg00012148	0.421995752327443	0.301078236909326	0.478093460295045	0.144061268142737	0.728043859240409	0.556497882478701	0.446876196403442	0.386292997186919	0.748791218077171	0.390233769433433	0.244768270221061	0.606008890353831	0.487637142816102	0.247347039866996	0.916874137076238	0.400958963504211	0.293030255057004	0.390910583545216	0.323732146381203	0.651840882778161	0.731713826333711	0.174410829266042	0.686592955443232	0.618297215973407	0.523470213194809	0.795142746358463	0.286480658325492	0.133160487218107	0.337503017442195	0.553204818026137	0.13531435588314	0.436083117422297	0.401321702687906	0.561532700037108	0.552541136446079	0.44532830238649	0.259584931238379	0.692325840037861	0.601874926098549	0.638434601329567	0.82912019759145	0.908083823336995	0.514803781037217	0.0976397592562406	0.354188285620416	0.690225381813966	0.305368285980336	0.371276155876873	0.800244577062836
cg00017489	0.577443724633094	0.853118153882691	0.645810144069476	0.904920652737146	0.829648504437458	0.514903898245981	0.673084357856891	0.880774829051784	0.570867473086548	0.707909468288063	0.792706776619967	0.851064325965952	0.792213325871941	0.762327325537345	0.696061514422167	0.804733873516818	0.777557218816979	0.880930027850736	0.629557938925389	0.559105437945472	0.760131921859674	0.85544776833629	0.666001186145948	0.764296655984102	0.470047684414228	0.625713595303252	0.858509546568303	0.856391348446244	0.651766387717408	0.66246211941233	0.850554411778673	0.908284098679315	0.63068067883936	0.682991985602403	0.45587636300808	0.627047667579064	0.693745123050362	0.652492137440846	0.700857705113089	0.867869423812522	0.464546215056195	0.159435335167029	0.770950258713759	0.889214120878128	0.874339352275256	0.785724859315779	0.813245752669421	0.817057546377118	0.499921493094415
cg00022558	0.399917610735872	0.683556663107116	0.471209583361498	0.0899808676524679	0.52949840883832	0.187916355432638	0.578496591012839	0.480307411567927	0.452103211063319	0.364411824198859	0.351654941224077	0.604893219842009	0.628709547930508	0.23355927335165	0.483525897299203	0.64392357424813	0.597683210251557	0.559783977734873	0.224061835310676	0.458030881536782	0.0500488574860332	0.407485907541801	0.365444564392613	0.555627004912573	0.515832158442678	0.294556012569614	0.219034793736444	0.278314055036048	0.354138543864021	0.32141626446588	0.231087408871058	0.657736366972804	0.11990517916948	0.158009001174608	0.624795664719371	0.557541690585508	0.497281464245352	0.469388033115878	0.521556115793388	0.370041565942856	0.330699358870372	0.0848798372968968	0.659711216366821	0.0708226598968153	0.191089915160203	0.600009089071536	0.555475259044765	0.663561971246424	0.300202899907745
cg00023185	0.319599726419473	0.494233870841266	0.330966127500834	0.618219859751551	0.424279530188776	0.361293181485987	0.355105829122018	0.515568534066709	0.435641920088824	0.472513462657207	0.588929775549919	0.604552389040491	0.385429221145004	0.615691790971111	0.34736848658788	0.66028386347686	0.55205999594266	0.583213598787733	0.0970064302191528	0.0754591280005189	0.320735818214414	0.509547538833968	0.366279908205652	0.454944641534121	0.252803377294218	0.28631276894904	0.598102558785693	0.577632517302014	0.421601105198626	0.305069007232015	0.748776745796017	0.653137781469644	0.0364632993427953	0.222599957522325	0.364976408312939	0.369982789546949	0.469396860489467	0.322566704227442	0.436985843611327	0.56175723975517	0.17575328702498	0.0174408030508987	0.282705630955629	0.169656428533066	0.638087780166136	0.352967872958141	0.485295172846823	0.416635107283755	0.115031339068693
cg00024396	0.568110361504992	0.672965553177236	0.362944833460181	0.761393427402674	0.523253762375163	0.311872484474964	0.382711128783779	0.648315207819614	0.437958717200166	0.63812135296274	0.0467809092065257	0.699324338501279	0.661217273238471	0.746257778917953	0.142348982974371	0.766598300478787	0.777408465874852	0.762949947971508	0.22528919225024	0.272782958844422	0.0632782327941913	0.744949303820365	0.107011280097724	0.39002143484017	0.464077385622775	0.274820945142303	0.663643323337732	0.735620903787274	0.514579347403459	0.480513475611804	0.289459955112525	0.873975135729673	0.538357137273033	0.341992732784058	0.580540804097602	0.0465857755326925	0.705958405081156	0.33738187290894	0.543507138592623	0.735121529709684	0.0900202930640562	0.0490707057822245	0.431564630979641	0.0500733646979356	0.805632685295652	0.599594098623373	0.675126962745848	0.641789211843528	0.217703387135772
cg00032205	0.624755088575391	0.778029013130756	0.538838982659288	0.813883040436522	0.69008403824929	0.77537401125186	0.748954874058714	0.771388859480193	0.616697725993137	0.820026664840088	0.843792468538505	0.840651966596483	0.696893443753963	0.747371709231385	0.551469300694703	0.900126641134416	0.730140269803793	0.817092483479963	0.627168312324333	0.489739147283064	0.543001099957052	0.809889089456617	0.66510054539113	0.661037736740992	0.58926424748835	0.541796009924251	0.764597249624184	0.748192058628313	0.658013367030632	0.63580090025097	0.913944643625616	0.895928772120146	0.606344821959724	0.624949443755547	0.781261323009345	0.563392737381	0.729364571811858	0.657015715153834	0.832477005501999	0.834896168655159	0.365322969523537	0.78724854411447	0.664748742179123	0.0942194625851747	0.885724756665077	0.529599695944363	0.715664177701192	0.747307818673849	0.404664381103025
cg00035316	0.454914301407691	0.738555852731733	0.547716420589814	0.529615452133502	0.750345800382305	0.317040038638929	0.625887013527534	0.196868092034936	0.551494999945723	0.703351090226466	0.882454077957293	0.814453726974364	0.70219961648872	0.371392986255174	0.619301316859368	0.7861925690786	0.730618466189297	0.782728661436105	0.390079876223362	0.392075441940144	0.89963439457655	0.736716025838041	0.616663907312821	0.624823190410676	0.497363637906842	0.498290339904455	0.737049738321887	0.755989437718372	0.643726156013515	0.413442085488133	0.932890003985811	0.887933366858135	0.819698758275228	0.562243694226143	0.650816564146226	0.582746124505852	0.676421577282142	0.396697987096951	0.604400250124227	0.860328828906495	0.213093034385035	0.856026241728692	0.599064848289822	0.631497136567811	0.852899531075495	0.525235305859953	0.741366835171891	0.767077895403371	0.192242525179737
cg00038857	0.514806562603911	0.226738853900977	0.318669073017926	0.183733401983017	0.469685237622456	0.526157219911699	0.324901917202162	0.26226100836677	0.559405942982281	0.613015968214552	0.696781511794559	0.278827283467906	0.300549155727764	0.200331398060508	0.460770905710012	0.326269298491947	0.30566647534661	0.279205602087369	0.449590893169139	0.658304328639909	0.640794248074722	0.196489977810041	0.458415802050808	0.416008180962038	0.415943247974175	0.561746731381413	0.279109954480437	0.296098279003071	0.376834393356084	0.487789331196979	0.166068494035558	0.23504244418968	0.251527473954859	0.386292618742491	0.328537329776334	0.452863581176348	0.26215396375171	0.615975584736504	0.331030291561431	0.165296514891843	0.59901254260318	0.42219751485136	0.256727259273679	0.256617469710749	0.24223106734797	0.419012794317315	0.368641828998201	0.297495545893416	0.503649037631513
cg00043379	0.344483442002729	0.632730047691861	0.490858810328035	0.0232254487246349	0.472053166968614	0.282760941759653	0.530027594925904	0.393758501233476	0.239698686107105	0.0278565133936918	0.218282100874844	0.469653577202703	0.413471346679919	0.161248742402982	0.322975310987385	0.620395132866409	0.430369072401707	0.545174058513664	0.16438614981356	0.0470425011797219	0.0289051910851468	0.219391525084025	0.29745293765838	0.423532764539778	0.338803354223931	0.200790766514731	0.401091431979025	0.195772814964217	0.16899219047768	0.31051090556206	0.735109492384096	0.786324251335509	0.0365515114590771	0.054434606671959	0.517791321463996	0.309738562535695	0.540304802352982	0.417925337069835	0.58195841261146	0.505643628876499	0.143489248836327	0.0248457608112352	0.627106121163742	0.0406392010141667	0.239268847080225	0.423407652287422	0.524811129281989	0.379724079625487	0.213021395685276
cg00043510	0.523027429537836	0.858804667393768	0.668343452868569	0.211725027548704	0.806333257726521	0.269671445855701	0.837703590337836	0.647235447705171	0.60981763403201	0.661113818152156	0.22274884978887	0.489092548147215	0.825119148922158	0.567557138824927	0.605987898199409	0.825879453684143	0.887897476988526	0.895793670764488	0.223830672707038	0.125589614605179	0.0880062553739669	0.757889527984251	0.712310775088702	0.74944387565786	0.580491959663474	0.130251429211224	0.838547800619527	0.094610642241781	0.495891458048331	0.132817301809616	0.288485427341651	0.910030324045238	0.536315529554611	0.119477626480948	0.71420676722389	0.0699256817957692	0.741983495783113	0.579991705871723	0.801830491631683	0.058156075973821	0.283108840964341	0.15127509184557	0.718964989163469	0.114534304155391	0.225520527190714	0.859697867671751	0.822485550238155	0.734711402256285	0.343873744461326
cg00049033	0.389072306769418	0.715971832247793	0.481602640754372	0.0438675319178139	0.67725826033119	0.262184274485413	0.556806194875052	0.148691988599501	0.546441411981336	0.40550263828301	0.0232807104208406	0.732764310745817	0.65143516376199	0.516991955936853	0.510862614062218	0.673077471801775	0.604292595445153	0.825598400928601	0.187539625531351	0.0912547274111128	0.0227390080505173	0.64481769923102	0.556163325071376	0.402109439052165	0.363753005009245	0.443319909140274	0.731346250841696	0.0316656845398382	0.199576011098738	0.385896292679307	0.879320571802183	0.836296132530718	0.0627439883251456	0.190985820534119	0.541517718905873	0.424908889456578	0.589122944367412	0.290819554908478	0.641230250412725	0.733463277286592	0.206518090174303	0.0456592779930901	0.562375730682078	0.0363931492348332	0.701011353362595	0.470500933999999	0.687979898646973	0.593340573203848	0.119258320420933
cg00054210	0.611272934328419	0.76302301440736	0.552925991617065	0.922403498162586	0.754261901657204	0.724013182156581	0.637541354746264	0.831711266459056	0.744854977063986	0.7268138761439	0.727288669868905	0.841276644472166	0.717625220745711	0.856120882984642	0.344484582456209	0.898260620120596	0.824104463736945	0.85334455201569	0.534983740392492	0.51262719857294	0.57837905498688	0.834976154879007	0.640386030676955	0.712312534195832	0.602221466587698	0.64632893364439	0.858784421892959	0.852433479762557	0.795844728544613	0.681809915645209	0.94112635975469	0.948671966409502	0.738379905239316	0.67344894068568	0.736731204734759	0.605681185138158	0.766202430524217	0.556519443806159	0.791318608891326	0.799791656232624	0.501170511717648	0.851387527908795	0.645444883793804	0.550242246722901	0.898560820325009	0.741628494455271	0.807581163161722	0.821161289664663	0.431267205357388
cg00058329	0.618927536330094	0.826551004851263	0.515507986105185	0.0191852450033684	0.570937768912992	0.509770525539163	0.633980602861503	0.707904965880339	0.40599914347414	0.807754401061649	0.82041638110265	0.81842325959197	0.719142806482992	0.582999222010349	0.100163875081827	0.850454819608349	0.745675751457961	0.75713446681522	0.662084853146315	0.45935258318044	0.797395413230782	0.775762229223204	0.588626182636617	0.588813455703507	0.560898769022719	0.173539850620228	0.807629005591745	0.0232131816261491	0.696021690694779	0.501936613948797	0.955911814617255	0.915202741064732	0.76203913317308	0.3724180376668	0.657494055602738	0.472069564836087	0.755125566325393	0.69644945353387	0.695816165017877	0.753728852292492	0.352951076384284	0.0238428802675418	0.660000229916478	0.0163339814979357	0.819873343346861	0.665326334423707	0.6771969108751	0.78974519134515	0.415215080073385
cg00060320	0.471926199016742	0.760049379705826	0.534497359861348	0.0873102374863575	0.631073452399089	0.0357710200576013	0.289635105316096	0.37156241624825	0.527933249499403	0.524961727903899	0.0188308045966793	0.576547761888219	0.736761255124787	0.46111852599987	0.180056774495532	0.791883994178049	0.629198124604018	0.819711894549828	0.353132589029671	0.313346031057889	0.0121451536207234	0.543511267738257	0.451065520483096	0.48407969532633	0.519959865780564	0.490272782832304	0.660451078648761	0.323774915744552	0.541031984145551	0.0305838153910514	0.37859111958477	0.889591087080174	0.653320012270388	0.11039627371361	0.65498879473298	0.538788841968145	0.658451192998361	0.44991035781773	0.634034252126566	0.598855168033739	0.241638919268306	0.0301736821202987	0.595828359993591	0.0347457123298033	0.585783400345957	0.680263014914274	0.662426683835405	0.565236336516922	0.180338084897747
cg00063174	0.0226914950654493	0.794632097670051	0.399604685042639	0.0170648615428444	0.763556673455591	0.0698745406785343	0.679866705992687	0.742868564530984	0.0728895010537592	0.0165913337658446	0.0121740768328905	0.820252960238469	0.660193961831408	0.70651365304434	0.0277102783050117	0.806274765491395	0.0149094545192551	0.504743801157959	0.041509349324732	0.0288339809671441	0.0120431047017944	0.525293537919521	0.621273891827334	0.0385229764288434	0.575470382595667	0.524018916198449	0.509863231602925	0.812379143561272	0.129421366514872	0.0198932414771526	0.909950981979315	0.654525959066267	0.637430989252196	0.155874899006873	0.584486965071231	0.530778646711862	0.0171321227354697	0.593964300261939	0.603747737145127	0.842246606838141	0.286283261082453	0.0149886419267043	0.339842864721618	0.0147217888849643	0.542299433445091	0.502196752213958	0.748569290918099	0.796063236535813	0.0240489025748643
cg00063703	0.438709605384861	0.66603470617439	0.433585634332206	0.404479495182409	0.526682765558079	0.267127982010469	0.412345249982665	0.592699688105373	0.412835511737618	0.599927783716171	0.272682710730223	0.719139590926215	0.618329106889306	0.33719145316156	0.143186787943493	0.676744780279899	0.406944551291802	0.730931430829321	0.221990782221094	0.327940859943704	0.350017569817599	0.574006049351876	0.287184696097273	0.4934768155287	0.365995903228248	0.328946959990884	0.605969205014136	0.593275912194283	0.558590556874316	0.295589813612856	0.810687158882818	0.769776663950112	0.0776322273830101	0.161491848033108	0.474175925244056	0.432195318249544	0.551775722664583	0.351776296339075	0.527953180574922	0.675943617867079	0.260032652340984	0.0712571755905783	0.437859888711513	0.0637751922227514	0.677973343924398	0.466658365827643	0.590630174138064	0.668310351186297	0.258651601894719
cg00064261	0.399529210781628	0.652827353962504	0.58297885663938	0.198246714651708	0.527165683638691	0.4150622438798	0.554350121360901	0.403769123225591	0.295706377716596	0.468337336280239	0.321506243252366	0.573856677132369	0.663914990054396	0.440756320559631	0.441480655302538	0.624787200383376	0.63886903253866	0.720307258294573	0.271669345333721	0.401432842603814	0.0867191740934031	0.510628857042522	0.337636312850621	0.556571377521192	0.542456439331924	0.329313558722948	0.439621613405962	0.346578061016799	0.447063436038573	0.420755766818526	0.527534784971677	0.535872978881295	0.369424401979243	0.247991154943393	0.546159933540524	0.53468834605486	0.552492387955597	0.488329548892207	0.449104608320771	0.486461640216694	0.394504601805697	0.0880766509276605	0.544861343811262	0.147828996413183	0.551956118516571	0.492857495572974	0.554166305235422	0.523018586733349	0.388306408316286
cg00070680	0.401061886250027	0.648801728493122	0.537993653174253	0.685965813453487	0.611458842874506	0.362494340325432	0.497967361803985	0.500371030769418	0.548266766893683	0.510766490938798	0.629971837435808	0.631401047708559	0.689467766779462	0.656208828574324	0.406072563635798	0.702869698727933	0.655806023594973	0.692550102283725	0.459018422670841	0.419227166477498	0.411182205042729	0.660942846869466	0.453869977851532	0.525422234783572	0.478802922037829	0.504399455550808	0.68177310481186	0.476264478281259	0.416844357016953	0.442210921780381	0.725935461309134	0.834810253853016	0.161276292164961	0.362445016022058	0.557748804704096	0.479740907764733	0.620606335450491	0.424768331239019	0.570045541698805	0.59767912966961	0.295242820495374	0.304495163728982	0.492015332212658	0.339173289135503	0.692993306973931	0.577312633333022	0.56504748809268	0.642820073328421	0.350507635150129
cg00073460	0.17763215223229	0.112969546458473	0.120482864334087	0.134373059822776	0.113621429903357	0.317438235089789	0.137932204618965	0.0608892469384595	0.161319217127042	0.0717510218858203	0.0854787711985131	0.0991882236328794	0.126446253150681	0.0921982896753201	0.23452990610195	0.0935864795191386	0.1154202580711	0.0985699922590652	0.0974199302107862	0.203924166512639	0.237726089109896	0.126350634686254	0.181266851521857	0.0993340693673949	0.324246938930584	0.190119414310276	0.136039467057031	0.0601938905287523	0.121141112480985	0.242118123571109	0.0307964378154124	0.050803596027893	0.170325624940781	0.215848332525582	0.280260925795718	0.241373966828653	0.0988420327985767	0.264105860447231	0.0982389877072285	0.0719707483791169	0.164235279621017	0.190107443845708	0.158662384983931	0.075059781831328	0.127338660964176	0.494545284474284	0.0579372727575914	0.120540422998618	0.258343843745194
cg00082664	0.52424786835852	0.780408008030955	0.39434940797998	0.615965603683807	0.765934747557232	0.150076872059903	0.469737418407982	0.63738260522044	0.652827426668043	0.433179227249258	0.836124574002863	0.804180633962598	0.727798462712349	0.529470650016175	0.667211751263078	0.674683958274082	0.615720542786419	0.877939165423372	0.554590942479658	0.364544966414389	0.289699765097639	0.676030340244895	0.563408993990073	0.632071268679705	0.538657001291956	0.471288727943656	0.51546679514491	0.555099661540206	0.590264884089649	0.589231624323374	0.876264337766368	0.858485376573342	0.749599420031105	0.578630009887797	0.662193850487953	0.623534820241165	0.762639128338848	0.575813740039104	0.700839987721278	0.820955394525934	0.299996341684503	0.261013104421285	0.653249688979335	0.044399401220612	0.89792170723067	0.686457507238116	0.66187269029458	0.706961359296811	0.224575154912083
cg00083059	0.56974880983063	0.638854049507594	0.114492893709941	0.0414790430391275	0.120536890340551	0.321894108846851	0.365390091598458	0.422231366368657	0.0540142735335367	0.37165515430157	0.0288574315611684	0.680962531579852	0.352896181749093	0.422339271552198	0.124718579505655	0.715846624780372	0.653445954973704	0.0839068881738027	0.228623195355129	0.420175142429246	0.0360235875302527	0.608864630315862	0.453230675773589	0.566934322172499	0.380337698708383	0.167589649752478	0.589490416241125	0.528392915394273	0.0598108775940319	0.238919776645049	0.479262662561577	0.776603932867145	0.108229842292789	0.0725952727616502	0.581029650728476	0.0554780199766851	0.581174721419314	0.423066391926455	0.402250254893047	0.704260816472944	0.280509179702327	0.0404475586814849	0.534082701403947	0.0403391968619774	0.506898174860981	0.591276217027601	0.617357285056755	0.330907734391893	0.29904805761361
cg00089384	0.440629785709018	0.934360297737937	0.577848126072907	0.441039741909513	0.558893290896258	0.734337917353123	0.286902794574182	0.164302785034572	0.776650672537372	0.582277205640867	0.562616244018744	0.910163268632157	0.649892644582529	0.239250320167855	0.930003547298537	0.788784984169217	0.497294030211155	0.312057305562612	0.363647982462705	0.840171385194899	0.851352258157597	0.721193445944533	0.534481748913804	0.690082386843866	0.623622531325945	0.691948723141195	0.324700124423628	0.427631965090699	0.431756445501652	0.802237691777612	0.0918711367783848	0.141983963361367	0.207405981185478	0.536589660113935	0.629755757340859	0.688903218656802	0.336699355972031	0.857166253390087	0.801078424527078	0.299657638413817	0.839443782676866	0.16569437491197	0.781253084159036	0.232798537797952	0.418117553058299	0.746070854590597	0.464274601222331	0.250441900806651	0.891537710762676
cg00090261	0.605205837002753	0.743860193457582	0.687666360031861	0.777746529154384	0.607359571116474	0.704126747740627	0.634711899569299	0.692341300816843	0.628867625071929	0.637952340817732	0.2391214627222	0.791948428596128	0.682281811285601	0.743543957597103	0.48804604918363	0.829342511322892	0.727987379798827	0.80281072625769	0.607392316778856	0.488566466926866	0.0784597630669588	0.771205906183726	0.506409357737079	0.626408496058149	0.601606827309515	0.522177192692713	0.744822909703354	0.696909466571691	0.61154411670199	0.393891349542974	0.851221331986257	0.859872059459524	0.701783540210591	0.589098573933234	0.689190204353811	0.550109006079987	0.709256638253785	0.583231945040994	0.723548977733923	0.795428317012361	0.35242845296146	0.489345645980715	0.648420466068431	0.623852101257397	0.805101810216782	0.596177586029617	0.701076482276256	0.708419034004966	0.429517822126542
cg00095594	0.526726883255279	0.62227988610384	0.350437775491332	0.0126282706430414	0.575626024260671	0.611873980433345	0.616220353707425	0.654798436814185	0.589343627762972	0.678256592483909	0.571466874523381	0.690406983387629	0.632108643842513	0.746694556094196	0.539751443853801	0.776555460201596	0.688231073927059	0.70800264602824	0.596357856660336	0.449014458175612	0.0178913215722588	0.671300964942163	0.591557610470996	0.612004082847718	0.468003112805547	0.476191923654664	0.676895513694714	0.668741510558818	0.589621884302399	0.531986603866929	0.826655890369227	0.820718066279717	0.221840029128365	0.102273853048675	0.574651676624716	0.454308570722499	0.65628130229577	0.51913951143488	0.591716012514461	0.712766402528077	0.289041013304831	0.575810177219988	0.563696293612196	0.0148949046583825	0.697926682548162	0.600162541124036	0.642327487775654	0.626796886780173	0.364686109760903
cg00095976	0.652472468805981	0.856414329848413	0.599161504635934	0.840680099607205	0.741171203850484	0.753923766493154	0.765465154038425	0.823215109436391	0.673871217688312	0.759815198046137	0.0676862632620695	0.893775031827781	0.822220103530926	0.888288928950658	0.124115611407314	0.906978677543457	0.878583547263497	0.874497129680305	0.457841871746835	0.349457396847601	0.0571279140163445	0.811622165589066	0.749155555562341	0.792539718948849	0.659167747010137	0.496536213045059	0.833129403125244	0.772669409627258	0.351156704840556	0.524795912852926	0.894359547095737	0.923061736913945	0.763564530160023	0.251387237196391	0.711194351476656	0.531637360268937	0.830436518631283	0.638997063598826	0.877274464425391	0.893434235924923	0.226028288051327	0.0649302046263727	0.718759175061392	0.0762133517774885	0.878727122483542	0.834781138287018	0.846256239333219	0.743319625389539	0.271266642969188
cg00101104	0.814593906255102	0.903065812349828	0.437688384766163	0.120414374903644	0.921938365811066	0.732721410445203	0.250459787454407	0.236364949464095	0.686402218455743	0.300966398586004	0.251879425919036	0.254451176322369	0.562190993477727	0.301510954793342	0.709454345665694	0.366630258027762	0.305390062496132	0.436517346900663	0.793805731576835	0.742068064503224	0.193231511700587	0.396443553930213	0.617596164770724	0.81311047240452	0.839024497212552	0.620052283058644	0.545160852517559	0.229437283252903	0.319046187381115	0.607155522077688	0.324839056848058	0.94218875877906	0.216081915430858	0.70253750894224	0.672755432364984	0.717633518630103	0.317733698484391	0.882018985841911	0.830885491927228	0.679365648595251	0.862453739165665	0.149409255957959	0.614713757985118	0.189492641382065	0.300831036000158	0.5834507403718	0.412121054127043	0.350372163709688	0.859902384560904
cg00105025	0.112190736955645	0.684566885029128	0.431187753505016	0.258720015699894	0.328789807737016	0.417894808478899	0.565130646913089	0.315473783224894	0.426135863913882	0.324434947207721	0.169579302110829	0.781067334022996	0.396980124826344	0.322254352886636	0.170098318561103	0.735951474965567	0.726009228670635	0.372262471635566	0.125349609129391	0.217318201062136	0.241119375223132	0.555944636887641	0.315275639368721	0.605114872503727	0.301268637237979	0.28962702413405	0.465797699570858	0.461683902154719	0.560516588999798	0.504102346384515	0.561316329763544	0.913181365642693	0.743834441441473	0.482602796350098	0.662974125742008	0.554071660484897	0.666194710219143	0.400658066309129	0.37748970554174	0.276615333888569	0.263568892316282	0.465955627570025	0.564777865859527	0.0920737824091164	0.754194447544448	0.549370796322093	0.653919147258103	0.122685581315473	0.230290194020385
cg00112465	0.422396014038241	0.604838899803595	0.483337387804422	0.0161787466402112	0.514760941602848	0.417917696864713	0.506121114689033	0.629544700923651	0.492051608918965	0.451606765857548	0.0183665332551676	0.0920810447445584	0.578426124183319	0.709276179928606	0.0843258802484079	0.652821077375457	0.650079191914328	0.563040569829039	0.302997626749367	0.18480783199196	0.0657204077263424	0.349124591852834	0.312626647200462	0.494993017946549	0.460781319593834	0.336261572089097	0.624913314320462	0.467723359028297	0.511467773940918	0.431789300557022	0.815850344108035	0.0351447066153409	0.0975531751813224	0.477732547712632	0.464108855407186	0.0585081017043855	0.546421278245187	0.392079308673953	0.583421245745609	0.687174179479671	0.35302761849365	0.0254239642784166	0.518144122524405	0.0296514674995306	0.644498684915993	0.580581937909286	0.414547796307757	0.548178139954272	0.322738782454781
cg00114963	0.359225338984615	0.718043235885025	0.555459211789435	0.61772014052277	0.65660264546739	0.267687093897266	0.523649302138934	0.529541793407469	0.452739742991755	0.395381850853145	0.527774764482472	0.511567498039869	0.740167301215437	0.543681396498638	0.0674755958304106	0.77303211084192	0.380647137282689	0.405924539581455	0.20595616196795	0.11447687138833	0.0477636506372488	0.538083035224389	0.586977643742817	0.499873209125167	0.390215929538184	0.352864323335422	0.76114604366123	0.050483709560886	0.465112109295034	0.21401027298277	0.0573610116581099	0.854590694767681	0.352847024958202	0.277577270079831	0.665083138669872	0.326156702031234	0.62980235682894	0.467577632642534	0.269843198347347	0.784309957822911	0.11577337441127	0.070212076745549	0.0471054019367673	0.0494067805496386	0.758754163674487	0.546832610486285	0.744011143708368	0.455851027552781	0.194591576608994
cg00119181	0.536465630273384	0.665441483137523	0.495548291020346	0.0222297400157908	0.626917995121166	0.551229143234461	0.479335531974105	0.641862981875603	0.527463720314027	0.614780612232204	0.014397573448615	0.714381407468545	0.613991652115163	0.698876086234845	0.112787459649798	0.700967101413199	0.655587671513732	0.698577742201053	0.321267022328328	0.38916434487351	0.0196972419420723	0.614590204797471	0.239542765350512	0.521536525576247	0.394546622011875	0.382377665098296	0.700504177835594	0.0802667245560627	0.630323509970724	0.505651197351497	0.834525157700683	0.842965265854289	0.0498456084529149	0.200372924251586	0.56616982306429	0.0164345492084638	0.629227344863849	0.485239811077805	0.64669382394162	0.683402698777001	0.30530848563465	0.0224864390037293	0.530155968248339	0.0171643786841013	0.415446637846316	0.613626276750857	0.623236674662821	0.641853604784329	0.27371527689573
cg00127167	0.513079625252506	0.609995566408934	0.477929080455444	0.699524334073686	0.557712464763515	0.536052022393657	0.542939499180053	0.637886593060038	0.559923386870759	0.547032414861944	0.619652855571898	0.667390171375564	0.604231144829669	0.689928491664261	0.50411821776825	0.666810897036236	0.637721744751756	0.665343696939437	0.416703897309197	0.482851302244233	0.661619546992523	0.61079664712889	0.56262252456899	0.561159421447606	0.493558897788815	0.47986404923289	0.601979894260427	0.612956838876956	0.552372373891719	0.526047350449197	0.717208907854876	0.736788783304786	0.609773931532399	0.571384499160776	0.575042828848667	0.564658772720964	0.579548149350983	0.514988748681167	0.537589465484842	0.640909548481842	0.423207889395763	0.63321305751069	0.555270294981172	0.481730803547857	0.64481569876346	0.577990778567732	0.602843539257277	0.603144417023351	0.467841824832059
cg00130165	0.457729910775368	0.69195680755649	0.471841688712421	0.332635910026567	0.708434742822045	0.429286557557416	0.406552630935679	0.527288172866885	0.389237562875211	0.538338820359272	0.0458593594552408	0.786262445771894	0.63313498969233	0.169860459263485	0.516659688973637	0.709516996342167	0.646327404476176	0.684724699108575	0.124859389820106	0.350634499848026	0.402702588762842	0.752946720246671	0.217048396938568	0.510532380609254	0.354825962256454	0.399040477842291	0.702255393619014	0.643002619490904	0.529494097268338	0.459321500110359	0.895018202033813	0.906511232325777	0.0930092575231169	0.177674629290318	0.579616367625594	0.446479864988763	0.663935620426127	0.4452319938115	0.654922379512203	0.76748599749323	0.333365473310738	0.0754806214224382	0.54670032780089	0.122291623823766	0.823262491842634	0.668650256528166	0.634484246074088	0.718614112277011	0.290926113019037
cg00134295	0.0482884262667161	0.0675822752272557	0.359878576914545	0.0752907516224572	0.224872865091546	0.112492160242372	0.111844886065954	0.0885419764673917	0.166041730584692	0.189822160782262	0.502868624315711	0.153956845590572	0.0943574603727336	0.100212210018868	0.429206925046833	0.156265653045523	0.249476543238025	0.0533283629046839	0.366795242462217	0.12494459315201	0.255739657426234	0.0489406596495956	0.293947666708061	0.158716967144296	0.067827555476529	0.263443874652912	0.123523502489036	0.0912488534693706	0.28389585808516	0.14465326357792	0.324448684492165	0.136316830811035	0.0907452389932696	0.163817592545309	0.181728686631468	0.57978952527322	0.296006725576716	0.255608342635816	0.113886111721387	0.392366894124853	0.207269473120118	0.246198134757748	0.253792323450364	0.096865396961864	0.541664613611119	0.112018689113949	0.136765535528922	0.0716399568983612	0.390403898645504
cg00134776	0.424157668490758	0.604816931504028	0.29847392815178	0.233340557642029	0.460878979076144	0.288444186085187	0.396654466749019	0.435515557619112	0.455996385374289	0.310952998200566	0.652380696372039	0.692977460805864	0.686884480094404	0.582222727658517	0.398444726113846	0.687272332495868	0.71305004507918	0.789945883748644	0.183866715331483	0.201079521708528	0.0241924006642755	0.723565649282492	0.27298329303392	0.369588763393441	0.430153447716433	0.34907335559614	0.674060825932038	0.66362866781348	0.511569437335015	0.17026334856058	0.887447422512128	0.894707370026556	0.158072407662021	0.294848517277889	0.550090026894743	0.384768670897648	0.614731870843713	0.283983492647092	0.548242608173149	0.72112626263976	0.184406296044345	0.0347025300212673	0.479103841038479	0.329992072574674	0.713350271709523	0.605768910270862	0.53396087288955	0.553626358368591	0.144696297064744
cg00143045	0.130385033789417	0.758059562386953	0.329298398781433	0.383850778611623	0.675844278440904	0.406328560625145	0.397406595314857	0.582695080979373	0.452429052139915	0.379020975892578	0.107734487415116	0.683817389892837	0.416552111630618	0.776294406447998	0.0533336890386711	0.489245375895355	0.664571152279374	0.546859218784476	0.0494672188995308	0.199169622337237	0.305821446995179	0.771172017484037	0.178916484117293	0.472557975790582	0.296763981188227	0.170089590703345	0.754930820289989	0.653509916560081	0.0534877440571698	0.306833872298905	0.553971581646257	0.110599189150042	0.158537425292041	0.322468638034838	0.391965723621826	0.167658390968943	0.696073319508992	0.268320518799978	0.490884009835679	0.28460924681765	0.0541827672320198	0.044220965118858	0.47565732329527	0.0723733080892414	0.708756549927217	0.631373853258136	0.640973195133523	0.620785333952821	0.170253973481492
cg00152008	0.47260141613962	0.743661274673893	0.0509117569499186	0.857184837400181	0.608399822745876	0.48932618352891	0.528171513788502	0.74238385269799	0.553241557215409	0.677091091745938	0.0151303758201617	0.75236202532112	0.701281054155424	0.779539365185619	0.589352246209029	0.704506661826808	0.709319154375504	0.796463893498587	0.445288744481397	0.374429154478882	0.431874845119168	0.740513390724617	0.364808496544644	0.492957003956634	0.432096976181537	0.290810435861483	0.70777648872471	0.673823627317663	0.546024955468359	0.465279313269683	0.818709021837104	0.896677943304169	0.672816698278674	0.0729605330595268	0.613391826736505	0.480551187130012	0.427387509450759	0.316018675471043	0.481911477999031	0.732862868892773	0.317598433197015	0.0321944484072138	0.580468422987698	0.0225353557758906	0.313460910991669	0.699452018131012	0.637543222445493	0.616433219799252	0.309511278904054
cg00161955	0.635989904165794	0.433023969469525	0.523121774470601	0.197695405338579	0.474754599525915	0.871074561715649	0.400957337233466	0.393850343996665	0.388622376738106	0.224196595250128	0.213435660612658	0.403676080933283	0.385514379702961	0.246907770246895	0.944868994111771	0.257822801580196	0.435358590605347	0.754757296540686	0.501120977685418	0.739908328329836	0.392231085291347	0.225318966940623	0.662947484692863	0.467232507885151	0.784498043950624	0.609040170947985	0.251857337575269	0.14706734263346	0.433039584680678	0.642176727268267	0.137258817030757	0.164300959280748	0.306856526541201	0.504067589329909	0.59198049680926	0.554418001287917	0.208293841403714	0.773352784123246	0.52204849935986	0.205594319223071	0.909680029519705	0.238322542390083	0.681851224425808	0.238174686828457	0.42546474968217	0.680128160898778	0.537838299007306	0.250344419492756	0.913350148417396
cg00167654	0.549046742941287	0.82749666779085	0.351308778806598	0.0560947072973546	0.591006066770877	0.569107399006814	0.825200834318779	0.557819946622062	0.532324962157079	0.13807099909316	0.149177874477952	0.844735287230945	0.796889968270547	0.158172952602335	0.0574392487781605	0.928875758911342	0.828799587170026	0.918267981718897	0.102942420851511	0.0522863432755025	0.0702428791253885	0.74662010137732	0.216638134232327	0.611709951328248	0.366755395090222	0.115362703348602	0.775104732271012	0.147418884888475	0.336205796044649	0.407364693580457	0.896809887437474	0.929448110258759	0.202597567097746	0.089475644002863	0.559766750719776	0.0775296221859176	0.590515989653669	0.0944864065896211	0.743541544229574	0.77915133566288	0.100744446030397	0.0596679429018694	0.714775464307763	0.0972362470680384	0.848996566649482	0.73146380862636	0.83249412802123	0.653309456267883	0.259410850922711
cg00177451	0.57650874100811	0.7837590614711	0.588358205308236	0.755285117046607	0.779750894645158	0.657186908786222	0.713030689973864	0.567771074629669	0.629849164375368	0.655967194180703	0.738937093570151	0.74492296492155	0.816049467162165	0.791643856758197	0.651194389011939	0.718410647742173	0.770422925621319	0.901953371001079	0.397858345514063	0.16010617994438	0.534123208993662	0.510442251160292	0.742941858410936	0.635518893508097	0.535372296432592	0.529407206880904	0.794596106310379	0.716864901526777	0.609601364909791	0.416550558008922	0.858210351500076	0.861562660328697	0.0871852216359324	0.567988491962712	0.602972657478189	0.657345702311171	0.792385403072254	0.41152891845231	0.724296394820383	0.789435975843565	0.26393346514975	0.306713907873661	0.656900947142507	0.476910672524654	0.66606240881234	0.688673058646403	0.767849106254339	0.688896304711951	0.21066894116769
cg00196787	0.426013822341835	0.611666091127375	0.522797034799461	0.0635244645384059	0.60401007512708	0.49588928970268	0.464564092184383	0.620655989751375	0.460182933035275	0.50213431145876	0.0336100795390979	0.675419982849802	0.699094662966184	0.715774440620861	0.116856153254347	0.711243564015917	0.672323594332172	0.684294794561196	0.291077618321999	0.377930790543351	0.0501875777538623	0.63577252527324	0.453229467815337	0.511013182767048	0.432390702688541	0.494385138274351	0.711866786778043	0.410008703679207	0.508403550815119	0.460729735441891	0.755933567527349	0.790850465722948	0.0915810011804651	0.21338953459268	0.54732834366535	0.46422061226943	0.607043251034323	0.376494514114793	0.499579075146752	0.701835867010918	0.251440468172975	0.0445820882932542	0.527560639179898	0.0551107927473943	0.687200184950189	0.519033162414142	0.571806428737339	0.604446277996793	0.264291725883406
cg00197517	0.610618725122807	0.754206490895995	0.424392031345929	0.58396913162917	0.710266245571693	0.177771669300349	0.567196263185802	0.472315084680554	0.474257293443083	0.510339871051145	0.686406277812237	0.651433894644303	0.746484160078013	0.37069908737494	0.657830453789264	0.76864743996582	0.581532463349855	0.559000997498703	0.271469384899524	0.177074935394547	0.804106401519129	0.603320751243583	0.627241155039641	0.754519877505345	0.373447340480581	0.407093916360649	0.672558511714935	0.633603084480984	0.59260987070961	0.462081129538743	0.36207739154525	0.904862738688475	0.465952988860535	0.361341914807051	0.662908774538414	0.627765237299503	0.711479117377683	0.565327480794642	0.764105289384476	0.80744157071724	0.313474667902379	0.271594464577466	0.676187732213814	0.190882367204021	0.763854363928203	0.797506184207391	0.658063391578539	0.660178542999444	0.304538267445363
cg00202568	0.72533302520701	0.21672287726122	0.520692241286644	0.163010729734598	0.326419905170407	0.481265674848608	0.391022151475117	0.276478951461278	0.64178475765166	0.400054700804052	0.392895464645431	0.319262604360273	0.44346226324339	0.338921369469969	0.47996769495869	0.484723638586429	0.496828629626139	0.655512120654778	0.481480052791834	0.658026607354408	0.625879606892307	0.174177409523251	0.590083598300507	0.635494910934088	0.627030285488853	0.708303727590423	0.193833267714199	0.149697246166123	0.543164581115881	0.579413823390552	0.108680389629699	0.131380691849814	0.281280937979065	0.473631265854356	0.39954890453243	0.535301811061836	0.574071812726593	0.793888511308383	0.5526278696822	0.11515339266525	0.772326957895802	0.543067879297357	0.64507902306302	0.194179029120269	0.427803322793958	0.744278325327664	0.454760539570037	0.257542655059731	0.752498877208404
cg00229245	0.560378749172686	0.0162812809495519	0.605969805983768	0.813727084936563	0.604447766981644	0.653346750586229	0.626190319368227	0.670072296621409	0.0167203386258712	0.738780765536189	0.0212583561032895	0.0426512027245889	0.553615593746561	0.781848095660362	0.0259195838779687	0.812634513945929	0.760125976419389	0.630670467351289	0.541807836639159	0.0179595731807828	0.0127934377234708	0.677571923334653	0.47966608165559	0.649393161585243	0.564994100160586	0.0168486882474721	0.750010914768248	0.649816620403135	0.671266525339184	0.518473813366871	0.0315452792398578	0.0226626681474593	0.0378353015209171	0.0147336293344212	0.645571414430873	0.0159491572302529	0.650425838545761	0.526090315880395	0.571470686611916	0.0153952019099495	0.343375617116276	0.0160678530908547	0.651693935095109	0.0137845272531573	0.0160345445477275	0.703482063692872	0.674142995871486	0.711354412117932	0.404782869754046
cg00234691	0.127453428578541	0.709685404099815	0.106022221667482	0.687529330845261	0.636574920268892	0.583616451860749	0.496295774273267	0.685845573397367	0.101625002682763	0.488112967361128	0.0369258478129992	0.331947281283592	0.686086918126259	0.389032430595157	0.136613416896606	0.717428707292618	0.695037930831895	0.728020702353171	0.403839957809423	0.146826805881084	0.0301779566581868	0.510589071498101	0.392392537289673	0.588526473293475	0.44909810522102	0.128055820113847	0.674843328175679	0.538822421755477	0.499600340559336	0.505992830816939	0.781424504556152	0.646566180132532	0.134466607622805	0.288901309730819	0.549101723161968	0.0549073436447369	0.691846092515566	0.466145574075807	0.431275770927035	0.564066005409902	0.392660117049197	0.0683973265759716	0.565877590538331	0.0652367520939271	0.0429470361235407	0.5159925941269	0.612521573680888	0.684961703707401	0.0721690386327852
cg00239870	0.439544341543039	0.633529669430488	0.51557306618434	0.426911852089815	0.594205572620515	0.5085370350719	0.503103411294656	0.54482035845101	0.520479018151875	0.532139431588209	0.362440979081953	0.596839173388427	0.657719049036277	0.665070955326399	0.100465876145727	0.627277422315687	0.661626827009963	0.665612610930411	0.350102998332328	0.171849443368735	0.0358867970041277	0.681102846006112	0.377924374103505	0.54154152217713	0.453610959476708	0.402366936823813	0.648269641220766	0.605265465656007	0.578885698231767	0.427712664666138	0.731744757104986	0.800614102727545	0.0892173611325621	0.0718146957719348	0.580615286131256	0.492318954894627	0.562788254541972	0.41450047178875	0.547066521769266	0.0441944790441674	0.265177007293936	0.291629121270471	0.502150112156319	0.052780421920786	0.419498914169413	0.60251712704648	0.547787418816125	0.473286911802229	0.216053331618023
cg00240432	0.479813275417169	0.706796171484556	0.564999592120537	0.553592246317838	0.676828711523386	0.626461322734897	0.655908535845255	0.699603673285712	0.561412256211159	0.641321167199846	0.765572830216287	0.829424873233537	0.777692034698662	0.796206876642325	0.0514319583954291	0.869472155079062	0.833665433131868	0.815398388107826	0.226764483114625	0.303124968871344	0.432441866014988	0.74599047787959	0.503116130493765	0.641930748523206	0.457013164823957	0.45038503325572	0.758263567658127	0.712270628761901	0.698650347411948	0.514988712102811	0.934279391830572	0.923901091039286	0.389961685429633	0.581128945034663	0.606390270521459	0.492943005184944	0.708817992123719	0.462274434135366	0.74308329341953	0.846819936497155	0.148034549456659	0.57906187739214	0.633172030507601	0.0625339668804832	0.805542804031962	0.743223390814067	0.569594292079605	0.713942955884605	0.272263119645004
cg00242951	0.359366819835148	0.216254284312757	0.435258230596622	0.132971954902772	0.679400265669609	0.443838018393134	0.344954653497415	0.196381322532437	0.483373287800571	0.245652696676203	0.223854487053391	0.233982203697525	0.332889945881559	0.231637488705599	0.545330681084223	0.244402047214991	0.244259621901745	0.261029849787766	0.29538371443696	0.550448582299559	0.277472298433121	0.188848217485131	0.217712469079375	0.357516152802901	0.523175951801888	0.504834677801905	0.26321187887045	0.275253935183274	0.403156485930316	0.51360875545553	0.094122114071231	0.15469544457212	0.195957234575733	0.373735622122988	0.360890106618617	0.413344735650276	0.182448705485208	0.735954248151329	0.499229505597925	0.181886939155705	0.640432020213835	0.224851192708837	0.524863242951663	0.158112081329791	0.537120541203778	0.330559443121983	0.345946849007844	0.281699532621343	0.69148819791133
cg00246932	0.549220788310807	0.746593139491266	0.607035369816106	0.475451806891105	0.68946353345101	0.403530137992353	0.589584653055128	0.731452297675472	0.559777522073805	0.746463376156849	0.727512802888139	0.879244373691312	0.746924499665654	0.848331888712422	0.0546126653760569	0.900628511343405	0.693106240148806	0.908109627352203	0.253617845874331	0.147991830379124	0.624150926258565	0.767903803255705	0.604696421041418	0.496526513881359	0.416248048890546	0.430714640952626	0.828980141461683	0.882512029734774	0.557963606688005	0.466983604208636	0.92763810317416	0.932294578690486	0.137646742018493	0.0746642472385936	0.69254208388411	0.470053625911147	0.79588472518595	0.380860525839886	0.664164862625588	0.833704502462962	0.0783097519886112	0.0561417705579151	0.641966797848766	0.0353911555383744	0.90331073004086	0.646273204279572	0.740691500560206	0.755975503686211	0.115524739279604
cg00251610	0.497269554512665	0.645306016729905	0.357566769390546	0.0401501097572606	0.491682447309494	0.559029808839234	0.573250638677568	0.565204924661329	0.438795181973896	0.530921768160639	0.0143230777573585	0.702117545702235	0.623203993379344	0.582882872942525	0.0222875025704446	0.731670031014334	0.0902311927538314	0.707140059032114	0.330649629244572	0.356356129040271	0.00911594118741	0.636153179551781	0.528589810986483	0.578125601401776	0.515306300240051	0.280688690479024	0.629737098070049	0.628013663602636	0.329601754817165	0.381507107010485	0.819386026778936	0.766197867023898	0.0191793793699841	0.401049720874628	0.605760242495073	0.0131688919822103	0.593556626788234	0.215403068539837	0.616670149111089	0.10612980271245	0.260164046276214	0.148034565915787	0.5326186688196	0.0100306497473175	0.671855566691267	0.48080786403595	0.59860696342842	0.56153688332396	0.329173576153851
cg00260012	0.715596426968044	0.321049880327882	0.739006921878382	0.361876173668	0.877445868014296	0.526910650750324	0.650594657695594	0.734784460718874	0.799447849312606	0.513286040321176	0.87665082586388	0.727501754947015	0.848149861704096	0.618352184860199	0.711247005408967	0.813777045059829	0.532681240194626	0.840889576860393	0.716500257627409	0.747360850237802	0.869158543401906	0.834431376284597	0.796040583675059	0.750637480579025	0.775119903146388	0.713993471707906	0.6531054019233	0.722300636684376	0.732917592854875	0.736791150925975	0.870774794559249	0.914217670030712	0.855246615001387	0.626051831676572	0.778147376215236	0.6270912449459	0.5975292460163	0.775409693758478	0.605306793159485	0.809091461672808	0.697749730483227	0.625646028079325	0.841485524617339	0.495764756086149	0.913242155216814	0.611170662304467	0.755398434930031	0.863874810273108	0.521390560985614
cg00264591	0.155510012781811	0.719407396117637	0.13150705628938	0.0425534910139556	0.289912111876209	0.34545416332263	0.367482919420101	0.511934601379213	0.315669340313582	0.348746381355026	0.438243813347825	0.73588595509361	0.447962896669627	0.701465702824933	0.026736409028637	0.616712364153673	0.601016160617645	0.592719427382704	0.0551675026217816	0.19235249284918	0.0203943352312717	0.58504754397738	0.398925528199696	0.42167926507562	0.235918442071832	0.179265271388687	0.512265940645853	0.400598774186852	0.366383953809521	0.307622910238022	0.827891935499075	0.874808412260041	0.139725970926241	0.386281409771885	0.388287568163737	0.372646484185848	0.399472086661401	0.250755205584586	0.28569647262985	0.572815387484594	0.0431983013029645	0.043518341537514	0.51844631489145	0.033997045885783	0.676353039106218	0.355372184651913	0.546548738522834	0.529937521724685	0.0535800265424227
cg00268840	0.601227525531269	0.833783313467623	0.536928366778449	0.0780782449491587	0.746394532967135	0.0303396715470194	0.750470828100453	0.440305331253438	0.673151086762155	0.436066617004363	0.335914126837065	0.79553851769811	0.784441951778016	0.339972938307294	0.684356646254971	0.815508156311269	0.752923683300508	0.855690437746984	0.277394269519032	0.0782678206297569	0.0279239507131553	0.752784475316532	0.638847680509337	0.658932493233675	0.54809965890344	0.0768240658820417	0.741121227134927	0.4620717434024	0.539362051104757	0.542888267949682	0.901006512218497	0.917367501817464	0.0588557096249258	0.299157394402708	0.635494667488711	0.625359759319059	0.790896921400265	0.462949151927505	0.695415032576238	0.765235537645468	0.358030634670884	0.0157543936445629	0.643349398073208	0.0476712313253955	0.842150947188182	0.704463430603497	0.695297442887061	0.711421631548218	0.370609027415974
cg00270497	0.467153112700654	0.72226300373323	0.467855541423794	0.799590293109167	0.588544824498282	0.213331649522624	0.547175424365295	0.693989283916935	0.403023135868818	0.670168854341946	0.0243635777212401	0.798661208677435	0.615420774653325	0.779774125971587	0.280566676716249	0.756942669315587	0.76579763046222	0.727749419999721	0.249073396450631	0.284023177543768	0.0201885439748957	0.651958217595226	0.384869907681042	0.501062541904516	0.343760223007021	0.440163058804497	0.618480330445873	0.712174325331122	0.593780132356221	0.355748900004949	0.892315870807353	0.841670905930294	0.400548324998836	0.411060587512654	0.521271195480309	0.331559830003504	0.660089860803084	0.54819361193684	0.645311677261071	0.746493107241049	0.198429451992506	0.771559884526254	0.500938773792944	0.0293114247359711	0.691631135792819	0.632600160783436	0.716624203940541	0.645369481970353	0.102220631192347
cg00272200	0.526538314951231	0.835997472984778	0.445473456208294	0.506634594823864	0.637889215761772	0.35967385515651	0.704046480355427	0.592604342355075	0.600225989534801	0.057612338725411	0.736023927362597	0.856447689917672	0.71772437316204	0.491629486304866	0.558049994016315	0.762132318452997	0.659702265003344	0.855987766028975	0.276185185940285	0.103708846740286	0.625594475022608	0.344257592350639	0.668542376251897	0.70066752464816	0.469128487597908	0.40965284419998	0.773520168140874	0.699080722426405	0.402366735230517	0.448450365511721	0.522124995634587	0.933064527140653	0.0663909682292026	0.151425934108751	0.668801434104817	0.703918767891032	0.579431798601324	0.546886627622866	0.710140099776157	0.840966085837864	0.288488795502887	0.149673010817422	0.719776195097737	0.0562297096778289	0.804919897056979	0.675096351847451	0.544586640229446	0.716348765733847	0.199922065645226
cg00282249	0.378913098396439	0.882992354867084	0.704031373668334	0.562101441197757	0.836304305836211	0.507669555238169	0.79538829319565	0.495873663189928	0.704771014649702	0.792862915314668	0.736291849320699	0.899084408037171	0.770021123338889	0.877612942414141	0.397799898519877	0.836362446810639	0.769398301497209	0.879934004356804	0.543819818801109	0.0631660657320913	0.833808219309633	0.657824793013186	0.727572488363983	0.679508302859429	0.477340220808248	0.488099208537907	0.851541109784759	0.65166938963185	0.568329301629121	0.35118621672914	0.950732123570449	0.955957196879744	0.839292443169464	0.538765815335498	0.600327244371676	0.753401115569365	0.801876127918171	0.596853020063555	0.744733713288039	0.893990380576151	0.214764896253046	0.866266919255389	0.645695941902931	0.135519224988368	0.947610279572919	0.840927898110722	0.837586990447591	0.867766549103561	0.178785934890551
cg00282706	0.180371804942056	0.102465422996436	0.120145524837625	0.0959653525715267	0.139046492615071	0.434749057904084	0.168823109289392	0.11501415872856	0.304254458227772	0.183318145517026	0.376013050270361	0.111226693716045	0.166831586359145	0.156407616604234	0.443033166592389	0.142612099729381	0.0783556200903796	0.0687788019538726	0.323372421516346	0.294979407709683	0.520859114707265	0.153353143226042	0.225462664283622	0.258778819746331	0.460830192995256	0.334862332071724	0.152103871263073	0.132494230859087	0.211143176717092	0.37934322301344	0.160522409632523	0.383625844031374	0.0673838931877534	0.12093920216279	0.282229502566947	0.3687789877162	0.15848685558715	0.296195076554684	0.144160408303965	0.150181601637579	0.226574482276973	0.324827369820194	0.206970006162887	0.164579628958709	0.15039674530448	0.256424955151477	0.0668213808682456	0.0640190876959359	0.391533385127904
cg00285343	0.585337449280676	0.347146520421266	0.496058012966089	0.185961746358424	0.865919545082015	0.504398602262124	0.320926607422733	0.409247671084538	0.712844477138266	0.281624203849951	0.234746368328232	0.259224573338327	0.435796877694668	0.291312680267462	0.867803218562431	0.41738815670441	0.516333216243538	0.814715040433631	0.40793615711504	0.591093832038484	0.189463863780543	0.598694496831726	0.577981861810531	0.858777833065034	0.720012850004295	0.514812343130519	0.323778180951932	0.200747115894166	0.382048626237674	0.647027795508392	0.340870868775102	0.179560950997004	0.484319382496201	0.480869387834496	0.604430370195444	0.517801009720892	0.442992136946348	0.824278688596216	0.618623019665319	0.831312756925925	0.797759091581732	0.195769659962949	0.728988851006204	0.278349901893567	0.3397251684948	0.832334434026797	0.464986295233411	0.254693612519184	0.769220220256514
cg00310215	0.50758540754801	0.671788740940644	0.554516487749182	0.724226381340809	0.637005448154616	0.585398665915393	0.556667627093367	0.648760146457977	0.540769152137907	0.618638451210197	0.658584996737986	0.683391417089644	0.679132091348211	0.732677784128167	0.551825728094772	0.698741617277237	0.584600847661401	0.769768716026326	0.530804473670194	0.376475216030682	0.560537183930237	0.632528423277998	0.570047367871551	0.525137608067793	0.471861265668335	0.47719504106434	0.669031606117176	0.697345415243829	0.636859626376004	0.472920702444697	0.826995364699227	0.820545447520212	0.582462541651807	0.580536864108912	0.608706899549235	0.515478626222353	0.634449158114479	0.39419814933418	0.634673871521185	0.687065867187108	0.363325950377319	0.695050054034759	0.56358485043584	0.755256734517193	0.759972073473995	0.564617334572944	0.640076820559079	0.652226206461758	0.341091144118495
cg00328051	0.408851997542719	0.544624898833043	0.377257848702776	0.661614418708884	0.458256032317718	0.499466279360565	0.411501130774706	0.326095680741995	0.446835952490604	0.456133210453036	0.49265092103718	0.536838582861118	0.536206652508254	0.463378451861717	0.183939085778505	0.66390522032041	0.551279822291958	0.619468759866596	0.260764095588476	0.145476220097962	0.412918642818008	0.541057812027557	0.231286541879608	0.468795777272145	0.406998688186179	0.325640797877528	0.612640412371088	0.459276668240296	0.382949438256541	0.392798381557627	0.702298219507302	0.727062634758501	0.457266931784283	0.349983134770644	0.534841135705046	0.359289117174286	0.459225633888121	0.274636088153162	0.501550025946035	0.33547364635704	0.199216239463822	0.23988111362161	0.41549611467246	0.0644000877305712	0.632640957635354	0.477792183352666	0.438683469097884	0.500240524533285	0.240391618033589
cg00329154	0.460816351323051	0.560656601523501	0.373370335430321	0.780298669515316	0.575621384869039	0.494877024218067	0.452098808930936	0.52923895745394	0.423029184191848	0.507366591813468	0.0189246568677405	0.580041828355452	0.609502649454312	0.711629079959738	0.0411262736181249	0.628509288399335	0.616011769993165	0.654446636688995	0.35350830847733	0.330192604431473	0.0136774277324874	0.51375642227507	0.356884435861737	0.439682760559687	0.367015635426721	0.288761442866117	0.666758349003068	0.0147045305310084	0.543168008702323	0.391569062364143	0.763127316641603	0.827204674235723	0.333454584040154	0.0635714088848578	0.462706538030421	0.4210073670793	0.529556605499474	0.387713669787555	0.498269031292735	0.429109023980401	0.20541253080844	0.0235227990716489	0.490851769410954	0.0176181324371526	0.641226137392137	0.54092957166221	0.508091719068647	0.382139295210781	0.183137190678991
cg00329270	0.547836295749869	0.642491935199704	0.527933144606321	0.116987029787476	0.511805653149611	0.449395410937077	0.533298424188362	0.633761938712402	0.521164467133933	0.614716708936954	0.0228695650201221	0.677554556300644	0.624860970770848	0.665116505773536	0.467928981187582	0.663196929146524	0.659797218074378	0.687102069638933	0.421328421368713	0.420433200913326	0.0455915428812589	0.616806050331185	0.514634816313125	0.591501794820947	0.52355515625189	0.52625249665885	0.631996650967355	0.571093710307361	0.576462348586223	0.0665828343997981	0.489512126227761	0.785550799830987	0.645733889980358	0.305319749223151	0.611146594805906	0.542718369510269	0.603579344593271	0.492795050416954	0.567607520846447	0.67522874127312	0.359850526363296	0.0258577522633078	0.581018169506122	0.0354655717592165	0.671600167073985	0.587005072745146	0.606161748409326	0.565106439083619	0.380881197010464
cg00332249	0.430103015766148	0.594900603685709	0.389551629124016	0.0515514073343699	0.563427973053079	0.384220011528634	0.337645200657436	0.410427319333337	0.371797162836229	0.386650719764839	0.665981987096267	0.322579980569364	0.60309309621704	0.277135219122461	0.184070106571919	0.670590967136181	0.598346227366635	0.694196114565895	0.382179256690605	0.295588252769371	0.0446845831008198	0.615830470377395	0.22974144867076	0.452767990932883	0.365591598185396	0.335359118029908	0.550368079263523	0.376872760194712	0.272065827955514	0.353152450752331	0.798950666860365	0.641857272986081	0.565901502704979	0.234736115134459	0.603693374028247	0.0868159133657223	0.532359331542626	0.372227233661475	0.580778511355304	0.680900910704109	0.132661492523284	0.0526307298483643	0.480217315843938	0.0410596620679371	0.633729205678231	0.490718873100933	0.50295080590427	0.389291990434792	0.146493146344246
cg00341742	0.0934650218267454	0.811488159813315	0.555361922323193	0.0951400954691285	0.760415579321456	0.555904034017542	0.616263368815997	0.364884623657081	0.571610307587174	0.61007321330757	0.0599638896267949	0.857196639889743	0.520100686215611	0.863143294528474	0.0451161555094654	0.75425305484448	0.811922486093755	0.760841437414594	0.0534137925546987	0.383029347852547	0.182768209285432	0.867708848686932	0.414362771018048	0.728476793277813	0.558433388621727	0.449399200813651	0.787041507303693	0.591599763918074	0.0737371133897188	0.451179922592897	0.877264153131207	0.0962005505694286	0.0694405764271705	0.500364616091329	0.639737759912787	0.277366252202341	0.782588168527536	0.433448824922456	0.682835903459501	0.508470171748393	0.210107474627429	0.0571562548704237	0.572147795340893	0.0607322029461518	0.879987448752007	0.695099158062642	0.753010540842369	0.716378766986284	0.15997118035229
cg00347757	0.34289437653501	0.899926289788235	0.617472478336005	0.0344435267003651	0.810943497804724	0.0421584089391701	0.337830642947007	0.225703185497556	0.660661870634337	0.606283112679878	0.868100236122588	0.884524471454627	0.747719814285524	0.165414005050973	0.608589880750704	0.796371474231307	0.58015395684546	0.594125005631265	0.187229866675674	0.124206779298532	0.76428627782693	0.295347183051373	0.562403852103245	0.6664871880579	0.583491470026371	0.508366216144523	0.545542362669534	0.0424518844676958	0.631195876565358	0.0513464726505168	0.85639555447638	0.737076310515962	0.537717765159204	0.0419926402381296	0.58049697320367	0.274230499270869	0.600661954994431	0.588010934932151	0.373867477598303	0.619190785801625	0.253099923252962	0.150497196410743	0.581776614149151	0.120773449530838	0.315088874725913	0.178153157960348	0.763461322372952	0.503436229763221	0.12939104713808
cg00353773	0.656440327619792	0.771271683766744	0.601356747728749	0.565261775423216	0.705870326566011	0.583808673355592	0.667824414599701	0.770871334640192	0.620354176112428	0.643124597753999	0.0123102552726223	0.771066523850842	0.769696531457744	0.77885710188392	0.362169947045094	0.792259318258672	0.797547294698922	0.828690932068947	0.53640982895204	0.129257693451562	0.0121672453629464	0.707693352583559	0.575334484031915	0.66988959902644	0.614775712114791	0.437787004178682	0.792730961437175	0.412725915256207	0.713160650741456	0.0549148691642337	0.901796900753278	0.90133437699744	0.111808000209699	0.0324280996748349	0.753955801999287	0.0173882037938404	0.775953881687141	0.435524884806974	0.698075979983333	0.606895693702752	0.426754302782079	0.0143311092052484	0.729912027018945	0.0141646900726946	0.671371264884622	0.706143126442274	0.658694297854076	0.728301464708151	0.439581075816867
cg00353923	0.486360487541615	0.771186863681978	0.640484744758915	0.749087549529574	0.775997268969589	0.561265629762142	0.642998807779625	0.706572343481021	0.571436079324146	0.662969946380587	0.2882563000489	0.82304771069214	0.753730277910375	0.793075481482762	0.210925728225686	0.763100445227094	0.760904318341444	0.795691037763427	0.459560814278193	0.461550057743647	0.244750496240519	0.769338072524317	0.39043254506616	0.647578610927107	0.534401835461255	0.427363470939396	0.764134792058193	0.6574738177432	0.625378552613923	0.527760949415073	0.792160066357408	0.877161202665226	0.743954064562973	0.520548602779326	0.610536996157014	0.532739459885981	0.744843411660772	0.493614878293031	0.425689505340324	0.839705164411302	0.399284523718745	0.747178316321683	0.611663727032275	0.081683000482204	0.084559255562427	0.679355821439493	0.659911591779791	0.140418096949586	0.380694196979765
cg00355281	0.600607110285419	0.663100398090311	0.595201384495142	0.732158396379319	0.67754978679487	0.764049230199424	0.655395055033613	0.635305344318762	0.630814728649814	0.693804571582668	0.722822003549435	0.769288712460987	0.723090171123043	0.7159243855936	0.664839310479017	0.855522309678874	0.731616733279788	0.781211981964691	0.439150577963888	0.509224370914942	0.0316570989058323	0.727228554952229	0.636483044987146	0.668573004326435	0.618643365505047	0.508562295556747	0.695508502725427	0.644996450781498	0.659511640951879	0.660634642489959	0.791522600892632	0.856614437246378	0.707001365723864	0.589297386685678	0.713268680984467	0.611058693172717	0.652452221624603	0.569096201994571	0.805015225196545	0.758023237488619	0.321964066986969	0.517212534322395	0.662831376976068	0.0756947194173477	0.767417112251302	0.649295641295963	0.676410853217382	0.683909648231421	0.385240465789539
cg00355389	0.490246326884989	0.66632786504773	0.54123503361537	0.103422668180624	0.499398677622446	0.588960643312357	0.542608629341504	0.449750666692326	0.468277879620693	0.584743588687177	0.622872638261141	0.568739723360851	0.695408533794208	0.622330878882119	0.545925618229899	0.742148594360478	0.684972707393864	0.736040369252264	0.278693753712849	0.312128584899214	0.0549786154458768	0.69385905306267	0.42002399861929	0.500474231953495	0.496500511017995	0.414505322765666	0.639448509084469	0.594859258152703	0.556047267671588	0.304534557938002	0.798616417612374	0.665098344707658	0.150079004265985	0.422559091942186	0.645035139644393	0.488853495315597	0.665311891600102	0.317965911014537	0.637036839098836	0.772510771118236	0.223397131284296	0.117340424910327	0.553987246444414	0.38902122187468	0.455587614143662	0.547196172686323	0.59064126993293	0.628617111692027	0.240531817943333
cg00358213	0.0936748847489823	0.656902000062428	0.295927822369808	0.469308012669355	0.579598247252071	0.355436492476008	0.470470000272365	0.468838075521932	0.453001986379469	0.3675118570902	0.421734894559498	0.760781821376003	0.656653587542972	0.628972213295327	0.16552419053306	0.729850459874529	0.687224451847674	0.778077167542489	0.236558343848799	0.105756785911661	0.0377235105947173	0.686362623029287	0.287971548483579	0.466287177534862	0.391837297233658	0.219411912616374	0.663306416975085	0.600622718083864	0.510924902773462	0.397099234566634	0.873754258597338	0.862912092372889	0.549597416742623	0.293148305347098	0.550059676427198	0.401218290331818	0.588950283798928	0.37118801064144	0.734043495384624	0.474358821450519	0.220238443878002	0.101778955377166	0.508955128303357	0.0497525629754129	0.31012173432074	0.50992218722896	0.589977583044575	0.583438430902672	0.158259947239144
cg00374839	0.690585552633923	0.670112057962249	0.447831804312007	0.0398877130248199	0.561669897673851	0.140624740282815	0.668977360165663	0.284177125182077	0.52452539356637	0.0995783721471746	0.0675244278896305	0.766239077526281	0.696003901502997	0.247671022896314	0.322829906292921	0.744750505972972	0.476795518441952	0.889163502003634	0.186961336770744	0.162865397264153	0.0679164494161307	0.394043869887481	0.467245936497011	0.720103438978712	0.582035715439818	0.147182081628088	0.510002370667064	0.143168098675543	0.202797151827483	0.316897302386986	0.566275165983423	0.736459241345064	0.0725229759613018	0.127801039693364	0.66379348897054	0.422066355418438	0.645076603681087	0.510397860868592	0.73993834957859	0.553076791497343	0.257078479810339	0.0318947301008137	0.69516896681738	0.0779130447872029	0.53029982756886	0.511940869330426	0.614004469769089	0.552064000258477	0.391970389075928
cg00375819	0.583039281225897	0.743202680072912	0.328574250604039	0.0569275894950963	0.635354464012989	0.23292017463163	0.478387612967395	0.621953626921782	0.593891263063196	0.471025582231966	0.26913720674711	0.712630256107495	0.655350982208992	0.383828876995421	0.203734901579889	0.786353057318016	0.722463218949274	0.802843582418275	0.402846418748369	0.33487805483949	0.0388539296283818	0.750011018703616	0.647420097171306	0.618100582990706	0.521647388590376	0.463608473122403	0.684754114759697	0.604847510933082	0.494634590143233	0.498984729114077	0.870085309384322	0.809373737187381	0.42480529606787	0.206111423834852	0.679807115479762	0.46919025886457	0.709944484150765	0.547645470965241	0.662186609108214	0.725532379265991	0.44624812468292	0.0945744132781879	0.635325958854924	0.0442280537936737	0.240817143652879	0.567996118955554	0.640971788990034	0.65473761807692	0.38485187928934
cg00376544	0.556944650525681	0.711108310615728	0.592795460297033	0.526699674597381	0.666291863164995	0.61206313425346	0.604136357656003	0.677067072854807	0.599585946050504	0.645741781089501	0.684493746392144	0.746467910123075	0.724345487646797	0.727946050943675	0.545600865286066	0.786474567596842	0.753790698555355	0.802032601448483	0.60890314389189	0.463715191962969	0.043426537561267	0.700666604898614	0.604242602446227	0.64144821820844	0.499140245954137	0.365312193779538	0.736265286709315	0.73308938804942	0.645491697648005	0.551047219580588	0.857126086006297	0.804325694620626	0.45869008191263	0.596485708872912	0.615530740351082	0.612931113577574	0.687686394554377	0.522814586125869	0.621625232331871	0.73053693666885	0.471430931474161	0.0230383796076814	0.601199394261906	0.0230025889864412	0.740965382700605	0.658743805503173	0.652393971045232	0.680054036574881	0.360362805922788
cg00384539	0.601472585954415	0.756698774040079	0.606472184200615	0.717368924918095	0.685183224437453	0.56933592413896	0.670045141480238	0.373060489375342	0.67643989796742	0.653507278614848	0.762074885722198	0.79212766905465	0.71114935922147	0.758005679649164	0.685558204056054	0.817190494276613	0.792802454338037	0.800853149569875	0.458197485923429	0.554332773609408	0.777763596049595	0.757813959879854	0.636851237865468	0.685058556415714	0.593617023769268	0.536850135755858	0.800739814842325	0.691407728718094	0.696805428443056	0.605111144763203	0.85995690160044	0.910145229634138	0.654981057059473	0.64230029261146	0.647181802425939	0.587695919312476	0.740120478120932	0.610686457895734	0.702264904107566	0.767751776026177	0.437890480239009	0.613377592370815	0.631493169114826	0.123509064734095	0.771898843145375	0.655589893889435	0.670317147415111	0.707001525651845	0.452191639286617
cg00388503	0.615465872396562	0.259139098533185	0.629128405984903	0.626456566155941	0.625500380479287	0.846719265358539	0.633487182268354	0.332193582261225	0.75248286081314	0.371474941158022	0.3632470588863	0.776145423614149	0.526897705114373	0.243997817980664	0.792990566772397	0.562588756202867	0.244111319828722	0.896531536867338	0.668193216906545	0.915034291720312	0.619546016255796	0.285192861155902	0.717056475151315	0.63374468045921	0.638857563980681	0.874930482532092	0.391017165049456	0.344918594757306	0.607542572937159	0.692030289558453	0.137608272390366	0.194245664765395	0.437095097444781	0.700891627086027	0.789380939960287	0.652388642439581	0.249281060138463	0.802139831738335	0.478968376773677	0.275010269952188	0.912797221614805	0.676378397351483	0.671934822683126	0.310216812545729	0.704833427695209	0.760174374277947	0.502585588477406	0.300851039065885	0.860079931456832
cg00393585	0.469231411290821	0.667422450291213	0.375192866957462	0.59558168596734	0.547106370888465	0.506610090824544	0.34793341576724	0.382379380653934	0.574768760089021	0.684604693869488	0.0661511974898458	0.759329337111969	0.534845159042953	0.652717355823515	0.0491173546267944	0.686402370756829	0.606039545117534	0.723856332492578	0.191171541157078	0.215021588968738	0.666023667667417	0.696248938506427	0.54667785824044	0.414429367167905	0.336215983681702	0.404991063819906	0.719249168431257	0.457623286799426	0.512056875878812	0.350814219573159	0.917742443810572	0.890915591680615	0.708036518712518	0.622547364071698	0.578032301188375	0.459568772154798	0.694097526729901	0.437096657296888	0.704306939865101	0.732750771113017	0.178402776418698	0.702591294595341	0.423787139885248	0.379174720950626	0.809475881674066	0.549450465941851	0.411541739069865	0.605241973606564	0.212340373180937
cg00405688	0.678784342497618	0.891081191655214	0.630536429499022	0.165316439157761	0.829827021831477	0.219954696492788	0.800274798534493	0.349053608243935	0.621476468583519	0.694342724455393	0.128505053390567	0.908406315785322	0.794999511452708	0.389089705565389	0.462748243886607	0.824603046087311	0.797252989343032	0.947576162665571	0.161326926840016	0.29152523076118	0.855218407101488	0.639022820178846	0.616184138970511	0.700022140747016	0.560921671049344	0.460955994507142	0.856771563663361	0.712002223340438	0.657724302214941	0.496214763435186	0.947027892431197	0.961566673062551	0.0924621212026164	0.426427430014351	0.618407344363067	0.504923868198868	0.906163971664199	0.648757956351081	0.814008232759574	0.880222485958497	0.342766749515513	0.059494269067294	0.720414977727839	0.153557514541687	0.904299895724431	0.836524836420594	0.815230629670882	0.818396422619615	0.152007815837471
cg00405843	0.447677332869556	0.625786219424226	0.520561330267704	0.575343879253188	0.557387349233591	0.492413417095134	0.547180831507961	0.609802967507468	0.299205371046767	0.696374796564871	0.0126681782829943	0.505061069204183	0.525692642925043	0.724502073473469	0.0133894675675091	0.7668700317217	0.0348743033011485	0.764623276841358	0.361730625474375	0.0188882543314524	0.0127913001733571	0.610120271182003	0.553545161249419	0.570608667183384	0.50036204879562	0.01417947188757	0.639415562122389	0.537383898704401	0.54890843042192	0.011793733942178	0.826033688162861	0.775323993868719	0.0198325388873729	0.0122695184493464	0.56759855891515	0.0124563751790253	0.603474473547956	0.526444260192271	0.350133004252126	0.0123826402095317	0.260724642359826	0.0152226126250555	0.52676498536728	0.0117826854742834	0.0127133451424468	0.585351528325523	0.602600886360237	0.661354557948399	0.407844737803764
cg00443971	0.45056427837827	0.697476664328944	0.425486983756656	0.0540911477379285	0.685176754570571	0.243432759443887	0.475476357181731	0.13894227540893	0.430458386455619	0.0525722528136061	0.214818171898267	0.574830186445518	0.651798405454708	0.188683709352748	0.191366583998801	0.658802552649527	0.642941329757364	0.731930962211808	0.176954373011724	0.127556865729078	0.455003197141727	0.684931661062923	0.271980359314709	0.475081318859413	0.394403074637479	0.342305152866903	0.658511341608623	0.521575431799304	0.0965599984773285	0.360928280149305	0.822327081465994	0.839187178787121	0.111311047492551	0.302158110258126	0.530058602249386	0.42244172689613	0.425465417218213	0.432277566624598	0.542655554331874	0.708822672277834	0.159567336890241	0.0444713702844014	0.470080683771054	0.0414573307829846	0.73352137045378	0.572743651251098	0.482936206863438	0.59136243949037	0.257980789876688
cg00444390	0.678316701007112	0.57600107591476	0.509359800287826	0.0710868510792056	0.362745237448927	0.705282039923552	0.423295259599379	0.285399541215216	0.492805247092644	0.357215693056564	0.597860102238583	0.294957651233403	0.919882194742128	0.391792175435018	0.90630000337643	0.204077099943673	0.421904435688596	0.312679305326305	0.360011924354663	0.836932361102097	0.170835723944895	0.459210872497404	0.81153667284873	0.467121972305972	0.597672233417349	0.485560096862146	0.239853114612588	0.118103717605411	0.366698489382268	0.795458508926159	0.173062128018826	0.692633765288064	0.596001856852158	0.575838342880103	0.514290649464206	0.543338362881272	0.172864413323197	0.700027121725278	0.611902077233705	0.904648282402824	0.696927728445681	0.118943094808031	0.548420724579696	0.506105802694856	0.260967534924468	0.614535647139401	0.459572022858044	0.245988856615598	0.853317924773828
cg00449767	0.865071375964613	0.8093464650378	0.735089565069786	0.595811853838077	0.700712537368086	0.615509043087111	0.716066532376978	0.870366407416538	0.736926145780036	0.774598038216162	0.864612372906972	0.869706572714997	0.821497430146928	0.681930129389027	0.668356624535965	0.909719929079504	0.878053649402734	0.89435312882274	0.658333443090061	0.673179704937551	0.900072246094918	0.905367588815524	0.762013277038581	0.803433598898622	0.565303488031001	0.617146034128358	0.90664194679523	0.660251837489225	0.62668169055885	0.756728823464814	0.906538464097972	0.933181391435786	0.958747580503519	0.539680264800855	0.662736076923355	0.624662192957882	0.877874515603788	0.769336969018517	0.898751375218385	0.762024922593572	0.684995793532787	0.352561918502609	0.744112119995123	0.269648062538193	0.850502072317516	0.774013167646077	0.888640711645035	0.828207002189517	0.557349643811939
cg00465883	0.80360500292074	0.620275127789583	0.572086124674914	0.412201518979681	0.863669258765349	0.616450603553535	0.207432087218674	0.247405762235946	0.681404805269104	0.332193910503729	0.313238666068359	0.483205879985948	0.818816075290004	0.469659834434377	0.906649493152961	0.415491308571347	0.315679428675886	0.369233612339178	0.5109962208815	0.850729462863454	0.350523766462039	0.386656305585297	0.637945863443443	0.736515903838621	0.624571738923143	0.71716667243027	0.630823841022178	0.491275438525777	0.497654318286533	0.76669906776845	0.151348275018199	0.460209252153868	0.32167270846119	0.581194579832873	0.446126901286147	0.729998723502105	0.218870340126872	0.777539957801286	0.594593685733135	0.949455362929056	0.829145613212498	0.141520449611727	0.806046541381732	0.811026000503064	0.877515258642742	0.792423443207198	0.275565646246535	0.546098748956628	0.829067969109049
cg00466268	0.687764627052422	0.729573436016885	0.628720146190743	0.762465798566978	0.739544513370686	0.629077569774508	0.711971753082166	0.776920037313145	0.636682421816726	0.772872335205569	0.383155113568906	0.837801753900726	0.803387220281235	0.822366100074085	0.5347274376964	0.826745001819074	0.801022176712815	0.81372177689702	0.359039781852286	0.533867098727438	0.157948734955833	0.837766165063921	0.684235271348326	0.699805301943067	0.541514411622505	0.59529188085481	0.77043664500711	0.406583150999871	0.696212454529173	0.452112282523643	0.911661195937227	0.909541657419606	0.796593709120163	0.235970741896865	0.683441669795348	0.533156135831468	0.753362644212049	0.511515044949848	0.771248997581285	0.821324629257673	0.486933911221188	0.0680411584945653	0.706056663351609	0.0686472815157738	0.852430324531771	0.775631397319746	0.718617591955028	0.830215874891555	0.360933813163337
cg00480389	0.486978960435647	0.619947448718129	0.459788757490256	0.602626257432003	0.549782637012079	0.483698279658556	0.639206009664279	0.465368225716116	0.531955137686582	0.461350346168094	0.704212389874844	0.769292949716327	0.580297943118586	0.684579591604797	0.536736088519437	0.776645736271052	0.599893355053015	0.762449179838576	0.298646145909851	0.352223923285636	0.567886348160616	0.605037697933458	0.512615433184868	0.572678338904329	0.445637054671125	0.289202309540045	0.693212180327354	0.639164117932665	0.556046558484024	0.502123674438323	0.828928076019934	0.866625453119514	0.501324421792287	0.402152970890187	0.574779367096343	0.511500618170928	0.631301342769549	0.436850268216988	0.624144283277817	0.68640006288679	0.365244048325337	0.260391539881428	0.592438349846337	0.468655102289672	0.722305511322256	0.580817675307411	0.695611415291587	0.650434256337419	0.351072916339606
cg00482232	0.584413320746493	0.245836414254348	0.633657785246801	0.215362112269035	0.747093056719047	0.503466644032387	0.455962584258317	0.353397955626853	0.914876441119994	0.44279214187544	0.643023325348516	0.508459529415353	0.407320957522087	0.383467252264803	0.798626778200968	0.697449147392901	0.373608099570618	0.466957450014141	0.700009056581763	0.658996493018554	0.729688639902194	0.295698061861172	0.612896387658974	0.669908107759341	0.798332389567689	0.806837568225296	0.348255056996044	0.225040650359912	0.519984115072059	0.647458543221039	0.427099844653895	0.710661536272577	0.495906356605313	0.572996306928924	0.646638961072048	0.903408121387028	0.501757999314989	0.843531535865486	0.467169246020342	0.761879765456074	0.773498216920197	0.359027302562514	0.73848702529955	0.297573346576777	0.353193243033502	0.499862792241327	0.525344782602238	0.456802358463128	0.843302688088475
cg00486340	0.414669410242007	0.765324084788239	0.336371704762418	0.277296025498077	0.699726553959503	0.451848611011469	0.39918132920799	0.481411859515469	0.489192463516063	0.578077815325628	0.620601059756458	0.785618371074066	0.645543543753373	0.571310499593775	0.51886265170347	0.701839215421556	0.581075713673081	0.756943509515473	0.304695163501611	0.396596690310512	0.550253126509819	0.739595384762792	0.510262120123357	0.625574991510035	0.371705644117219	0.411180680491763	0.45413379186402	0.519084136702201	0.511965479017184	0.418229797363825	0.823214498750789	0.855987241521062	0.484637246442077	0.407107684123754	0.46914696211569	0.426894997710406	0.627835786549764	0.542415225456402	0.617825474990623	0.633375342730374	0.305667869433249	0.118487449966317	0.546507392583994	0.699469712744979	0.75815768903708	0.536568153084012	0.542314672021414	0.590405824505437	0.268545117209966
cg00490655	0.429163377699578	0.577880745626916	0.435251680924094	0.0278611887672086	0.634470934878171	0.53702989418104	0.480171294352198	0.66232819068329	0.513679814934152	0.666229268688837	0.0229819308129114	0.698159881860445	0.640822814971757	0.758275894948792	0.13384277841565	0.665183492551105	0.690521617740303	0.688198645950666	0.213814298017259	0.414095320547156	0.0360471555216215	0.635869585696382	0.451790534978828	0.544916169287197	0.393869554997598	0.108180756913926	0.671635999838069	0.643257912977952	0.542346428703834	0.0466446303376353	0.827532110224686	0.76348116289962	0.0851420413335115	0.158699811293029	0.489370151326544	0.397753385480043	0.549852047088181	0.433766985578866	0.549048978679716	0.678357905890505	0.301442808651536	0.0222345067020101	0.483483483453021	0.0301905300542305	0.735865278291301	0.473412577802009	0.645265810831019	0.588903650677488	0.310516805855424
cg00497967	0.44066042799932	0.500047815469428	0.446279775110902	0.189579781177021	0.477677856857702	0.513760287270308	0.412395570908671	0.162275891574222	0.44606167921521	0.0964557668208322	0.15006755375628	0.637431107920268	0.54891957389216	0.248343859150545	0.138154095090257	0.715055980554862	0.530170848126255	0.63719731817293	0.22083431597907	0.358854015543977	0.621195591226224	0.462234843289455	0.404735124364572	0.564803435044753	0.458128881384902	0.369112790248565	0.597512886396339	0.431631354365641	0.178112660243781	0.482095969355158	0.786958235419831	0.71728502565434	0.435721797348443	0.183599215918352	0.536266717642674	0.39767643861693	0.416109966193734	0.410672692499528	0.630966780839121	0.501992151798202	0.197678287301876	0.0348487977299082	0.498620943108275	0.525605230859867	0.617494391918089	0.375493000541111	0.562637514689789	0.387466850989943	0.22391417669791
cg00498155	0.283925501230258	0.694821900859409	0.492556120588233	0.0291658198150838	0.639417319229174	0.0287981467240035	0.588909146353278	0.67821255786487	0.543226049254631	0.645280912059725	0.0230857675313887	0.722597192999946	0.623835477936856	0.689735719139813	0.0523014474072757	0.72689595899644	0.708071195974998	0.790057925406742	0.132395406335554	0.31534167061546	0.0226527016334757	0.184225891379975	0.460954312215855	0.517684804938327	0.405883644885162	0.305297714399266	0.677174112401223	0.712847630411412	0.491416385480719	0.513506323309193	0.859739277356765	0.803353528194708	0.564974147174023	0.10828888489229	0.652336588234036	0.0210024704542993	0.551413036124618	0.412063744040648	0.512243325966592	0.0255835899272837	0.137068139798376	0.356501027943269	0.591813913117404	0.491168806903907	0.345147035563127	0.625568444271535	0.639389907499617	0.0226262144924207	0.207951439935472
cg00498604	0.648704097708952	0.835052638038023	0.594229655774008	0.122905595813078	0.838910357346097	0.60289093305267	0.679172490891283	0.793486281362487	0.625646386838053	0.659473960768947	0.119807576092104	0.828977886205183	0.741646623743655	0.332149568690609	0.102168752425901	0.812891822052027	0.817012096727866	0.85792560497874	0.190401761770477	0.296640732030519	0.0729764510597301	0.75886187743824	0.541953639200051	0.673595263860848	0.45739182523308	0.106811812153471	0.810863434514545	0.884458781200559	0.675624204026667	0.60370934579223	0.901059326659054	0.754599427643578	0.174407808207474	0.411609377061319	0.797757045419378	0.0551916602188569	0.854427327703468	0.628601249966476	0.841045453666187	0.906844745000273	0.270388315619161	0.607901871472474	0.793301182946566	0.0668140647174956	0.898937387343883	0.862770951452447	0.650955697884667	0.862789745004915	0.349610038112979
cg00502665	0.431193412401626	0.617194572188858	0.471407029359736	0.635516214310675	0.490077272312721	0.33916720386131	0.527938283540264	0.624400320630148	0.393158164622017	0.596066730052271	0.597536876726561	0.71054488350895	0.598695288087728	0.738857939952048	0.580314377939559	0.643667504588246	0.678953936122962	0.652481445214843	0.493964309873786	0.373013037779481	0.644971942270351	0.645489552638318	0.466362494761579	0.453815294481931	0.269051129741726	0.444005828679547	0.646258569437749	0.683424229104115	0.513016324809713	0.415387972216779	0.744145193656868	0.800952440656461	0.628137064712093	0.376125177734809	0.486436444722223	0.43352771114578	0.564755251156313	0.333169950935467	0.502186490529167	0.665744203601123	0.290799202250144	0.674693080108038	0.471860588083178	0.680832601291006	0.585605501040662	0.528503686348832	0.507782402976289	0.586824755792893	0.242381883846966
cg00510111	0.567264621910491	0.779241208591931	0.644740932404197	0.841817004795213	0.711135599044579	0.598763510304863	0.658172394499742	0.785504041313904	0.677818094875673	0.735423517031795	0.202995838496124	0.820362066872079	0.787948949089745	0.817649191902391	0.26475245506873	0.828476439044604	0.812601651500282	0.812369878509271	0.586182925552063	0.580765518813065	0.0926459270086885	0.838623193867122	0.388591677775086	0.674604957925136	0.573985114946381	0.57464852711365	0.785057988034066	0.795149942368533	0.694125813641867	0.462136366903918	0.862855776425994	0.902708104945522	0.751235036818489	0.467052731572318	0.699640503855683	0.114550302524551	0.747776364138232	0.614675504886001	0.763693247430271	0.568136341171423	0.465927223901315	0.194769873283103	0.699363297133188	0.154927442000106	0.678414732538137	0.712282520400596	0.739339812924148	0.772646420918284	0.444320476003679
cg00514609	0.426110058145863	0.799613412270655	0.524639662792642	0.691575942384906	0.671940952270624	0.0635709319324728	0.273344506297153	0.564951305588634	0.462978392757583	0.498609365708547	0.733789546332689	0.618172231178107	0.678507172389025	0.281444387825234	0.616463444817416	0.598737708277693	0.763135597399464	0.244541614236473	0.426942404715388	0.0697842958568937	0.634591905957926	0.474901817859674	0.363860326131792	0.504578905941217	0.373763424751059	0.217705224536052	0.575727057450166	0.269618214358574	0.557379936249975	0.127590902187609	0.875867164434964	0.626118607358736	0.531179891472056	0.314721336468325	0.230494884775124	0.495136616354137	0.273253153701998	0.501464029199097	0.440670273928088	0.652546413636191	0.227357254271325	0.206793218709734	0.511628821302413	0.259093593360423	0.592435528312179	0.455492081806374	0.627367877537332	0.493163468584016	0.129035448250216
cg00522056	0.172482036435041	0.672683509636803	0.433057198926834	0.781152822138079	0.639358343309753	0.460174309849121	0.556461158371269	0.60705331079052	0.544645265766374	0.553233792864874	0.0119530080901333	0.704290182088071	0.551052550271272	0.784155711975556	0.0149665346915077	0.746129320772624	0.697359865683133	0.750527126466758	0.0148736173049244	0.416392959783952	0.352523527440536	0.723374890493537	0.484104453179268	0.511241171848808	0.484032219602313	0.482130839703784	0.700813969441935	0.613351822592419	0.0264034736251304	0.379102039795706	0.868096426760349	0.0343758130116007	0.0280726691308975	0.489974295583001	0.581086226031058	0.443075823342539	0.630669503466807	0.459924607318926	0.619713966447865	0.381750457853529	0.159099094869503	0.0171318374603301	0.54989167720974	0.0192468846633282	0.765205605084927	0.572341600519465	0.653523850051896	0.65418668312562	0.169682573559196
cg00532474	0.525259646171551	0.821740110214636	0.347468869815994	0.045191200514493	0.482822820070487	0.106250580180457	0.296400916147187	0.43678645646087	0.284285525552033	0.647915312797304	0.0396487797536782	0.884516087929447	0.208417082098283	0.615077250246445	0.526475303376974	0.891921916084392	0.345805161404118	0.870251322351584	0.273002241055812	0.506315766295532	0.116471240127783	0.292351494584763	0.294575933929629	0.404689236238643	0.444244417634406	0.426466986274566	0.197508342182052	0.328884862062794	0.392785044150122	0.343137606237429	0.0852837402659533	0.861491198678758	0.164017841841899	0.24370788925854	0.21973382652689	0.250223756926923	0.0834086326361616	0.666507174195962	0.167856016339864	0.571123777316105	0.756695378553548	0.0477558710446665	0.466347621049208	0.0761896434459739	0.0560946553507645	0.303792443115806	0.473856084602667	0.106132316141398	0.572536211443715
cg00533364	0.537279652491006	0.720792888762047	0.635230847477401	0.758582426846494	0.665594222853164	0.566848399924266	0.703407628542908	0.708101824839881	0.598070364649711	0.658041593696937	0.110062390403181	0.735680632821472	0.720986652217602	0.729961428776016	0.118753009756165	0.763035883405944	0.689664781486058	0.778671773243554	0.166770399229054	0.361087190012139	0.21708943196327	0.783764212572565	0.529287849886082	0.62569056459103	0.476101852921497	0.528921576264874	0.712736185022014	0.576752132751123	0.611914129573728	0.549751606606065	0.84499488210319	0.894667018852145	0.0818978179010073	0.487718979655642	0.66671216941089	0.622125057128415	0.69191006596851	0.510440956868599	0.695992986660289	0.790119242998916	0.320947721158127	0.0593441946287307	0.620497580373596	0.0409971631424576	0.814498132698314	0.597552042838961	0.698211625301206	0.733957108419399	0.286139090186672
cg00540891	0.576182858045992	0.0330256437653523	0.478957867009177	0.0492290076586043	0.501324029717023	0.0650855656194	0.581940959483955	0.0759395398325285	0.0389682430944701	0.375728125088267	0.0481097506191785	0.307481680279167	0.752160376371398	0.202039607679195	0.0390639804256661	0.811896854932955	0.725487015418184	0.891315917949235	0.102613030494661	0.468509786894646	0.0374101193137348	0.635723192059213	0.203047944640101	0.692437795223754	0.526181024956627	0.0334539455916632	0.750764556413774	0.0268654191020978	0.635113583745384	0.0617988513976669	0.493478487449816	0.929822473717707	0.0969883338638063	0.0405399646571336	0.687828206638515	0.0382334800896282	0.513895677492392	0.543059823018141	0.395616884499642	0.333868245891133	0.287595474556875	0.0526495398777822	0.677982839441774	0.0633746770032855	0.371854965589187	0.738913533495343	0.712046729315025	0.759547161002126	0.276947139666843
cg00544337	0.503909291319872	0.716411707623592	0.343533662481803	0.432777315073692	0.474793304749688	0.496338151147482	0.474958977178404	0.493303337572181	0.58113188894393	0.3747899868478	0.6881692818677	0.678983828537206	0.715733282884412	0.454755242033623	0.580569134164824	0.727157412411201	0.62358966554846	0.758303499839747	0.291080744331265	0.318043663733541	0.262923884269829	0.709474032245897	0.55561398189837	0.605689405851398	0.484025307569921	0.428635390902524	0.580855143233844	0.383230200960389	0.607940709966304	0.323374563557596	0.558991688492181	0.7025953899192	0.118163281415411	0.355515508417046	0.620729211359563	0.230347094160427	0.445540194036143	0.473977742578624	0.561118463444101	0.757970794934118	0.332412048416881	0.542985085438038	0.551140274737838	0.11423335313995	0.742649572107347	0.536683630640502	0.515926692697459	0.503456176783076	0.29278028067738
cg00544449	0.619821658453188	0.782634304887947	0.563888813195903	0.768996307425038	0.707189752734815	0.592842522683868	0.659677569331473	0.808850672631668	0.575036912746845	0.783103141844962	0.0144390822081611	0.78971372852935	0.733638581198137	0.853783911728751	0.116958725886015	0.770727404175163	0.813546803315796	0.821117451032449	0.45444176706607	0.549786857142136	0.0135594798356048	0.788738148008628	0.599934739874808	0.628193532131676	0.590327312422653	0.591400406554565	0.788754258569981	0.805014083068326	0.701476644669024	0.468680930998154	0.927540105317733	0.940737299910907	0.0788355902412894	0.670534388553393	0.710462823615515	0.0280363587889184	0.723845030391858	0.490807001269498	0.698344229867481	0.83136004381251	0.334368401988657	0.0207952318990982	0.662385019368912	0.0243085568450081	0.697203212932834	0.750789314988921	0.742111243430416	0.770554265926618	0.287811590698631
cg00545804	0.554943540467318	0.63166916583767	0.52338110079052	0.737580815817856	0.655973521416935	0.496523588492769	0.68294569894995	0.633800865566933	0.568637993967902	0.644072460845383	0.542650756300705	0.727402097706435	0.712049538556247	0.740211239726371	0.20921856723897	0.809175228603586	0.755793014849739	0.798375987688141	0.489715685355947	0.440214027762968	0.49535320523315	0.717462036340272	0.590434930791618	0.609231213442226	0.498480297324247	0.554506856882885	0.717536155485792	0.0247997956039886	0.566885458431536	0.515664417416833	0.877330072367797	0.660792771691508	0.403498321780041	0.366353596321358	0.592965266878423	0.632573029661767	0.7169189311088	0.539424341301605	0.66652727590001	0.702831050952322	0.286629374620479	0.579961476996499	0.563336885333688	0.326189888987716	0.791810150919763	0.602244111155956	0.662592908183989	0.617466031495018	0.293369663625083
cg00547077	0.500328498341756	0.64720410475632	0.547146566858958	0.341642954237148	0.60310014137473	0.366258697183528	0.627857278071972	0.644541877829415	0.500179990662699	0.605575113667505	0.40425587575342	0.660288584442492	0.664961837864409	0.747914473447731	0.117049081782927	0.703606005624816	0.663759942820094	0.725469401953845	0.389035414232406	0.380604741696291	0.61918493499467	0.379481459434296	0.549931686187299	0.52001311713219	0.42534255916988	0.481524557032094	0.643279289096044	0.693137357680456	0.567803853103764	0.400414852267253	0.840114357066343	0.828569565927444	0.547518775928013	0.438187183664421	0.601893182751305	0.532584754558267	0.649099370552957	0.489188520680309	0.563449824171221	0.672868905243621	0.166484016282477	0.112852993777641	0.550785152656657	0.110773925247686	0.66035511308979	0.61986963966802	0.55187005482016	0.635555419464086	0.248204655205057
cg00548268	0.597419068775674	0.729492481903517	0.612452954764543	0.533724166606307	0.660966252859227	0.593929838975836	0.62218974037066	0.703941195814786	0.574944164907754	0.666152586738079	0.694320285118404	0.778841233885695	0.699765313256574	0.749462907176972	0.649349194623498	0.74707280437071	0.732078757027026	0.776367457998395	0.405884736025774	0.521478841805887	0.744361025292132	0.734267991878821	0.59798703473491	0.660412503221409	0.538379859965331	0.577712305560321	0.756393767031996	0.714680295545378	0.714530520346493	0.569730465858859	0.822069544378808	0.835379289275949	0.724109140120854	0.579243006228829	0.690004292360007	0.538460448415737	0.667656956521263	0.527368015484445	0.663195922904085	0.765988159376997	0.456938092057115	0.437156752663804	0.712328939920567	0.772585246424817	0.810222409375679	0.587024764550042	0.623932715951259	0.711374833073394	0.466770166965383
cg00554539	0.480906344076125	0.486379927377089	0.721210664574521	0.490295053190629	0.441117574386717	0.503817390850627	0.484078675345346	0.566824962380446	0.438342635499032	0.457682818604865	0.432097239730598	0.493173229340809	0.641856887872168	0.577676531374206	0.86335669148393	0.48958797595237	0.593517743771163	0.54772848957009	0.566614164765777	0.754919260329503	0.452068909168116	0.422181123509292	0.564355444565221	0.493183947446925	0.377263617964895	0.754343169162523	0.427572256457115	0.474782540708795	0.658927606726368	0.538224095595415	0.390229799603937	0.290781693756542	0.341491515458497	0.459015002275376	0.470487388821452	0.547149520213481	0.464639684367692	0.496831223923569	0.458779354723728	0.617217277000829	0.824602674160817	0.791387908583646	0.460917913732964	0.367686951108187	0.516705847595443	0.49836300733113	0.38950252452786	0.386617447248434	0.730070641932752
cg00556112	0.581810646876494	0.720483078491859	0.456061090583917	0.759379808675025	0.505509899765535	0.64167882931279	0.636658744573874	0.709869335943562	0.491861946113541	0.5618932687812	0.717699950708196	0.693878618617077	0.722252564360863	0.639024671984382	0.180154322421617	0.71642239433597	0.755545346350715	0.763066871832845	0.35004362444186	0.421070242824171	0.5578460500556	0.72582523487627	0.463813769408157	0.587140503945898	0.542008078770612	0.44795674173836	0.665234412315604	0.557312249996862	0.554226698841945	0.635467518913977	0.783094005220484	0.867843872131938	0.139471911436645	0.63437923127963	0.698647214412466	0.519215199032415	0.585428325553731	0.450416483047075	0.641113921095346	0.725888032323526	0.321609396463377	0.0452076625357689	0.601135653383872	0.109428876724461	0.57504499337729	0.653331646779226	0.649211874906109	0.678932418679359	0.355407943769272
cg00558500	0.548708817139176	0.230482844843938	0.389865095423647	0.199465506805005	0.314931540772953	0.490301840233298	0.286078004698349	0.234119657608538	0.454938393419735	0.254153029073146	0.822982775942051	0.677111219862411	0.264711285563592	0.228506696948464	0.831564222813959	0.605437042266351	0.268729069732665	0.17853694632012	0.713848016832343	0.671255528687504	0.894760359036529	0.3029524099601	0.454976194256347	0.353038145345586	0.57538877169678	0.526094115542986	0.273358000639969	0.3001520478783	0.275065523793327	0.504188539635561	0.0882150012643876	0.172720613553373	0.385858439306842	0.654485244780635	0.489769146836096	0.353453414330028	0.191748270513219	0.583525567270491	0.462494816304558	0.206236274042225	0.831667949467952	0.728392264722286	0.422277218047489	0.265632105686187	0.239818584929532	0.40102919099554	0.406235373420385	0.346428036475577	0.688959469425634
cg00573330	0.487262639532567	0.735282310099165	0.50387516156635	0.822674749500528	0.668796169902199	0.576323638804724	0.54397576183646	0.648317687016993	0.0146321403860781	0.574931032645327	0.0151169744324995	0.65411683236882	0.695640910654449	0.797865549507282	0.580389297560914	0.640855612781514	0.78259419056642	0.778446101323961	0.527494051158982	0.277791941215511	0.0134778179404103	0.714143963583313	0.321390411127663	0.566891561872692	0.446133889057116	0.0214907080375097	0.732385698683781	0.0207346332280224	0.643627508196339	0.310765836991825	0.883785249478889	0.86765236297136	0.695138854158808	0.0454746196220932	0.589683220610471	0.0168314987909833	0.652183606088951	0.614215546696988	0.512045554849779	0.394364178142299	0.205381641682004	0.0199464291836372	0.532406220969688	0.0219344700710371	0.719304238829904	0.630541576659597	0.654948588433508	0.430298161227345	0.119528387613624
cg00575005	0.539559523677224	0.675345500552424	0.494203039571904	0.792220380226352	0.57765929473133	0.404787291086666	0.588819286160078	0.644924759331251	0.447216669968756	0.653688611765814	0.0179717196915111	0.769285985712277	0.579233920754884	0.746877751851655	0.302702504799051	0.770351701524837	0.751399084148302	0.74701282617441	0.266390952454386	0.333287337263074	0.0208446727593426	0.684882404891953	0.426205656730239	0.607519071357226	0.380065241105159	0.431210251876427	0.684306779592603	0.720556325015163	0.590515456608431	0.474611288417276	0.919247704086021	0.829020454458109	0.475944239486165	0.480267608903279	0.531768027047422	0.349774698340158	0.630818305154531	0.555673787072665	0.690720111826495	0.70746660073485	0.243745446687328	0.699493879838067	0.528289492133068	0.0150458242492774	0.772244438169336	0.626859034883201	0.717309311086961	0.606527932151555	0.2308019484616
cg00580978	0.617364534769818	0.705944471680625	0.489524311976195	0.0242127919280479	0.601587676322044	0.468683197037939	0.628196184543771	0.328482061665457	0.576032824796211	0.326731007504831	0.723002511720274	0.750026440208327	0.720811787843203	0.747295226347855	0.47599532200977	0.786174030984374	0.797576099875096	0.790964748431009	0.456408984067246	0.494882757816359	0.272465955715308	0.701258123602436	0.529887341986281	0.542085516970737	0.497659287047408	0.566407413544911	0.67905834638029	0.359338395579125	0.439191960324174	0.503864160961565	0.789148017431867	0.905407500476448	0.0587752885278788	0.173799537114825	0.593991322388757	0.252391216410811	0.623526787046433	0.446128381634578	0.627926144148465	0.683110555913915	0.310438659687719	0.0454428993386971	0.603901079830337	0.581730198796428	0.759320066323161	0.647019216013093	0.634253622108895	0.591112343775883	0.266512604618268
cg00582971	0.605429127221176	0.787567423617573	0.646041883330869	0.84453841699302	0.783799500130749	0.554063166956577	0.650795490284065	0.72077803761863	0.663189197327022	0.773845536627725	0.803788917140025	0.854949558242838	0.720744830716822	0.870915810183369	0.690915264047902	0.829106692508566	0.788444821650322	0.864217956191185	0.586220340885025	0.582886508082939	0.843078133742804	0.807123367269828	0.712349423300226	0.684355635984682	0.572402625730691	0.657873402672017	0.781376143620446	0.780429954019725	0.688287870686327	0.591890014817645	0.880172209839845	0.94022688162643	0.195483438661084	0.695451511385906	0.713384407982348	0.585202832927574	0.768068581291106	0.620296831909659	0.683591182872033	0.761865812788766	0.471947503389832	0.775145727042353	0.655755485161157	0.853644772873978	0.875702054846418	0.758910646019184	0.758363604052943	0.741128453132425	0.480880386595465
cg00586365	0.584856721218955	0.697617910736417	0.988746195419499	0.639252678245474	0.690827141689426	0.624628146678682	0.58600162723853	0.729080278788491	0.573368194686361	0.71548352842841	0.0116403145750843	0.672364057645856	0.701569621364577	0.793058398572102	0.0211646905906794	0.773916104681637	0.723983981996093	0.762241950760301	0.350234634480386	0.490709997537831	0.00959727478154195	0.751960220060563	0.571208445688819	0.592786003924291	0.528769595762767	0.52690300701135	0.717433489809836	0.584570887240616	0.634798471909406	0.505310937419633	0.839703001063709	0.878918681475387	0.0285159885176594	0.166463541734873	0.576034128575634	0.0110419053284869	0.699702390101877	0.542688884897742	0.62909752236417	0.749138364451307	0.337999274194754	0.0127276524959582	0.625093512790484	0.011447932908166	0.70897457103162	0.638434336244133	0.614962799562835	0.678390134946975	0.349680421642788
cg00590851	0.220564650762081	0.700250599515793	0.4366997515289	0.0261778250751884	0.599461044419224	0.330598783145866	0.441139458149004	0.414473046830017	0.567595103026993	0.147079853878293	0.577368606156125	0.679695805811258	0.574549812023993	0.414196531601896	0.0494039954052238	0.493957543770602	0.54066311836466	0.75469187340792	0.171955736424789	0.113056234007859	0.0157361952375794	0.70999887666515	0.206490098345884	0.435893952480983	0.218428867481234	0.0524847364115833	0.709944460922902	0.433202052681549	0.406830973701169	0.260848152772195	0.875932424331006	0.815007552491674	0.0574753027856713	0.277293571363728	0.390837868346265	0.502759459841367	0.595688104807218	0.384884511683116	0.497096525047121	0.744797343772727	0.149243973282397	0.02695901168197	0.409738790842092	0.0226120447308962	0.795898301758305	0.619675770032626	0.616939239687246	0.532842082181246	0.0816723250977542
cg00593536	0.470405763165163	0.754359261286849	0.53302309858626	0.391430062191318	0.649438343149165	0.486943734328567	0.597974674042281	0.668195824178679	0.559963918831991	0.78503299651689	0.726615888678464	0.765290815143858	0.763128303269882	0.85776890081398	0.494655860490268	0.714937670023867	0.77097430326648	0.793033051291533	0.616307352498788	0.400464238829355	0.777732607852909	0.82675673694743	0.547984880337102	0.567107177988959	0.45533133507561	0.506273410130552	0.774582561212339	0.764139911169364	0.628298223453913	0.501687351410834	0.911654616887248	0.932909376647775	0.403547563120111	0.548235941114463	0.659959817378128	0.610506655423932	0.699729590605549	0.493139428952496	0.667584077673816	0.789922301388234	0.244457445766723	0.41873620387857	0.580255265712698	0.0271869655992025	0.890047895910733	0.653311707512519	0.672956617358193	0.737391017595615	0.230239147491057
cg00600521	0.735175251092855	0.150471780466748	0.610532191646346	0.168671652369913	0.753037968679157	0.833888942010167	0.488756490678478	0.478346368394537	0.752345749952923	0.429746843900861	0.299655110654018	0.451551813695239	0.614136295579303	0.211914775647717	0.902106786286434	0.404160444280932	0.475257740207263	0.239467857837016	0.751351755944839	0.815564532838932	0.821988360043101	0.229998747094699	0.725726507116207	0.680260801526549	0.773740483281601	0.713660529301513	0.297115576568055	0.512376933725939	0.756462385537317	0.699841938769705	0.69769835943354	0.53934283719561	0.439117888529466	0.703771489175886	0.758828409739644	0.670368845042634	0.615699887165888	0.807491978996926	0.712448681946267	0.880580880495328	0.839488472791504	0.579959775049022	0.640072372011023	0.318033947087322	0.586420317826929	0.822894976879588	0.447804124163662	0.459479994077221	0.825283644707021
cg00601350	0.356328442137125	0.393616950571788	0.292462217866252	0.718685566121116	0.652138500318146	0.534627879626877	0.508397219926859	0.542040251157771	0.0389791613015333	0.659856603272963	0.0299841868077425	0.116878871339755	0.562149967274741	0.56081080966179	0.474244944573339	0.535947874782616	0.642978029425773	0.748304867086716	0.108789396511572	0.319163642044293	0.629469330983245	0.616586299764339	0.413645362385666	0.482979529248642	0.479775035923476	0.458730067522754	0.603384328061474	0.55495015038237	0.323117931244707	0.0482522507460083	0.869415691728194	0.58301114309119	0.661743284822125	0.0359107245991424	0.636986701252248	0.0280927639228778	0.607797504346296	0.394284579890468	0.0434951823323084	0.0269047631204107	0.0559850297894963	0.522199478516076	0.519111010861972	0.0229815746579608	0.726656195716744	0.570503993872538	0.500950587187304	0.564373141984903	0.263439301251648
cg00605982	0.406309423404842	0.616537946603041	0.307030596618754	0.676924065008713	0.55803724938289	0.44724380136948	0.481347644113005	0.581254248673952	0.372592812257724	0.421825543979613	0.580484729733071	0.6850083475162	0.630871818197596	0.494341279956847	0.189557526232716	0.685660766836547	0.654158934678656	0.661716561886155	0.237539386710846	0.149895608307239	0.627841859364481	0.722789772831168	0.515830926645603	0.466063939525517	0.414934430744791	0.37252532186557	0.653652725261225	0.623680077891364	0.48997493330583	0.327527954104635	0.765279148170496	0.80037580384232	0.638757379411277	0.475830953179163	0.582465212293789	0.382255108479853	0.639121590286675	0.379669742966806	0.490619774520454	0.687261489166615	0.275032863762205	0.535067939254267	0.49220486255933	0.087930586353777	0.67932418030944	0.591205189451275	0.450066418684085	0.595846323999686	0.27144477279994
cg00611789	0.601709902053296	0.941674510719715	0.835904240241774	0.951111100452183	0.297117478951033	0.715137145861478	0.627628031932999	0.916610632703143	0.783315794234972	0.784790886588011	0.133625122620336	0.969645355285023	0.538812135708888	0.943591549271494	0.823625170371103	0.946819119985313	0.941971184557196	0.740195690632298	0.243769160250859	0.718967091117398	0.89547228922888	0.588556390120991	0.45077611149537	0.797943667070619	0.629476856494725	0.463270973688205	0.959704545755194	0.527121590843569	0.870876830366543	0.621566114202552	0.350979780022934	0.764906548505766	0.9466873351851	0.871628170534881	0.62100269125906	0.240099913456977	0.242437588982933	0.824393972967888	0.884018800909847	0.842831667577	0.795660929505127	0.932568245908254	0.853067709817458	0.154030887338469	0.830511985474363	0.92618671206313	0.95608882704412	0.934220364560914	0.65287797195882
cg00613753	0.556978238650626	0.463141640545131	0.565407561948312	0.42835727797745	0.634520516753785	0.646318899571094	0.603452053347643	0.622443355906521	0.570482097509714	0.289388953414947	0.610560153101946	0.731852055980914	0.571232205608453	0.582342833030673	0.04078779032948	0.803687171708281	0.0688931314458707	0.0376729058821329	0.0493329439187019	0.287535168521662	0.529311799432873	0.71971289518288	0.427436889503945	0.665786127903713	0.578346927685834	0.041803392348163	0.578150022675024	0.0474224925654065	0.492666501854632	0.0328616857250787	0.138197494973209	0.857002858213584	0.0529322795808339	0.185164776238444	0.675870581047099	0.0373762480210161	0.671924588085448	0.0399184231209328	0.0449361904845949	0.766612901124884	0.0576468449555625	0.0412961995447853	0.410672200481096	0.0487052043668141	0.0442257223413573	0.522354864072763	0.601448140749261	0.494050033500329	0.182511579989396
cg00625334	0.462306459713014	0.577701166404372	0.201849277591474	0.727162933058147	0.46496336843485	0.325537753422988	0.423612766895894	0.492485473479252	0.374317394621149	0.539914133926504	0.542785011191221	0.669503455738456	0.607801693509129	0.689062216027562	0.0792160024426032	0.60222024851756	0.727465592562877	0.664368578804803	0.274979648177687	0.225498343302112	0.358617510594896	0.734731803550598	0.433507869165803	0.28930576126791	0.17139920161752	0.249947406908082	0.660096005740755	0.563796951231464	0.414083479100002	0.263905176895496	0.648721596537482	0.637136949320934	0.514006404360136	0.229169791066866	0.457034210833974	0.362017908583	0.624881157244552	0.365022930394333	0.521323827388911	0.6034680939617	0.197571987694447	0.619685754408232	0.310876873950358	0.03926028332737	0.650015197031859	0.476948549679037	0.549285903228224	0.383801087640565	0.170659217756443
cg00626466	0.401771625134763	0.172887459762245	0.399135399161252	0.126650449075272	0.231212520737246	0.439731220318208	0.245281205267848	0.22450572681881	0.470676899196471	0.298544526071247	0.173980656453019	0.147252430160296	0.221870785622053	0.313438662554344	0.406728637756739	0.234067599183582	0.174867399128479	0.107179445735587	0.328795368487499	0.630825085112972	0.177790157821802	0.155980073493987	0.369383408261697	0.3337608303865	0.546757994217542	0.418199338191282	0.273500129961972	0.249238358502887	0.354613314965938	0.507141827070943	0.0614457515526061	0.134736269056905	0.321501109042318	0.414889397490945	0.301001007585039	0.55637802828363	0.184099886327739	0.375720671113631	0.410520664478802	0.198218312503836	0.88663710478759	0.173678584736292	0.475115800724634	0.137757031003142	0.23564359456095	0.546217583787488	0.225576911291741	0.167463319097228	0.681812085056329
cg00627241	0.178105556788269	0.789759717205184	0.274809070183095	0.0286731446724375	0.665712038909102	0.431518763388345	0.577607797470637	0.397278302786547	0.281406772966964	0.157565198990965	0.17497631658658	0.11266286409504	0.605107605717445	0.541272533755538	0.0597862864312235	0.785335162084365	0.729062501510874	0.88446693486826	0.0653954729219539	0.0556273132704616	0.0288274988477865	0.400513020365965	0.0500387780340628	0.47630709248092	0.263461916679582	0.336422603479485	0.70078779113998	0.048967222941815	0.279815138436516	0.0726042083581151	0.943578338455455	0.817989189848295	0.10688475523827	0.120398509001338	0.120209536226641	0.444527083833624	0.748845629259401	0.258833010808921	0.468454861950279	0.391121701708182	0.216246193372987	0.0414642701860315	0.645966211201875	0.0339875614203487	0.0393316242378152	0.0823266868632081	0.513323267359959	0.313510754861599	0.127279922691767
cg00651523	0.48547612228768	0.626492469534818	0.549651715454432	0.685751860718854	0.571864977326505	0.552985987091277	0.56888606442989	0.693870418864245	0.539493544851538	0.589580062447218	0.564126652625872	0.688282790877824	0.662447468145341	0.741169413745574	0.0754682413686695	0.668462464013227	0.710965256505463	0.531069258692387	0.575902753105829	0.465475848208727	0.0832020011942357	0.70281107376645	0.563506329030883	0.546244856539829	0.462306673245333	0.486065730346381	0.718206362911325	0.727110894082655	0.601852632313823	0.52610197751791	0.524187995434894	0.764470441155856	0.680461120731037	0.571139537453463	0.563714928104864	0.535705114252229	0.634277241937107	0.499795361241758	0.541062165605863	0.712314705117839	0.129106981697698	0.713683850985266	0.569294310694052	0.675845063227339	0.610509312563176	0.545800625342656	0.563842032033588	0.64389348267684	0.325979059307583
cg00652796	0.568600014064701	0.631925851720699	0.522683332471187	0.802099532565916	0.568859010180696	0.592525368108478	0.52143321129354	0.656502647762022	0.578281790929205	0.598176379205561	0.0234817135080876	0.753819233233644	0.668853366069168	0.734833113689447	0.132904739612236	0.768143491436405	0.719425851398768	0.735954966359452	0.269363615332661	0.459927826481524	0.0175622998284712	0.689078508705584	0.547797710210042	0.58171107002719	0.523370947529374	0.47363450709267	0.674443851476573	0.663782511525961	0.554853802716474	0.498766161517183	0.907600709643719	0.807079327118568	0.0930790873180854	0.48278972563285	0.609823751021868	0.523523521039171	0.592226904908961	0.45844085357061	0.629177408999943	0.697325979906914	0.310615233874438	0.555317269364709	0.611927929202139	0.0776297426600962	0.834560185000252	0.634516350002686	0.684272894421093	0.624639618445332	0.383028596602299
cg00653960	0.452966104483261	0.760280982989967	0.493989878621783	0.0982592221190076	0.70032458729376	0.264001685980705	0.416295390932903	0.476675050390041	0.621885157593405	0.635425763298935	0.546199595920134	0.804085851068609	0.166078187976807	0.623271843062448	0.0928604383748731	0.771420809259528	0.720049658693745	0.536859674847435	0.112259437317309	0.0680470656417923	0.508056145931146	0.734202921513111	0.567621455192394	0.590186180911172	0.426231363855546	0.387100792737246	0.700621808228149	0.69635533174708	0.539991755077578	0.326701235723452	0.851623896202912	0.625927347638935	0.449213543501387	0.401799715502106	0.592784705685162	0.622359798272901	0.67162117826392	0.512223098731266	0.650323618906866	0.513239745027935	0.207648455583627	0.0713883721446234	0.612754610468851	0.0823215940179852	0.553410719330932	0.632486044707842	0.379142916025557	0.555600240920869	0.166473398440034
cg00662122	0.689011728294091	0.758781014960589	0.608775753790667	0.609302670657775	0.738867803355507	0.0649672184833875	0.753538580388813	0.747402551913912	0.599474954052245	0.784533116347165	0.0433482080986592	0.648289047548253	0.75969429419434	0.833505742047044	0.115866073256348	0.938618696477078	0.80080222466483	0.741630954347207	0.184493943963019	0.401467924326337	0.0593352662956651	0.780806692733551	0.684553112978542	0.784655928933133	0.695799095948577	0.549638523147745	0.763433829224954	0.173782826143808	0.68973005176636	0.753724748459522	0.48458586847745	0.742145429754657	0.0838382996333188	0.559935315792246	0.775265201361846	0.0480733241657451	0.735484728754751	0.0522638135649348	0.114874683611105	0.807616046991612	0.34095176566643	0.0310493207811139	0.738647055917847	0.0749826313429116	0.651582174017282	0.730347201575288	0.784337828814072	0.031691444474806	0.437196362563916
cg00663077	0.602422366622264	0.54544677377775	0.572681950892902	0.763145367286211	0.781502667420607	0.129727778003718	0.71489771239616	0.102012229815042	0.668422340918466	0.770327700297236	0.0170966162290122	0.835069654237439	0.736947251697718	0.662526188622324	0.516554223666959	0.759223098351658	0.761161763861861	0.827383455560362	0.336058747736423	0.433932966282898	0.557187156742706	0.714705749759568	0.374136800232338	0.509716322148133	0.502627074972393	0.503924155768758	0.819034266787759	0.701442081660499	0.70874912613342	0.444985493322851	0.907487783742552	0.908217560724006	0.305201513118374	0.660063963591303	0.630590521650962	0.589509189180578	0.694124901325463	0.641154019874936	0.744959971248273	0.854256057309303	0.359359887248546	0.26340632808351	0.696858778939515	0.0474601253421861	0.821074320300765	0.77270309520222	0.702664541817515	0.731527700903722	0.422872003702138
cg00663972	0.266026898425464	0.568402138266651	0.459863549784762	0.667798019415307	0.564263591805953	0.399650510078497	0.277997939831063	0.553935766720606	0.39770414887514	0.507495417754252	0.458272421082997	0.580802460086262	0.505788531563353	0.681810100809629	0.454255733900879	0.603743090013707	0.531227593909816	0.576843820831571	0.435365830864067	0.28454017286786	0.556739693071567	0.632574971988579	0.422620677029779	0.388991116197029	0.256592279343679	0.357609065875633	0.624750489931468	0.594921311098201	0.417555385892694	0.365521043390595	0.748225038983839	0.793416313652871	0.530427957676013	0.416064627154426	0.525069934114835	0.413831759590887	0.486592469226703	0.341095100896362	0.49114115525416	0.628402294090449	0.246086976433351	0.668842252681761	0.424703845203775	0.657989122877892	0.68636358244012	0.577482735694376	0.53114234403395	0.554258179203518	0.227080686335976
cg00665492	0.833665176534257	0.903543021955163	0.747898249652085	0.871327019795395	0.753850791159583	0.629620680918691	0.74697923558404	0.918904566930869	0.783395454633086	0.905347889538963	0.381397037763512	0.950866390375646	0.891436509433678	0.951061753392107	0.567676418626101	0.963490618736981	0.91157321241654	0.9517565541226	0.261466060735255	0.216518446968877	0.176291742981673	0.916289252320681	0.880100888591502	0.870454425869321	0.633066573128929	0.677781029153624	0.962863063270986	0.085657545303065	0.882603360867297	0.36033206995269	0.954273583038901	0.970816448322799	0.79766487716668	0.108951267963328	0.787455850521924	0.707590353279587	0.897521744549859	0.658081641543545	0.818016485940937	0.883998745151755	0.458588269268135	0.0475760850094135	0.874380109800114	0.0765390889638621	0.927108119552374	0.875561566459085	0.883663780881183	0.95165845803738	0.329145667789699
cg00673557	0.0267678341741422	0.782791435478227	0.0841122569947457	0.0237117433778884	0.682912808085506	0.0359219220093066	0.409624963482073	0.0295006654619717	0.219788877106734	0.504198999607925	0.0285471008052943	0.797477624324253	0.708394444265364	0.59872444313229	0.0450539668436116	0.838095919322852	0.506726634163459	0.560614485430568	0.0272781547220069	0.0259875334016352	0.0162216626056901	0.0466176654081445	0.223399912083819	0.658025166766015	0.40593028730603	0.0228774172662181	0.789420083528514	0.612287938251661	0.310517747159666	0.0250868258057013	0.566547730393144	0.198138257163477	0.0439703551416951	0.0451382732009459	0.0573243594623121	0.552039761863746	0.585374000562644	0.387080209944494	0.389309823980501	0.609070842024909	0.138570157903975	0.0309575284882915	0.556128401085773	0.0243339437107046	0.63235642600475	0.122384571245512	0.712193190002909	0.729597462636448	0.112303300728127
cg00674365	0.727633878292285	0.82184182115441	0.690255461497875	0.901638606941759	0.78170023955108	0.603335894590553	0.807303390690385	0.867821743040442	0.712674798764919	0.867506152028265	0.844668238120212	0.923458383946523	0.797681724232082	0.90575166172728	0.783030683643863	0.891647476720371	0.867072947170705	0.866042144739047	0.666952409018521	0.618026483878712	0.919281347945279	0.855419474663465	0.784138898913232	0.760399790187447	0.487193582998912	0.662641704904271	0.812614261533113	0.85200587479521	0.749232729959753	0.686265267979245	0.961147293656498	0.959190336152953	0.847532345476225	0.695898115691467	0.78225536252847	0.716058228258231	0.795664481908224	0.622230903610111	0.808108371247462	0.841558876007388	0.488997869163944	0.902786380973336	0.747438756085038	0.934726491272555	0.891756521421091	0.771976182711722	0.830386375448307	0.812509920565595	0.425651918984577
cg00687686	0.508954860256761	0.791063182942061	0.649491455220651	0.240711572185955	0.676105276754335	0.55053040904162	0.661273916946236	0.602772400747253	0.629356861626923	0.646759811868463	0.132601718911405	0.789658772642745	0.775160055373214	0.646446564246093	0.0922524591263777	0.78868358999439	0.780922463908091	0.833414883151381	0.298641162351045	0.416210805713575	0.0627114646661118	0.731156249021801	0.532759478552278	0.591295777708985	0.476047503700454	0.392902857106809	0.653761494687374	0.543595870355334	0.610461974957442	0.40717887293809	0.861078874989617	0.835044918294039	0.094252390863629	0.167094107046147	0.596890027471097	0.344033190167399	0.788393124158762	0.476158549126769	0.716609904929774	0.476769790398609	0.195248368255483	0.060882327027572	0.598698418480696	0.0987217391078251	0.734113294983815	0.623938745586538	0.669740470936477	0.579613897617043	0.266035953429502
cg00688962	0.555209723458644	0.581970332152021	0.497171694716296	0.679747462045573	0.581750883723488	0.506133087491272	0.544524737351552	0.509845980624421	0.581502375384929	0.586120890354549	0.631586138126843	0.639098666509083	0.587226559337776	0.70639618517183	0.577861214949135	0.690441433390551	0.621900419595221	0.639181362578853	0.563142019327969	0.49000738262999	0.638724801450663	0.588295341306258	0.573903330938465	0.564619304137602	0.50919845983944	0.498350332692109	0.628014435436996	0.599162436457079	0.56082402098197	0.541804387838477	0.745697900466121	0.70863020341615	0.295615292472769	0.550358133798369	0.555530636319916	0.530701840880596	0.595676627709673	0.548366131078988	0.602999813406458	0.627322172325624	0.495959616832833	0.684838560248224	0.562284035443058	0.280843046806045	0.662193505658992	0.553506410027918	0.585415936621745	0.584421300066399	0.453709977068146
cg00698908	0.509375396752947	0.725383743934127	0.594267408308368	0.332388398328587	0.643137057377507	0.567200757060056	0.606293428754331	0.520927106562501	0.500261616542991	0.43511016308135	0.712264134504257	0.817067162350409	0.718709453428036	0.601395408023351	0.5129390616239	0.778577186156277	0.708399523580786	0.773209840309027	0.436036541779643	0.299438410139035	0.696706309239649	0.660540266042407	0.566498398300963	0.534539264411636	0.507721855064525	0.478712558045003	0.707179009945858	0.631328065094956	0.58353875420752	0.487694953712872	0.806562478084068	0.866855150024254	0.48934478603927	0.539551280031925	0.634157168962587	0.462644572790782	0.721846969730971	0.467887477302431	0.630043439128748	0.720274919705946	0.327901546925482	0.237406409029484	0.617596242530336	0.563481769873823	0.817332433819249	0.619153240230309	0.631718001035025	0.735014314314185	0.34051397311604
cg00699993	0.496626202555535	0.655690242575209	0.392172553219157	0.730165115677549	0.645403525848655	0.263759116812544	0.377432620190333	0.533370994339176	0.448990400002225	0.690581639568547	0.618538142113353	0.721409027449662	0.6118372597657	0.752024029294746	0.473074561787374	0.722004037056964	0.604917993538148	0.719706957331703	0.286636153873996	0.35604183830089	0.451456937791168	0.659272714848737	0.454109803280797	0.481991053856497	0.219001355416921	0.42990802676716	0.697487524452925	0.667164539249625	0.360975607452921	0.405477284817161	0.922166272954445	0.852223483176506	0.637772007471095	0.473250715751949	0.549157211266585	0.453093456295882	0.705407615325424	0.457077084457933	0.677636119468026	0.7504562273911	0.297533447110819	0.144608731103645	0.517263300141722	0.393721739747865	0.761151447878237	0.567547210159188	0.534333039284574	0.356983129314373	0.326539163981144
cg00701692	0.442024679136553	0.692596684540081	0.443545113363729	0.785071957574516	0.638948475228411	0.424777583542747	0.508379786167478	0.107146426876499	0.11748589231261	0.439557490718931	0.0654298928482287	0.610924474189881	0.748691122015014	0.731781414354096	0.183887234173401	0.778951851465537	0.761309785901975	0.793551310406474	0.43317459527742	0.205103685724843	0.0543345712376078	0.0704961741772763	0.241534450416203	0.501792465814143	0.423502418414339	0.377061052631145	0.691385751061293	0.0571991760570449	0.534339617348913	0.14516036400868	0.420154055754704	0.584257210360548	0.149724343968782	0.499341013241586	0.5660564604333	0.264530090506924	0.597351929781214	0.420765419454603	0.409905029603991	0.473440319747095	0.311559210030338	0.499231460769812	0.583433750428336	0.0940051305508416	0.089624957666647	0.484678045528586	0.558690482375692	0.662380328868111	0.201482105755588
cg00701946	0.689560740070674	0.712496031196716	0.753851092347215	0.861543132179147	0.772286675937413	0.594186038462524	0.667447789286723	0.800805709080397	0.680253413498844	0.760489551184167	0.756920225837003	0.817972731367352	0.778350951446395	0.816930480380758	0.674680375946897	0.779108461913334	0.893722164153052	0.885032585960363	0.672347659027353	0.612515001448725	0.737609039623187	0.77374611866384	0.701942739256845	0.637135192182419	0.526798389426372	0.558376027309748	0.873112740955486	0.791519227682772	0.723231445013747	0.614867160216729	0.836093993681067	0.882570803095544	0.756748152834849	0.757257765076152	0.536649451338919	0.594232910147764	0.754190934433058	0.690958835915994	0.758030118716242	0.724534975131513	0.679997457463509	0.823065907905386	0.684364906662658	0.854328298595931	0.84742558703733	0.705818641560082	0.836228178955501	0.838469993809349	0.562746153474471
cg00703260	0.546096336515538	0.742971767713816	0.51248013609967	0.0119110729528731	0.65845984350426	0.0235915797655071	0.590112540759018	0.619542749158301	0.50937269633807	0.683457926831869	0.0143388525963889	0.795267895442145	0.708548911307883	0.734825059034898	0.0367345137961398	0.745998841987139	0.762577965071378	0.787940746406663	0.371556613821027	0.117316283002794	0.0128437552649014	0.704730986177249	0.465094902498693	0.577937847287356	0.437702777019803	0.282771269857446	0.750473178008347	0.629406752033253	0.628717648586404	0.270422919376012	0.843401789955551	0.893003389479053	0.0631563279349125	0.169575874026741	0.467303233172123	0.0151547195185005	0.742013332513295	0.438995447285559	0.519383188801825	0.736475136841382	0.268508077545814	0.0177997724753439	0.606746734252374	0.0216621170166579	0.563678078734632	0.691644791968451	0.654793970009863	0.68096702821419	0.35342306006775
cg00714184	0.489425722928847	0.605092386049468	0.459353362963108	0.632481064416102	0.603162134603132	0.294124111609663	0.476176420585069	0.567377940050062	0.494636253183175	0.611966500837733	0.509714690588021	0.688949957079634	0.553478777493591	0.619000778428777	0.355769423391807	0.634875012083523	0.583532711069885	0.668854498689965	0.250456377599939	0.404991728966253	0.0202274402923503	0.587275546295314	0.414082062887017	0.506613959978631	0.368013050263199	0.365542602680484	0.63830377055953	0.601333775566395	0.533413223179422	0.442274604943924	0.772656412717394	0.764396828748433	0.0748869143006894	0.173748072582422	0.472042105457885	0.486991420728252	0.612181872186544	0.535105048782765	0.583459888482007	0.0216540659235442	0.355701757675982	0.0172228661528378	0.498009685936201	0.0288872131231762	0.735528704618024	0.554236829150319	0.469661229224971	0.589623054258275	0.301468346009784
cg00720475	0.321588594722824	0.467386413639311	0.291333615357545	0.327036722752367	0.418037557703263	0.34498474799829	0.316612375525009	0.562415916628815	0.350195337071489	0.480473366118867	0.39969511977785	0.481783248727616	0.40643121226027	0.610122260683257	0.0386806871204513	0.482709743890434	0.450326041453982	0.472170429939295	0.286090276305426	0.226980298338335	0.411880122198298	0.41261928153157	0.282089997329164	0.382437407081921	0.279968024882868	0.18011697604899	0.599998350277592	0.406668849164471	0.298502991298149	0.0191601139831521	0.647669971982972	0.634618999703119	0.0184742309688784	0.430312812021335	0.348303073337353	0.285002313082134	0.467958209215949	0.219737729673965	0.398008137565767	0.431139059497408	0.149212932672633	0.017831923323681	0.314730951659514	0.367440737675418	0.528187278254734	0.35394504771062	0.446170369784655	0.432142399932113	0.103192899747104
cg00730561	0.681655908297658	0.708952362165262	0.649910654555473	0.448024346759873	0.672710676286819	0.74029342513263	0.669135800555107	0.662571025758572	0.682478703786567	0.614643816239073	0.514113952110069	0.775779598381473	0.365601363059192	0.725072881488654	0.37938165810464	0.891516818145365	0.702682907443674	0.830686378017255	0.546190312092676	0.550605424547842	0.467821948894353	0.76733572318396	0.70423526135703	0.696573309609948	0.660727119468921	0.483853593843109	0.73496850851086	0.58297791330414	0.573531386742594	0.749640906765193	0.87051099335847	0.750347685451586	0.518332729969196	0.630123317447517	0.719295368179541	0.358376453001832	0.647139346197722	0.628306184642097	0.860925561772585	0.519283397508713	0.550937287792251	0.136333230629068	0.738701768686899	0.134394634898173	0.646198216820785	0.723632537070004	0.791632169574731	0.662916405195262	0.488575000287896
cg00733780	0.630197915410634	0.835546449057864	0.523722222504368	0.842629575992009	0.804088324127634	0.379338410711359	0.713743986332724	0.709450990220881	0.590302667041174	0.645481735130276	0.921684019987164	0.840094044883341	0.843525210791835	0.737438788021363	0.0464608807398815	0.842880038214547	0.866867535258304	0.949127161974279	0.223155737086977	0.0785769146024961	0.0371737615480445	0.804586344609364	0.6345095916874	0.687941344465898	0.509014438655905	0.469427038517511	0.874473749825273	0.880452627540923	0.478154173146052	0.389442042709629	0.947424881806593	0.956746241810717	0.398682606779997	0.489955527288918	0.636255643448319	0.493118600362552	0.830359856899358	0.495346178294616	0.713803996506029	0.925876331327235	0.118478562352128	0.0481049409071984	0.687106236132423	0.0562136229291957	0.892492038420236	0.795797916882342	0.733255406392104	0.868533973888382	0.0978605593979202
cg00735962	0.544417215629586	0.806300594472866	0.386081124009959	0.237082211194814	0.719218297367624	0.247535892751904	0.621683487795393	0.698882933782347	0.115738609225798	0.74725904014612	0.0140566440543628	0.713895460573204	0.719778591169913	0.678450347925166	0.0188440727918156	0.785020318442043	0.485207068549565	0.785046493155885	0.0840386442412173	0.0223272976562314	0.0198421281644222	0.266243889058952	0.665631953739601	0.649805552750547	0.575604880655741	0.438954538831599	0.787443054540142	0.285250522678882	0.520289033370731	0.153762699448161	0.655952763066987	0.903656420289539	0.0371778327973373	0.0551651506164007	0.713402582101406	0.569276714340144	0.769090710881719	0.519406337959104	0.743411487604561	0.806489668960594	0.162873002427192	0.0248896782358785	0.639503557288623	0.0763842652110958	0.848120159533086	0.617060774775591	0.727987614641533	0.727208999792572	0.287462949324774
cg00741836	0.583229307432678	0.691102577920781	0.574687317999828	0.500512356261696	0.658490760003553	0.590577347149876	0.681275473052306	0.665150789733531	0.624664671542632	0.567187635055029	0.017255827625377	0.763915122362255	0.717896650128066	0.742581041079995	0.107575078703697	0.791652313978443	0.738337709531534	0.811913414547757	0.331522363836625	0.0531846682187699	0.67376098198699	0.651764925343109	0.483410220664678	0.612707155836114	0.60728636733096	0.411146016398041	0.697512616184153	0.733616224616826	0.581482894255095	0.588080307439248	0.851000697503863	0.67020555458475	0.377034289005233	0.461098439770119	0.645451883716684	0.631492740605354	0.684947738104168	0.542437492015325	0.703911369216174	0.780332482997077	0.372761326152061	0.0271854318568006	0.641693848592831	0.0205773942462316	0.524609688521013	0.623790237030818	0.718550767194992	0.738005625150986	0.399868304079871
cg00745555	0.511968972930414	0.730478585469661	0.581032272584982	0.0158245848305261	0.629086878379551	0.168258558950247	0.548374335930948	0.15176108143856	0.0154101541690283	0.69327979135573	0.0121248866887078	0.809768811967096	0.717869921345652	0.348104889336344	0.11711481412144	0.810840906087161	0.756545030365267	0.823432327674046	0.249108773683408	0.482824750737612	0.0173707204087368	0.712697017523115	0.431693842375306	0.620879971823729	0.474086945311414	0.163491516092533	0.792676228645058	0.0211520198542149	0.394188805671396	0.21154833695946	0.128945496116646	0.692777592843281	0.0623782805883264	0.177043629550477	0.579483746801526	0.0160988761133327	0.725133503102215	0.519845132697309	0.707069377549903	0.622485785194323	0.270084368786724	0.0140920277392382	0.604364752802866	0.0163007103569183	0.0215131119152924	0.691179134575768	0.677867790083944	0.739930307101009	0.220185496873785
cg00745725	0.368784018995867	0.694292515666231	0.502370174047703	0.831083528996085	0.595382682812427	0.5815161512346	0.715607082953554	0.715809465324668	0.490461801121892	0.688204511677976	0.747468863526829	0.755232564445539	0.753783340510506	0.728594241391263	0.289603098151672	0.848381044658926	0.760551020496763	0.801214593611456	0.376998080603743	0.373868843004955	0.646227687883686	0.720238210348215	0.512971101286788	0.510456851784028	0.40879465270412	0.430344586369222	0.755476027757	0.618600723927337	0.626390260888144	0.510074875871293	0.916047633799394	0.865703202824913	0.844111494814569	0.573733490889795	0.73024684748923	0.503469470745122	0.614797225886372	0.403778123640434	0.785975367357404	0.838590712753602	0.359610708192242	0.781264944258961	0.614976599502442	0.759570433280336	0.866887479390374	0.679869497121117	0.734913519382844	0.71404924164928	0.323140731969986
cg00755448	0.470363993416545	0.765991477849692	0.564216310140067	0.0472328233846796	0.673564110304535	0.505946897184141	0.65230294040657	0.442822650026636	0.0692302042828232	0.472469823913613	0.0301395440195783	0.602457691847021	0.732211095553711	0.663804096884274	0.47501436080042	0.893351192513869	0.599442006652707	0.877030187141608	0.102050671444356	0.0722142682393231	0.0430313005061321	0.506817527724285	0.292559221382808	0.261894529355478	0.484913425063969	0.0917347132979671	0.791639646264907	0.549452222123958	0.115467249882719	0.068601317137471	0.90020351666744	0.604254304741569	0.0564521254669661	0.162308156808493	0.694025201000892	0.106951933102977	0.697288287841613	0.0642064774757831	0.632413613618411	0.680643525708759	0.237603553860216	0.0637470098394425	0.559599585084548	0.0622840057623517	0.0918862952940663	0.467912165081276	0.368572988583998	0.521278238249577	0.182134161181521
cg00757212	0.361450447923346	0.592965836109269	0.426893018631	0.342996529378594	0.408031857209103	0.372429416866374	0.375882134823422	0.511857861547554	0.0356604983898292	0.269527619891963	0.0548286664421759	0.624975025219068	0.553868084480053	0.461302237291027	0.0539516714446046	0.64367158281036	0.616524256727379	0.640511020154675	0.0706811563392613	0.0865147591157005	0.0539884028501183	0.560772837685381	0.286534330040979	0.39129726184535	0.397434936007238	0.355307692871651	0.556057719245018	0.533966046874993	0.430902569332121	0.466134721162366	0.718548457525326	0.780061728477571	0.0628387960219818	0.106040531878938	0.457080230052437	0.378658880676682	0.50807799139302	0.285915345684713	0.447063459846909	0.0505089086409308	0.175234557647375	0.0378088878737133	0.403270969501505	0.0461019491201505	0.443169148337609	0.474678513449131	0.497163898399836	0.526752518065389	0.22763067906133
cg00765828	0.686255484415417	0.854441320250796	0.688255848176687	0.521939773014787	0.653627538949118	0.54490410865919	0.587424991918245	0.453105779121323	0.601018737390767	0.622246008010202	0.820879655875076	0.835240189749309	0.839226596696743	0.712980048862831	0.615162209605369	0.816132358048794	0.810402497839804	0.770649029857501	0.312148262319993	0.448028700231916	0.737978489566778	0.843947233048475	0.469791203615846	0.66928963685349	0.52251946018948	0.33891146066786	0.657930183191689	0.841181521529411	0.706746226831303	0.548041790291154	0.848127178751116	0.901471463535906	0.22833308893682	0.402901606427623	0.676825651832088	0.527040898137458	0.894354289750735	0.642392166188325	0.79612999057858	0.892424945205245	0.274927657635445	0.0863754604065311	0.7121624407451	0.391621714214247	0.849406509044158	0.516869359166452	0.816118407450685	0.696267984704004	0.312833994351945
cg00766845	0.381266287908775	0.651996437045359	0.320148522208818	0.506077697620958	0.660568655394273	0.443086352587841	0.495487542587835	0.350116331849429	0.451270939965753	0.364254669904256	0.565353406290528	0.538905318587769	0.449341543277378	0.503949143358982	0.150023877608104	0.744646259930735	0.607301547267647	0.638718728701352	0.248777647891595	0.438470699469089	0.287983193980975	0.460535526327548	0.501194402225617	0.580565025383409	0.476788882697342	0.438822671111649	0.596236082529793	0.403646031854359	0.441234805063445	0.30458132775995	0.440696932308112	0.731715698117518	0.659804897400303	0.409808552135502	0.67698454414738	0.460050863752298	0.538707263896341	0.406004131260938	0.59499922759538	0.670281416221281	0.221586446724966	0.0921230263527113	0.562737206244003	0.115933675086644	0.429543116959968	0.536579273344316	0.585863206607726	0.436870179034413	0.25457423127715
cg00769520	0.312059303418923	0.595764978500421	0.391969356442548	0.353764699195107	0.39151353732716	0.31107705499306	0.337111806282394	0.511032189833811	0.0435081407818698	0.200897686975971	0.0388455983761116	0.616575244724794	0.550986325515179	0.449119767858302	0.0374040729114347	0.61150672635184	0.640271550879851	0.640504802148865	0.0649850976063388	0.208776899646127	0.0267972485895432	0.595182051138053	0.211651044750268	0.366295434436368	0.352700907192869	0.287915028895056	0.55445443078328	0.540684528333092	0.453684616641218	0.318474388789549	0.765220895277245	0.788896353089556	0.0485900695024273	0.0633546813992991	0.514566156679756	0.353495234003678	0.526945003700184	0.225327420966357	0.380889344086066	0.0543573417980952	0.123643323184562	0.0322901668565698	0.337330729094354	0.0446992815884618	0.291561690158007	0.434880416757134	0.451197017906068	0.444710481032402	0.160826631066763
cg00773902	0.583836381946804	0.931283861148167	0.774110048931592	0.0329328946146872	0.880983302915558	0.570875438067151	0.849485235750763	0.912036229692644	0.691214963528653	0.918574898437956	0.0352756666134001	0.948245157044075	0.797242820499187	0.747302172848139	0.113673433010257	0.949773681117044	0.900698884836957	0.935571903164097	0.457201451086471	0.543518030665257	0.0324236536301359	0.903661296829746	0.727551397859885	0.838791201180146	0.592943380021718	0.531419800020528	0.894549900889002	0.836793906171244	0.815475482384346	0.600552933524749	0.974983253890087	0.938788761661142	0.0523863966445786	0.0856417794191012	0.821615813597816	0.748796964025796	0.909150117557504	0.663839185473176	0.869685049238363	0.125223793192518	0.40828390319977	0.0202418481084001	0.816299697390616	0.0244089197960883	0.721799990720202	0.884634771199121	0.900937467041752	0.868635041243072	0.583580831622185
cg00778995	0.47481598649075	0.762153569577351	0.48020659771796	0.837130927028342	0.763447148812517	0.461233617698155	0.589273662873227	0.602806910904359	0.580112499126537	0.663257400722562	0.610213127483192	0.884415973632949	0.699046629983806	0.598634464562126	0.627109003867978	0.916063653218984	0.732492056935791	0.927294525653475	0.125136877197667	0.322306208413745	0.032480985015725	0.728551924578764	0.69652885193997	0.613476980112959	0.472047995469589	0.23188316691444	0.754329440967706	0.741290841756499	0.588023788031014	0.686981595932138	0.944320322628592	0.934616854958471	0.323703687850552	0.559097002523301	0.678764007235877	0.637510941410038	0.581336961828039	0.540295563295978	0.772144129501153	0.821752486935108	0.0748649587985625	0.0243890240813461	0.6611859882499	0.290876923730191	0.862633859834721	0.559765206378203	0.80076032750535	0.684271103148109	0.152951996807543
cg00796424	0.72294040543682	0.866901602450007	0.725116636750881	0.564263857629522	0.789687312946708	0.643462602576533	0.615938050529075	0.872810765967984	0.61481634325386	0.831809764373324	0.87644565190705	0.746356664007752	0.721403336853189	0.736103166908548	0.746946857352033	0.870674721504335	0.853125590699107	0.836486913899166	0.705815710050873	0.536586092364369	0.847822908929553	0.714930781483578	0.800680698883907	0.810772797798878	0.602875764327923	0.623634801492472	0.774509090604757	0.816003425157289	0.721255750619302	0.678555573768106	0.665420989059781	0.638523940820651	0.862278781279929	0.750280993115157	0.579926608771167	0.676715461369534	0.818485979026354	0.675594472878134	0.73589479544786	0.843696674348675	0.451279359565304	0.579650130105963	0.740473994585497	0.819149924803115	0.880640396188586	0.718290818409418	0.779940737245505	0.881590605702137	0.459985642459221
cg00798281	0.313615688596415	0.116818783874981	0.247624900548274	0.150445135739816	0.683476200459792	0.279646416939214	0.462928240236585	0.132683872051217	0.467140703476104	0.238456025256783	0.483550052010382	0.168687921979365	0.188493135285066	0.165032382824981	0.268036856387098	0.600286132744496	0.0976204839163896	0.173659733607886	0.640786311327372	0.250687701009315	0.607251004176239	0.424177646495101	0.410734107708087	0.481488267502932	0.427046038392988	0.482128128969091	0.109697764245837	0.116422529335545	0.402228668998847	0.438021244254742	0.195054812825214	0.17888950730034	0.336805486415395	0.132470790924685	0.429269818175893	0.730929334212926	0.346675746209284	0.150614349678014	0.183832107850864	0.375565229826351	0.141236155813838	0.117052073749488	0.159793921158626	0.18233806369309	0.482382333834746	0.404923908903622	0.161475920573254	0.119124027480761	0.481627900797116
cg00800512	0.450507577060749	0.594120872739874	0.536092668217858	0.713949525403716	0.554635711216983	0.394261081310163	0.533814194116622	0.418172678706097	0.469649587699883	0.444301330361213	0.59079505778554	0.651596261972121	0.634837514990772	0.643018421742024	0.598421393917867	0.671536138145028	0.634706589516412	0.617381859773535	0.410153108672943	0.441993099679433	0.52141537428633	0.573466914598422	0.447405702299377	0.519207945166272	0.410799329757789	0.457890333417638	0.611606951497042	0.54998099021861	0.536562987277599	0.453537442327842	0.496451305015361	0.636609287425701	0.544750517456795	0.304839233230755	0.552100201981807	0.494678996843132	0.577407656126655	0.398732190503128	0.55762055734819	0.690377417052363	0.310969849550613	0.476593114800507	0.485448939846239	0.548191956183944	0.664580640768531	0.513881564902862	0.528219438370684	0.612660666716015	0.284040112168203
cg00804628	0.537887071279997	0.582626947144136	0.503641749636051	0.4753924064988	0.604328805772758	0.512587133769846	0.457805967367383	0.664434377702344	0.510982229510882	0.64817968335058	0.520303941760236	0.705208352620493	0.570058086169657	0.725794179249854	0.185696727472019	0.685808323132667	0.593910224154374	0.785194519484452	0.469244170977397	0.472745318440011	0.672826694741543	0.657483237825149	0.57054549059085	0.569231572512399	0.422035136398251	0.440957907747027	0.657202152009346	0.661233570790808	0.534258610596746	0.511374869115847	0.869905403661233	0.787988015123052	0.481981213000998	0.571103576771019	0.542299059887167	0.549928396201635	0.573777748536452	0.518477167639692	0.609830102540294	0.701646087720617	0.368803953099349	0.527801139888806	0.540091810618274	0.0328044036686727	0.709361271248847	0.53385184844124	0.608847666888484	0.644686725448529	0.369139385528652
cg00809988	0.278867438018845	0.74624903206686	0.266135134931856	0.766967518641801	0.607905882950431	0.254312385333351	0.42969879185595	0.471340841677705	0.393862846627291	0.342825639848842	0.616999836354123	0.750896947380068	0.558258216482378	0.543459790989065	0.477570666954318	0.690486399820714	0.587498514381177	0.70200387020506	0.380487877243269	0.282932755868379	0.519814554181874	0.757011546683133	0.10953766473506	0.436077353032746	0.183424777932989	0.361385521761038	0.56617237515287	0.702874072218405	0.368421971829451	0.384376540909496	0.81633662566236	0.894266359670363	0.370247225000172	0.30148608985914	0.433045871437425	0.308707017541715	0.477825081127662	0.296163860661235	0.583829382614033	0.772900544512119	0.270160124716882	0.0778232166554601	0.467248537712419	0.140804346893957	0.769267867869137	0.619491426321855	0.21748911999811	0.577202361931476	0.226290806886458
cg00811334	0.681480926336338	0.823607954421719	0.686301693479998	0.0861604485893904	0.824274279135957	0.642097693774199	0.669336837331979	0.66253816402426	0.680791979472747	0.608893893541779	0.173694131547251	0.77293769709186	0.757409733114252	0.753038180050724	0.493892618771767	0.861837267953273	0.690815837435628	0.699386866628382	0.480098806236206	0.459784986798234	0.142349951924928	0.801469088445698	0.743649300707727	0.736628727106206	0.651064026403618	0.485402609224334	0.830540271443144	0.825182022874731	0.67547213150495	0.678794863905996	0.739942476854196	0.922654848565841	0.826702345692461	0.540120586208026	0.731655429609781	0.678145915022178	0.6813956291659	0.631472316114116	0.793389330471257	0.857208668330648	0.490939262095374	0.308957223316867	0.702831927401999	0.669307226128901	0.812195342787786	0.744171883805602	0.66359652908766	0.821057787684124	0.514401537944107
cg00819163	0.399406695603434	0.489809910891202	0.453686455402838	0.0512524115581593	0.374435596988558	0.433673992376612	0.435425457046925	0.482645389286354	0.501550560086178	0.587507784611601	0.015747520211959	0.55390467660258	0.455802623848323	0.538936958619066	0.0175900743270166	0.535590495283422	0.556372919677595	0.63421178707765	0.256596075054339	0.406426121858967	0.0183940906782154	0.49585967592614	0.498607050445508	0.471536245617652	0.327771141205095	0.0200142248914144	0.541019391901678	0.0238359298120069	0.474605344651969	0.429792279798392	0.524530452838943	0.418195159882714	0.0321434396478975	0.0590104165135986	0.408332585259274	0.473931428610082	0.0187402595773607	0.0204272170015017	0.440036054576496	0.537252443511296	0.251092209407396	0.020501692895115	0.450558231362637	0.019346326728417	0.0222524810614037	0.480881026111614	0.480500450241827	0.549190318743646	0.310445054808183
cg00836641	0.454483689321736	0.20751188649477	0.43157961520833	0.147541918295853	0.615495887732526	0.466479861759222	0.27462937206369	0.277972393027173	0.545007140493325	0.380848615219886	0.264119772329539	0.555907521954343	0.732519193036824	0.360631043039936	0.91208340642195	0.431798236165698	0.551749367694524	0.322288262444562	0.351129653206421	0.722910771746341	0.290243277611142	0.311196444945538	0.476684870283436	0.451061249911403	0.364075042977985	0.676963551783966	0.683691169663421	0.190403166823218	0.512224802421734	0.467665830957629	0.383780751191966	0.216318553003829	0.310854976475682	0.537060102596364	0.415363441791382	0.370652475909856	0.153627181426493	0.471015202790055	0.379370307902146	0.231698998026499	0.872325617427232	0.304958675346976	0.596060782521428	0.320559197146579	0.32986184974679	0.487446153927336	0.286327855056518	0.329634391542269	0.687641929444778
cg00838874	0.453135714782869	0.798840042200144	0.122007482131138	0.1039903973063	0.624960153210587	0.203430045589328	0.262306486328023	0.155751887022136	0.502108224028319	0.345460631105281	0.693839945819087	0.668801875899389	0.565744065470117	0.381791610368254	0.434628904859085	0.48139418070139	0.32396869547303	0.832778687896641	0.110037723152125	0.0687285706317173	0.547389035506475	0.437183846305616	0.579860437432759	0.545786877538954	0.263441638835042	0.229698011832024	0.562348101194264	0.548770615193484	0.298277606724439	0.300393125722854	0.509736067761232	0.889542936277011	0.165346505227893	0.260771367327169	0.466691690563655	0.209630339550322	0.532969029562592	0.338063194704002	0.502597242879786	0.845628520008506	0.119588897338718	0.0910495544070861	0.601259309359861	0.103949573691806	0.528462497012904	0.415332688181723	0.607043829301606	0.509667883640361	0.165692375282389
cg00839579	0.424617690632166	0.899463677341096	0.6966331874894	0.907833394008307	0.848502509528761	0.677895006232493	0.832443056082389	0.774274553548847	0.666987285192614	0.0602103177788768	0.932210546342201	0.91904462682924	0.842367748558676	0.579837654436281	0.771530015511648	0.878616421972426	0.914109552263852	0.928138908040318	0.0917304103740494	0.324219074680056	0.921439490284855	0.882105736369915	0.756918868905414	0.842881731020637	0.685226926728794	0.609826309599266	0.880056703639171	0.839845032807999	0.814686977221038	0.700534290243877	0.937734724505012	0.959373209624943	0.742005359025089	0.254568797344652	0.82079000640377	0.812260567083154	0.84893235824385	0.522411199038292	0.838537619750448	0.948606436404615	0.198119395984272	0.910512965165526	0.789559566675869	0.873201386293685	0.717930558518508	0.858271055193998	0.833104422419763	0.759783852433787	0.347666260168567
cg00840332	0.547755365358787	0.781020875504071	0.647066309536419	0.793409254440409	0.697584626551285	0.542656923384531	0.613058851895326	0.685103168098539	0.56590605595882	0.725470459519333	0.800057269698172	0.829844009076726	0.74505093522359	0.820962408418778	0.721583270407443	0.845503047140872	0.759541271582911	0.859441847971668	0.429993942260689	0.456066879713135	0.837860673490676	0.741501889704199	0.560423071172548	0.694450566885704	0.567118305300843	0.568208025526123	0.797414988668223	0.769464855805614	0.73058457750959	0.590184039269902	0.949544136838046	0.931246888259313	0.709435280420003	0.616166069344147	0.578284262180096	0.577230333392239	0.703066249043086	0.583377014738779	0.739683392138224	0.742185587974542	0.487957058945175	0.526680852315435	0.687262655238589	0.763731993178239	0.837302482473223	0.726210725389621	0.725798485213823	0.755196609090383	0.547452525298817
cg00840960	0.57607156656161	0.696008969562788	0.611288433123472	0.317195347795935	0.629571061587664	0.478101709709312	0.626791810789708	0.642044057885204	0.505288123032052	0.629332054990796	0.0540696421866498	0.633254028950281	0.71161291663685	0.791312113440527	0.309035987521986	0.75220109568931	0.757199237986107	0.742008033494206	0.437551417522052	0.487338794559402	0.0951219043132346	0.771867379789794	0.543005470576797	0.660044960344957	0.590065125463881	0.526185007344145	0.682545903643853	0.655994663481064	0.623524282794063	0.540760613247456	0.785967356306207	0.836478920633842	0.201669196400977	0.502043248084676	0.681154800296965	0.451335699960247	0.563794228291547	0.489372562897502	0.633796231647477	0.719422305874777	0.417499511036906	0.0848383302404194	0.599110567201968	0.113351199022161	0.690320646092433	0.589438258688741	0.714961196696323	0.634571714196136	0.44564749816285
cg00843236	0.680364480336837	0.80752491299056	0.631372842445812	0.875775069709682	0.777914316853982	0.643995854386741	0.7202079570978	0.726049080145714	0.722359524847552	0.746808823678583	0.0223203140018567	0.790725069084121	0.825863965684991	0.862496920702566	0.0303483473726394	0.856120479211965	0.874838289978014	0.816973787705719	0.461502814006343	0.272729960498245	0.0231866556985617	0.834144368933817	0.722309306577978	0.706977114128392	0.655800956925982	0.544604119403585	0.810245713766473	0.829515257492756	0.706989656433073	0.568013918969182	0.944741612265521	0.942293401540939	0.0604945494660668	0.222400203185264	0.778256455898364	0.660529381015454	0.764895960161322	0.636494004286837	0.798815396272041	0.807445242318336	0.359764376038537	0.0264041955860147	0.691188379475256	0.0186112021056687	0.872594328841181	0.728971550600266	0.802126252921561	0.774182479452485	0.352081601156343
cg00851770	0.493264889868918	0.597945685437853	0.476012780803898	0.367058657254798	0.553337040780943	0.500250780533379	0.562103852830921	0.582325722692599	0.509780558361814	0.641919422406816	0.5354092648487	0.638952117863801	0.601208624121313	0.596148830866603	0.518169862617081	0.646254037452628	0.637482616804596	0.675772676562854	0.373220244237951	0.457423491868813	0.481250221965974	0.645227707421222	0.541206009831709	0.540777975038902	0.423755637912806	0.454914196464052	0.592630425142391	0.627374010873685	0.550520417970137	0.487078302402925	0.744063564491374	0.668918643213004	0.106793214737644	0.499867873007503	0.565762479842934	0.528457145896816	0.61780472599865	0.521538608312017	0.566835102442447	0.667112731638451	0.362116574415286	0.0159613229983131	0.491433433273702	0.0689824090310591	0.669451821967391	0.525928707475061	0.566560702946863	0.574856241272532	0.412510101954419
cg00852549	0.508989299038339	0.751275234834722	0.585641625353171	0.0379626834290592	0.645185755542135	0.626273143051969	0.665663335387632	0.592229646787178	0.48361042494249	0.0481771791764782	0.343188714395334	0.784419032007425	0.730563947166981	0.154575019961478	0.585765003322346	0.802299004061101	0.756579006753316	0.825760417481992	0.137788789275393	0.264945383956787	0.0262199437877417	0.685817473062829	0.319858807775328	0.658157504284795	0.494662144449973	0.290911795339646	0.768556801055255	0.295858737573694	0.398981721023069	0.257349987830566	0.586741245883833	0.450511054270081	0.0782660503063397	0.190611098540148	0.635174329141689	0.652067729033279	0.794128472397909	0.512887549724057	0.667398883440733	0.0333888842996484	0.225953171111591	0.177322589119816	0.626243687339807	0.0365041244249618	0.454340085096199	0.67349807423735	0.632306521355235	0.640449977806337	0.299292006430221
cg00852573	0.540377052503743	0.690160792118287	0.532543450091417	0.778662062578772	0.633191476108167	0.564827802786863	0.588214536345132	0.661609495857398	0.486961190562283	0.691253456471817	0.426428332557767	0.738896684760037	0.706522323487561	0.724342333271174	0.165825433530459	0.740794291710035	0.757592868309898	0.73011657842192	0.405500686415693	0.294117346633374	0.422063319256167	0.723800071755536	0.554090154899475	0.514674780591886	0.455820409109845	0.304799453180305	0.707128319553274	0.717299956508976	0.557483056753714	0.459280423569589	0.876434104980418	0.893095864164633	0.644088301586964	0.312311566303651	0.570152083520835	0.560264390783975	0.558567167633475	0.472065079245944	0.630526203988909	0.710962869118745	0.166375578970277	0.0207822810753113	0.529140917413695	0.0175757578023149	0.779571139317185	0.629731088386961	0.741761546164446	0.617288482579161	0.248923600248274
cg00854242	0.294195349883635	0.599622932122011	0.201064309426657	0.793555522840387	0.491255257177891	0.391762503071452	0.491776278664952	0.443781481308558	0.450319530238542	0.722076110904147	0.0462491706374304	0.767972985532466	0.590368934480708	0.700063354715593	0.083434875396117	0.694178398422757	0.566227779514131	0.64594314408068	0.285481192073209	0.242728809043322	0.709308460898782	0.665428433727409	0.488303755274064	0.511745560319019	0.24284379514721	0.291928407534652	0.686933059799064	0.634237166667706	0.44342064966072	0.349025770917533	0.80015820926524	0.740213504728497	0.572514845826861	0.507949659243211	0.452106542587038	0.451352852192654	0.479186396373294	0.319491645450928	0.552506337717039	0.678581163415475	0.225594001133757	0.584660701909905	0.459113408354462	0.475891281442599	0.687847552952043	0.505703273868068	0.596167439141488	0.472929862597396	0.20530129962715
cg00866976	0.538028860575596	0.672954914925285	0.475821475519643	0.418306431499304	0.596043942964469	0.558113242951695	0.52294846127258	0.323357056098597	0.45242651346472	0.474393603250452	0.0293040530751496	0.70258413571764	0.627966741238431	0.687117559111793	0.0312516242863634	0.738898454209507	0.573769261336011	0.777734037736427	0.313948145283557	0.356196502407682	0.0265104294274723	0.499664068721406	0.511922358200389	0.505426938096104	0.455010728071528	0.27153809900376	0.689585362285058	0.684392967768562	0.532407220390027	0.536539066130394	0.88240187783819	0.868728683022512	0.0398853091435563	0.458693458821732	0.608606057738948	0.458467052062044	0.596536375615488	0.370135019681851	0.641559321893507	0.690169559036783	0.123597691040229	0.0323698887154607	0.615565267694657	0.151038053248066	0.804836912896214	0.480443335111581	0.605081548024888	0.561988129755786	0.163551116238678
cg00868383	0.476824117638865	0.592653446291939	0.476126109068583	0.201002285330337	0.543435284766209	0.344302535641117	0.541242299992701	0.591244083041477	0.351034033714984	0.500389895905705	0.509288651558669	0.639652762048987	0.433893185561245	0.577822184132932	0.0219323391268052	0.61442526129437	0.572256028371801	0.657783463059374	0.254020028508979	0.42048410653721	0.542018661861095	0.387005450789374	0.501901026658957	0.470804365031316	0.33855948799061	0.428588344249182	0.588195243438235	0.614070090659688	0.430329175920088	0.371231976229486	0.759591263779229	0.727992407867318	0.0270412993362573	0.339573448059927	0.512340631055948	0.399524768138389	0.551068462763592	0.424076279461266	0.526491080400932	0.617618370640231	0.154551612506543	0.013581962565331	0.481456637987662	0.0117998050065023	0.594084943346612	0.510273502182708	0.484728024402236	0.561633551358719	0.223203240823413
cg00876112	0.610270346084766	0.832363995194119	0.625785442723117	0.874383632187511	0.617543521813028	0.233253973661124	0.623914074075637	0.863869113423807	0.335059952360704	0.76186516406342	0.402294026828651	0.810169497101967	0.823733407688268	0.873748899808705	0.182834766093257	0.792196823516554	0.826133339827148	0.782829847143758	0.243844288667793	0.311905031441102	0.159722244382567	0.863996241467004	0.465257044721634	0.677464880516767	0.545235699963569	0.534466430613702	0.851527959214324	0.785617653540229	0.810077254386179	0.185356673874405	0.759001182585651	0.898867418340093	0.259352067128799	0.163379337877504	0.694118628578316	0.225660833003683	0.823821526739119	0.514856849793848	0.774290054944717	0.120065271908483	0.261435322467789	0.144999989062106	0.70633672413219	0.163358435304444	0.785212870185918	0.749604674580399	0.65147770082488	0.722307999547111	0.226340225432364
cg00881552	0.0912738228747138	0.64253452372616	0.428181396809304	0.0712193366504667	0.601072137681883	0.387290744358042	0.545765401784414	0.46861836309032	0.267608984419834	0.698727337352234	0.0551301474936516	0.719654268031553	0.600323814608721	0.715364121887327	0.136947009669002	0.778656304439676	0.685172166557046	0.777663610031837	0.283817883116728	0.390231839661503	0.062345397002512	0.654628792350201	0.293066352472042	0.518471314094329	0.511333205003232	0.0651410900794202	0.486326074084032	0.314971992007169	0.534150867109752	0.140228873402436	0.837487685770898	0.549066578625728	0.068957799831863	0.117816874980391	0.557631584706639	0.12343731850434	0.61478165419519	0.462916663615931	0.708569796402053	0.0482892249126627	0.163922973883666	0.0434443766817094	0.519178565227968	0.0660392787414336	0.51153902246351	0.559290847298029	0.591948862082518	0.663134840813387	0.281481793644238
cg00888758	0.368692485794937	0.59674078085703	0.356733739792286	0.109424481483622	0.412909858789338	0.432314635864275	0.329159852142591	0.193951410821633	0.369360712698156	0.24158188968578	0.422360954068414	0.449970694956692	0.271165792265898	0.253461482347982	0.588681413026218	0.278603977258368	0.213637371726134	0.131648563792388	0.3918834468618	0.571152642160126	0.646816036374211	0.155697570493476	0.587695962465896	0.343670125144445	0.524364686336833	0.435362990542136	0.263692258426752	0.135781364856453	0.233424579478409	0.43438274324256	0.0752055426360478	0.207060765211396	0.184029999876939	0.292230144590162	0.476902953032153	0.609984156110521	0.188752011203469	0.72613929415423	0.370345429401099	0.158806432726697	0.530505701671253	0.378841917925523	0.352246348745966	0.111978247920936	0.31667476497927	0.409202540256244	0.426533863593776	0.212094581507473	0.612320193593572
cg00902847	0.321668068277996	0.690955905960207	0.420395814079644	0.0723410358737209	0.538609921105827	0.347754787283747	0.506122885385899	0.374447374689555	0.459894245270436	0.246333081531217	0.0293046483923371	0.781431656296901	0.655209081934365	0.701563541848643	0.41962195841892	0.719952986580923	0.696991425134346	0.753229000716261	0.420607356069082	0.225440519907495	0.0440755732831499	0.696068673747924	0.419088637931976	0.550779018472773	0.432555156767259	0.40762137278044	0.72190613720093	0.285361232257226	0.274593651982978	0.222640769615414	0.666291946566106	0.847411804157586	0.739045057030138	0.265903820182926	0.618269065514765	0.391165132269691	0.618620095633381	0.3555690027172	0.68130415172405	0.747566447994665	0.217452440656622	0.593114127215229	0.501964926570413	0.746332299882069	0.0311773925974073	0.351638928410784	0.588530623060208	0.728046706321055	0.178024571845856
cg00903242	0.444285607028098	0.832457079737579	0.554917743242007	0.659845870015379	0.503873499348686	0.226636750815841	0.585533580663522	0.31126922955397	0.486071855166302	0.268860199196554	0.541323580508784	0.835453811502272	0.714964660350062	0.613786155161067	0.134226337351003	0.784668331243409	0.701512153852048	0.794778286842644	0.298533911651708	0.310610159975962	0.892678756790251	0.535586251768002	0.359938733051859	0.687673964297323	0.508872625859032	0.248607640438585	0.592988408277463	0.523077560007741	0.436951728443047	0.432590293051242	0.431789245837767	0.914714189730907	0.0890942970674522	0.165148055269923	0.642853910448106	0.565181398269999	0.761864075230043	0.567190814322327	0.725727796918555	0.871479855562777	0.290960338773013	0.0534676537298575	0.754016117145548	0.341296479010594	0.900401628258345	0.645014978089554	0.663644073340255	0.736698482867767	0.215222416298599
cg00907211	0.373558760041762	0.696825249251956	0.55673122683877	0.583869767307306	0.537283295479376	0.140050738842638	0.556533234713901	0.601986802834607	0.0975724012743837	0.634299228306382	0.0120592591325912	0.556097781190197	0.357018415549952	0.724782087355444	0.0176145445694721	0.791207303781118	0.0916466191360789	0.862438530838136	0.196300131291415	0.0177329942690432	0.0106686098126792	0.663496913136203	0.547639912702667	0.581117915542769	0.534232436133609	0.0148868797520878	0.772568605201929	0.364514151840532	0.369912226068076	0.0108832485033355	0.842069311897769	0.828903617695273	0.028598836804388	0.013378987473848	0.53873593266986	0.0123956584182624	0.646996504616439	0.523966434133838	0.132811122844741	0.0182229216348483	0.235904702084618	0.018314544094872	0.550785852499312	0.0128575885690605	0.0149627893554832	0.656639761953075	0.575093168941243	0.728784145819907	0.338018886198594
cg00910338	0.661394463857365	0.593149705146453	0.602358897707256	0.222566121877817	0.603861632381652	0.768032624690369	0.308811475221572	0.245300936893354	0.560466091716068	0.371475140062385	0.274409096984173	0.407285447307828	0.582745051066714	0.253170320855896	0.826814273030188	0.24185024921088	0.351569843893701	0.750161243748886	0.431440256493724	0.670215906845245	0.501915851347501	0.18845609202741	0.597869313161602	0.660781531821512	0.622816708783536	0.568436141926239	0.422237545377292	0.228965122143213	0.402059825366904	0.625385122590396	0.41431240066211	0.129797606660741	0.293632144156036	0.483934859178867	0.304641381105822	0.592992522523289	0.290041390694626	0.566894720251533	0.307726960848195	0.24648737193213	0.84677135103349	0.391046655708708	0.678292891386408	0.202475257409221	0.640006308937897	0.497886694385319	0.368232263621354	0.542991255671596	0.713929847814342
cg00912625	0.503469073535871	0.65296690632299	0.486270625617422	0.750019142423323	0.560766544512877	0.48984548110232	0.555961685654965	0.515905409713189	0.409318473513648	0.435842976999169	0.657303945820677	0.6443972517886	0.660627936317165	0.597280491542041	0.567232465123073	0.759654132300737	0.657314881694598	0.722061199453169	0.365623053357596	0.44220937351686	0.550078526237916	0.614054505578717	0.560148241378657	0.565006900170489	0.480141949904111	0.426382222025089	0.641448919870868	0.640385139840303	0.490256603872243	0.432985303372482	0.789057456072235	0.723844316402206	0.186723301469616	0.407532376818304	0.644789188318954	0.471170361135753	0.614749917976681	0.462496456132838	0.625363370805602	0.747415833478214	0.331335938727562	0.371399656629911	0.553842681760316	0.372160297935523	0.719217822477466	0.582840492111704	0.519355195814638	0.619154925515742	0.2987597466125
cg00913949	0.560359545361963	0.779840800925926	0.545514334370184	0.620111676754809	0.648692829135767	0.593265529480361	0.707125081193546	0.616347369217928	0.51742231359963	0.654780331936841	0.803234274251934	0.804502512155701	0.728013104355907	0.739057050471717	0.561868548545362	0.859090372696025	0.763270661478026	0.833752229941676	0.241976540063216	0.379956687824267	0.838632038639613	0.774676564758576	0.641142789946601	0.679701150577027	0.562805311100931	0.488791978670107	0.765499039968878	0.741799322303404	0.680150241368577	0.595462822546332	0.91037165760025	0.862082693070755	0.696391972141198	0.538378763436231	0.653322212823532	0.60770287382613	0.740827608921203	0.495700206474773	0.761480102556478	0.822320246729271	0.295200656358677	0.266161189578886	0.666484460775099	0.442031580645362	0.848857968676476	0.704736798489716	0.708572069178644	0.730765908724326	0.353248859963917
cg00915178	0.488836163800583	0.704722282079009	0.523979367400416	0.176174543238469	0.674609831669269	0.491718950874229	0.569225186395321	0.554996518768138	0.219550558133572	0.405352789873518	0.050708825411423	0.729639484998853	0.717281996422966	0.67789692762718	0.121040385935816	0.700399714058681	0.682311342699927	0.831967091434081	0.150770853481788	0.320103182027083	0.043758939781336	0.278020771454983	0.284565622044074	0.547447074129835	0.563470040934403	0.42202830105013	0.575791986370943	0.524229762123192	0.543645293556723	0.112920243341593	0.522139006922826	0.416545825443728	0.0689863782676067	0.317945731086182	0.660453356163253	0.487554696328943	0.683656770629682	0.471077087232575	0.691514082087367	0.456079457972691	0.259628756381883	0.0674831590725086	0.579325150917409	0.0595701599181594	0.529692604604941	0.465102506967547	0.608611113867022	0.664227989506176	0.248344420429596
cg00920348	0.355546247005801	0.626218105422118	0.364320377638529	0.0601576021968399	0.403943706705599	0.432146280345725	0.507319815243513	0.489432127810763	0.509747430158811	0.152312963164122	0.591599429152114	0.691751736750519	0.67577078306791	0.177678118926167	0.341462482958441	0.717266158391997	0.375614942482635	0.226731813712754	0.133754678132852	0.11905007686042	0.334484693780409	0.259911444188232	0.288723720171709	0.457195808127163	0.395081456128293	0.426509084552904	0.700968568227134	0.354514771816071	0.541857835135941	0.242807523694821	0.825567955847655	0.85911068935807	0.105562518978994	0.284205551776259	0.486949793298625	0.256126990053918	0.096664382478096	0.452763321620682	0.589191789100901	0.505788315265777	0.201969738671482	0.0516953368167593	0.591775630426539	0.0671134618272233	0.796730985727096	0.593588710507192	0.560925279450877	0.452444437994412	0.163821949184597
cg00922376	0.609447856230842	0.823648641749955	0.605051073037178	0.920498496132561	0.602438468246821	0.48883920757089	0.694402074522399	0.774951770075961	0.631276448590111	0.639348706820977	0.842690868966517	0.817014553871095	0.80106065162133	0.865654041123423	0.021615962994131	0.600502482161125	0.817747001926798	0.903310532941889	0.494457440924298	0.384901490219786	0.015588013527694	0.808690250460364	0.744671611244049	0.691512080452988	0.558953563515072	0.550301495117248	0.827361418151055	0.907346486507715	0.745698846969528	0.620716652150764	0.638840377299236	0.934953315911128	0.691010305610712	0.643014014232724	0.760658102064923	0.0171483866768429	0.804197670428586	0.635718008623214	0.672434045439307	0.572257877332115	0.266182470119395	0.0150790113441015	0.739234386201447	0.0202379575237395	0.570175198933332	0.775245643435271	0.753568435549463	0.544831548293581	0.413532067665812
cg00924004	0.428210671081608	0.771883233427804	0.340378057729724	0.395851490437275	0.711853005785355	0.0977940337652489	0.493676892132696	0.37950010096116	0.59995182762136	0.681667226145332	0.528378381079477	0.705823417177296	0.690240128487857	0.458143232883569	0.568677444979219	0.909233022133449	0.806105953903872	0.860050477506147	0.125016818810983	0.0628026123714958	0.229251748927145	0.800563135073768	0.450329091458478	0.610992630517206	0.468747700320078	0.38377396662184	0.677059234802489	0.810696955438951	0.408759860089305	0.538830520634011	0.94482438606533	0.941141839808684	0.091704188022394	0.347609469604374	0.620383549649302	0.363142401687379	0.62092125781755	0.377334120836479	0.726680252426923	0.870705941871207	0.181804672053282	0.0315908502360012	0.518386093597867	0.0532525743503995	0.860620067228528	0.574486221466415	0.757611147951661	0.560021593357129	0.0715007755993251
cg00926400	0.483380243264082	0.626535412975157	0.502799127875437	0.747835046110162	0.575484400340892	0.469238030396141	0.569150851115841	0.573599875787016	0.586253334015325	0.481518976646036	0.682649787841723	0.681017965699565	0.627142382235906	0.696302957557907	0.513206386537309	0.677290637036413	0.6147324163102	0.69636568498935	0.441144632891675	0.443232071230987	0.406489520593908	0.626817268108854	0.611298464636465	0.540713810474954	0.473593370219405	0.477631153458343	0.645651986768554	0.54154894774725	0.558188702984756	0.441156812283678	0.792229860389618	0.765101660432705	0.602597121620201	0.524550511882423	0.579433073359907	0.560004208884726	0.58416765635783	0.473913546324842	0.633046183359717	0.69672114581134	0.292702598573159	0.707437230222489	0.545707198786113	0.0274607165992517	0.683210194790596	0.537642382557452	0.597335111084715	0.625966087151162	0.363533948215986
cg00929376	0.694557191349692	0.786238118739449	0.719249455152603	0.846712675704025	0.806879375426001	0.525136512669073	0.765550869109486	0.70722957165202	0.629007923763402	0.771268713116885	0.813565092284196	0.690620998243944	0.720421749516915	0.634242742975337	0.656492561256948	0.892760773097003	0.796271246033952	0.822313208184969	0.399337814361172	0.69996720157868	0.407854309888253	0.794568143467141	0.657582953019137	0.672933439346963	0.52404693071831	0.646749233406367	0.819490864951965	0.728388806530476	0.700605982455116	0.740148099421348	0.89232146986906	0.869972178413542	0.642816170798622	0.806392480524543	0.680901227682095	0.565166738402348	0.760749489656818	0.789297245345387	0.830532134464847	0.659435762865671	0.666348403163118	0.817086443779786	0.801744189144107	0.760854146239132	0.868037307719756	0.637485075456277	0.884944645856615	0.771977310986064	0.547634582445549
cg00930873	0.497909741252441	0.568117509794754	0.285676600059147	0.47043461547728	0.446115607796293	0.42897619946194	0.603652727902847	0.598044370709921	0.384425321502606	0.610148551276606	0.643168603041082	0.643041008381011	0.644193375929427	0.705538322971265	0.118160417702628	0.873015817302719	0.635964051979701	0.678039602683178	0.170286041144415	0.116049314545088	0.0500072713846246	0.589547716324702	0.287843112117294	0.481363586974371	0.413413387275669	0.127536243314575	0.517026068394231	0.575055964762123	0.46379849447062	0.389558116366827	0.881705300895153	0.910622391543384	0.404491972226779	0.496390650777604	0.59342240942965	0.0842895768720392	0.549278307751966	0.114319018783043	0.719743838505746	0.0395513676052322	0.216346105643066	0.0307938096652119	0.46595314328663	0.0317268659504206	0.501439454433973	0.536676696752036	0.636448248962796	0.551215734704335	0.198114328346744
cg00931644	0.877149105151558	0.955825549265182	0.944264996764922	0.0609187969079917	0.925601447715986	0.248172987710816	0.748350956344526	0.946658282064955	0.912623097280828	0.924724185671558	0.843519928993501	0.114551588479867	0.902842046605559	0.915961331984532	0.896195261222608	0.946919670641616	0.463752357747539	0.829747997962572	0.399426959407418	0.858497428183471	0.122188741292402	0.939528504536737	0.583229380021765	0.741743199369675	0.471862778130124	0.65487300838388	0.948947564198693	0.783895441354996	0.882166529395002	0.786655583688337	0.919384997991404	0.95891869755055	0.873443307367847	0.834136199342382	0.362169392117377	0.812993199260235	0.901072611600709	0.861172515354083	0.932180440018149	0.91626085501678	0.842866127145583	0.937099506430625	0.656798061492688	0.169846717772938	0.624034883951041	0.410623693489749	0.949700611032631	0.574046853743445	0.714069237358082
cg00933411	0.256349823337515	0.102465690858238	0.188045596265168	0.0717992467538343	0.237564182790768	0.218488779744498	0.174550362701667	0.0989237431635012	0.211878801746598	0.184343694616926	0.0585276722262781	0.0911981594889328	0.322950667672009	0.166064055905357	0.312552989631319	0.138336762135692	0.182087326823803	0.256318612189142	0.436073016476146	0.319482240325628	0.363122399799584	0.104314096977875	0.377487787598405	0.286736453466146	0.26932855550173	0.230018260305619	0.363916881384234	0.155914383694061	0.225598894342049	0.324470165461599	0.0790643600955034	0.133735512868642	0.118307287100096	0.192580581913754	0.491533331648149	0.321490323469943	0.15066485229186	0.421048453373188	0.276908366522405	0.575872739015489	0.33360183937403	0.313700022063918	0.242028180749623	0.106254734792973	0.244931464334222	0.265720160128813	0.107741462454447	0.272974103247555	0.479567204781035
cg00942551	0.278485845965625	0.762719674775001	0.578731516274331	0.0161491155787511	0.694177787235879	0.0747624795966464	0.606967957225599	0.666693086441051	0.0204279971980755	0.66058190917484	0.0167716754763753	0.808741467661658	0.77608797305323	0.331444650081692	0.0346281051537758	0.717119812544024	0.783714312261241	0.785535830355277	0.250731064866153	0.333557304447722	0.0153114297389018	0.524224605717692	0.531397255199087	0.637727958834282	0.455619922105697	0.20356234069762	0.648064496025928	0.0300219521748807	0.171608500619417	0.21714519168266	0.573692256064852	0.877083230556137	0.0434265875192266	0.0444834055058166	0.538122743257763	0.521541072989833	0.713722694990281	0.374194016307206	0.680585539016362	0.650435894114195	0.164368857206759	0.0166592717527845	0.662657940644638	0.0159572596120759	0.210636911696341	0.496934662490161	0.645315042470002	0.663737162644923	0.307890855402775
cg00945238	0.379111826464313	0.583749915675476	0.38841654045845	0.33988809766087	0.61418956454454	0.118993623345216	0.452038077025066	0.398083072241656	0.392981645751263	0.331671416178616	0.17292255844152	0.667232794881933	0.591295991893425	0.660318285048896	0.513245683332637	0.614070627326529	0.581977610836132	0.595556117957334	0.189844996599389	0.263818802431338	0.600577638869346	0.437972254149803	0.402551669237212	0.417559094712794	0.335794106998576	0.330060017767463	0.562679338857587	0.400448201113707	0.38966948589824	0.271610600522303	0.585232050716083	0.804905127346714	0.646998311327595	0.437292893841926	0.463026416351072	0.359833009971464	0.512880734225813	0.363813253878554	0.627805704967168	0.678374565337772	0.206001073934599	0.628440028216347	0.465422257750298	0.154013716947349	0.678950130955229	0.544973971493387	0.434943086244279	0.567048453395089	0.215435942370213
cg00958884	0.650604022205126	0.785062804501039	0.511170989267836	0.705266075550923	0.643623324754206	0.402299447512879	0.716896446462657	0.462525420385663	0.0327411850368771	0.826143237734628	0.0405519117222101	0.842167559043144	0.68704638759452	0.643133059945786	0.0437215171436612	0.883188750352485	0.841843195629472	0.245146994769593	0.0881521591356059	0.288654798858308	0.0462145486294342	0.0510057099333334	0.453763097873026	0.694560598800776	0.638341744916172	0.0306663565023638	0.822083230221182	0.612091933777951	0.659106964915115	0.0521031963605843	0.0435981625869308	0.28436051513458	0.0451280472548635	0.0455509948027519	0.757402457826276	0.656810906883798	0.778898782628383	0.437789561520983	0.537714323413595	0.61098005935686	0.349171476343833	0.024547821945218	0.746362459512995	0.0317164878712362	0.553459430578406	0.322195477735931	0.782177745910619	0.817641263793507	0.309381572233501
cg00960395	0.43451517762622	0.666054401285493	0.556062609928474	0.315020846017599	0.560078648088176	0.468933705976965	0.572499128870589	0.576524827591513	0.402486692275065	0.491884131635455	0.669948407384298	0.522407183200911	0.650734691584176	0.394556813913228	0.591620097307601	0.675283167248972	0.650285130441725	0.728209721246834	0.369184428583614	0.408277904813452	0.600834883642924	0.749386445113657	0.493968521008977	0.510900432062626	0.444256760151819	0.475985766539573	0.518335988265895	0.517616968983943	0.522503124792067	0.433061418286466	0.724575179120482	0.83057401190254	0.572445197858486	0.304860618041714	0.50619886883527	0.440350295971958	0.627613026575133	0.331111768708598	0.506855184515509	0.672621618693661	0.295450660942029	0.507432948103902	0.560014391475009	0.477131996979401	0.614836751213995	0.478284490664259	0.580633158839628	0.612910826925709	0.276525847690474
cg00970325	0.560829510086812	0.702098219030701	0.55156003229529	0.589328150218379	0.566164002643965	0.608486816471763	0.596386624935051	0.73994936342814	0.505601162211883	0.652506418300555	0.624101131663133	0.855551945058594	0.663384573095834	0.764687988832974	0.469130688778127	0.849904437018466	0.731523199144962	0.846683582650435	0.334882151458297	0.288969457581814	0.11830003699547	0.652778582300801	0.346067208412988	0.476796993580583	0.479324914260658	0.425419095354099	0.757788400191212	0.727626864383907	0.531872599453898	0.593472838313715	0.881027966970391	0.885827303067593	0.729137353520614	0.572154565441864	0.62788491421885	0.533781567226816	0.725650461876667	0.481348314776615	0.75458882755935	0.820709124097052	0.262919684512015	0.407323916959439	0.590408995845051	0.0606956405244835	0.859864978505057	0.720304379612625	0.65651581264214	0.645726707955569	0.307739629724173
cg00981443	0.794602716660312	0.54344719499863	0.457585219397128	0.176617873775592	0.691553150879989	0.531660415436103	0.400407094479099	0.327586550494897	0.454107469321153	0.277220522040006	0.628058607118805	0.380195838189694	0.302587719148009	0.27601583057301	0.892389091154508	0.676224334611326	0.32957752308784	0.739764666490965	0.623046028927076	0.80220271269981	0.370012733516209	0.266923607487957	0.623072117408815	0.654942578361775	0.613362998060282	0.694993507036475	0.291546760335966	0.187984934921938	0.351881010476278	0.54608372137525	0.540762722994897	0.452352126634691	0.468975238909159	0.416807009388995	0.557186576566639	0.831805983232262	0.481694393669038	0.799732870222737	0.611839582274891	0.716742899264334	0.864214712430001	0.537325867621041	0.72790450214874	0.165203964256898	0.573882799209912	0.521458706453194	0.431194822022366	0.52279201609881	0.766215860691823
cg00981472	0.464002528437308	0.672388096877581	0.496206083249642	0.109064261546071	0.616445851612881	0.330029599795182	0.550910824060592	0.566836493030101	0.426882757176983	0.511707257797089	0.0212755008134961	0.67841007683889	0.39146829067935	0.297597761972855	0.0235955729227342	0.790183130557679	0.591568193546346	0.610725028134469	0.107528159792621	0.0348772142613194	0.0217236527497644	0.433458867967975	0.296478945296974	0.63749752846875	0.520924597022012	0.372825120506929	0.675950883513114	0.289985286174426	0.378943664005677	0.0348097227231543	0.649469828471421	0.724454530322826	0.0316211513679071	0.0465291972499962	0.540405947547677	0.402318834990724	0.651698014282302	0.474615994140816	0.572040606660739	0.329299868354	0.201749685142565	0.0256432412239297	0.601470912893684	0.0312905561529108	0.444751286032997	0.589304053105818	0.614187588239912	0.675300066654725	0.192071957564039
cg00981837	0.370482879137563	0.728223138913054	0.350644681103929	0.282589443157925	0.506180032082694	0.376255545697092	0.639875948434001	0.410922481818161	0.43794075407681	0.110346805463952	0.0264356555453098	0.724992699001625	0.599921473855549	0.52634094850491	0.548167758448913	0.693210425109867	0.670715079047396	0.750440262747327	0.162742255384351	0.0763397187407243	0.688446157499257	0.711260587160818	0.288415835571335	0.519450598310639	0.42533585267678	0.194059481677242	0.530071358389256	0.558705730732102	0.318060830429155	0.383958535621773	0.849808112453918	0.873460986260202	0.0334042603718648	0.244562509690498	0.470989842815162	0.630531698454295	0.515779479438415	0.42516516110931	0.540330296364766	0.758196794246007	0.158734725903683	0.0338302599379729	0.61717209517387	0.0154284116039403	0.719219541674801	0.614140933498008	0.519907165948308	0.5151550969001	0.0605923369067351
cg00982519	0.285505856958412	0.0948454916111141	0.258748721844095	0.0790032115844391	0.572565004298204	0.398595719850105	0.150695852875516	0.20756061325541	0.307156554075254	0.131544651718549	0.130058920385704	0.115620092285216	0.336552048310219	0.082274222538171	0.767912267164043	0.166248350904794	0.10200237485467	0.203227846630803	0.515457317973251	0.37520421351213	0.104589657375649	0.121852552006319	0.408763746685136	0.275211221374919	0.454212440668241	0.474204758780299	0.11012244419336	0.136068616752927	0.188529168468385	0.29012593532314	0.0593146630591822	0.102607097279032	0.106004754026459	0.199375614850434	0.26212211673038	0.361196349247226	0.147515927400227	0.539163227938636	0.287908085799125	0.617344045715257	0.255413961536606	0.17222103076066	0.272127351277536	0.0745086246673567	0.176673673930001	0.21446821235829	0.136791374430228	0.136008334313706	0.494827824495375
cg00984146	0.502796628208245	0.80350687737175	0.544791947160777	0.757931825588214	0.647261201074221	0.609031951206418	0.689550260815161	0.804512733193291	0.614924275974889	0.664452842533964	0.723086642054837	0.824211483568281	0.667205968097152	0.808933726992646	0.556618505240764	0.798919576589431	0.776427372278384	0.832160719187845	0.388617189135546	0.429602947433951	0.0103047180827981	0.722060620346004	0.666637502569921	0.673844622923729	0.51105238870374	0.45712085999233	0.731335443747113	0.737883725163574	0.6630394874922	0.577298570837835	0.910019502401314	0.918969388928513	0.546726602170907	0.238656323525464	0.647642313849462	0.623722258220934	0.710881536743095	0.556880555675023	0.723974102991941	0.807606002218204	0.251840661155685	0.0251953343264141	0.698567835676941	0.65286131524798	0.788469364471849	0.652089805388114	0.736306840611734	0.74783068841087	0.294100689844165
cg00990022	0.383121633186541	0.695612256018241	0.444810590732726	0.153090645333243	0.624621572430917	0.318472929633191	0.509765153289305	0.473152776845057	0.429720663253648	0.495362904681145	0.702432235028842	0.695719255225563	0.705464808408464	0.489368895853958	0.553704093287801	0.827422284541546	0.671496123808509	0.740455198219333	0.30349024045978	0.188628483120484	0.284530095180751	0.230759670652316	0.372159359542434	0.570514559174684	0.48173901042928	0.40060597729235	0.698034098691778	0.630099485482426	0.433222889860422	0.161255490505385	0.586560607633783	0.899036916461162	0.576177368823706	0.0807412651045397	0.314705359239889	0.469459632617086	0.536833926664394	0.418056176442003	0.691147045801049	0.794349525974223	0.361960118499509	0.084206269152119	0.54900042104585	0.0662778374938303	0.675304615980576	0.653509204163899	0.716747657150642	0.67707651167172	0.220908411835737
cg00991794	0.580747780567746	0.722807564080299	0.427661371934117	0.303578825807969	0.64063639171023	0.611662952136958	0.439620780917656	0.419364549452948	0.522010359747203	0.224282113237586	0.115285004591262	0.709646125038592	0.703623629456178	0.737449386684753	0.148058847564564	0.792696182537934	0.762686219764736	0.780830400603045	0.348377700866698	0.365303424661474	0.0200553843963843	0.717627861522742	0.491435060191878	0.632756360420349	0.474037332548794	0.515816361597847	0.736167114573181	0.734785390541823	0.450148787498407	0.499743773309131	0.865265260859824	0.859105005572869	0.711899643226377	0.483142055719295	0.598843663730241	0.493695220791626	0.653129301391868	0.536689309423715	0.675931940979125	0.728054148717163	0.364688393532636	0.0379077984944026	0.58639073568194	0.0484115372419562	0.781345478633465	0.656072929564958	0.780550642883471	0.642397785844327	0.353883850102151
cg00992239	0.500468040785001	0.783996698814397	0.394274080658758	0.250526110273321	0.557515297793893	0.435078433831312	0.502456686296523	0.699096570292472	0.405908516257002	0.449986209956664	0.581775131199694	0.406529936032486	0.743126920381077	0.671074717189777	0.323868584495117	0.63928221798254	0.323223226684654	0.670296498796721	0.312452164197438	0.458224299892015	0.363809880130658	0.692862736065231	0.366719075892005	0.596071714693905	0.477766042399423	0.348890912387581	0.315768376189919	0.756359923063398	0.662273567958798	0.464731758740737	0.588402071619191	0.78425394852741	0.423441072489357	0.385517398776129	0.526529778262605	0.463810292224542	0.647515731495164	0.51444772897963	0.557412165376186	0.359095755008063	0.263314919865123	0.213214284459145	0.463419194778835	0.328802428961181	0.673738733253594	0.551818885383106	0.488277630136728	0.682311221572628	0.369047558063945
cg00995520	0.808416872456638	0.820557116658667	0.767417410669719	0.770585261043085	0.856987212355906	0.752549563314431	0.786951124693151	0.662487505062344	0.718110981516027	0.603418733610433	0.887206458866896	0.91281263712091	0.742678856003758	0.716464890390846	0.734252037361775	0.89529757363778	0.827435123027961	0.859334984215727	0.484912998022114	0.764991806680106	0.887786166580737	0.884955398404775	0.805180228793998	0.817038283240152	0.733306841329795	0.64876056806078	0.855889459593949	0.823725883499351	0.757537766802442	0.768177368302513	0.900625445519585	0.928409906972389	0.482569505985576	0.708614877683321	0.768480733144098	0.771082338056215	0.801723103545447	0.769507636459387	0.91426130723865	0.890082482652869	0.750329997965926	0.858191543183065	0.815889348789953	0.8117602193184	0.934453750766418	0.836756916421201	0.877667876808914	0.860673431763623	0.651912763544577
cg00997551	0.584998869796762	0.873614115028469	0.611712971625848	0.147440056118854	0.852876549852242	0.503685209256814	0.538188004958313	0.638796603189384	0.705535064701716	0.520971544910874	0.638675569408066	0.875780910051482	0.742317567749533	0.682610336526666	0.586947849908527	0.842741928431454	0.813554135436058	0.899487737266587	0.369785381336222	0.517253334621622	0.833795589297947	0.858354263184157	0.673154360682626	0.663818930060644	0.623363662723565	0.419089214210235	0.773577078781292	0.577157637579529	0.628511438031785	0.378917193797053	0.926932748346221	0.931640521346146	0.850457481016217	0.407796208638232	0.778662226079187	0.470400346404681	0.758480659887354	0.621158274840624	0.727871132380778	0.920039429344315	0.368029253138787	0.723635464980172	0.652697803408665	0.620213321435055	0.557226899602219	0.836154424089299	0.814589241330618	0.848684001911464	0.370157217234114
cg00997917	0.626321123441497	0.19730149055754	0.842971721192507	0.220816864713917	0.821826506975368	0.538928605815053	0.536353022735795	0.533483045471503	0.615528457413681	0.422925144429245	0.335958371445211	0.483160040515351	0.569842420311329	0.295935805131195	0.853030792610367	0.4916712420149	0.382300621012096	0.547822937130733	0.665049396721431	0.809155662607259	0.566063704250203	0.417329508369315	0.830159515002754	0.676705501511348	0.531281407541443	0.84223045415889	0.595315048778116	0.400745058116427	0.623345510068389	0.580648283255091	0.668082737347705	0.361630222866897	0.378183503754123	0.522060697056491	0.526056993385705	0.570849185972799	0.322515893690552	0.651276399124183	0.550982766958303	0.58083887781783	0.918192779212282	0.203333397307081	0.659841228143476	0.562701524040717	0.670466880897889	0.842082348821469	0.487993806468671	0.408909728617052	0.821303648552967
cg01000831	0.497123955875972	0.685657025804137	0.489249279559622	0.345697936163637	0.628593179553089	0.0868900387128788	0.543349759775697	0.587907706997061	0.454441314138561	0.59094823547961	0.232712400165397	0.628972598818186	0.688279862958739	0.629383763484422	0.168027047887874	0.640663410616372	0.709823339516629	0.718213403472244	0.225552813023786	0.341576434742566	0.0726840252421366	0.499915204037976	0.354880745937852	0.562865527906383	0.498090066406811	0.0908434741709859	0.657895664574291	0.0884157488900383	0.528731399853168	0.233619664671929	0.744433845181444	0.825682711549508	0.154033497279915	0.199295396202455	0.598486677735042	0.367119888993271	0.64843605618842	0.447578795014524	0.449193217907001	0.588790751932171	0.25261871673905	0.0779869075397484	0.566572305262683	0.111390200059796	0.605392417810255	0.620997574862717	0.542113258355901	0.654122767985518	0.279985344594497
cg01002253	0.530835571580646	0.748707207958728	0.545455585074939	0.512017083818498	0.720544042803327	0.557202101855675	0.546413295060745	0.397666195381803	0.623562996970297	0.3016716275571	0.719080597340649	0.818133192321459	0.733930040681981	0.744598637846809	0.635601315982146	0.780761697572422	0.796898538020257	0.766629985056003	0.344678711686802	0.463174412141641	0.419302082101099	0.749774827095231	0.647215050112705	0.583925066193241	0.414150152598029	0.505534869240416	0.786848600906752	0.456739800446704	0.391346125256838	0.524954464136395	0.641566261319971	0.880495658054748	0.470194354545197	0.455594379452581	0.638442210538236	0.51788122490421	0.733715711751979	0.51525778627732	0.756287276634873	0.778163438353831	0.344088614962818	0.0822628340090358	0.649009714935357	0.0855608393063953	0.813687198662833	0.509334977482882	0.774113141467525	0.633535446792991	0.388508945062999
cg01007828	0.407006222520379	0.580117885487482	0.474184444909169	0.595818269725787	0.565645349186782	0.461775030620102	0.364047137628221	0.615551188973479	0.410957179153279	0.447923044594571	0.583466395624955	0.613000358834271	0.611286346772982	0.692702798685165	0.459372355607202	0.674839420446766	0.600920374351801	0.700128596753468	0.355854550285438	0.333931713708347	0.613414970143575	0.661605284247071	0.471605128361644	0.476261170720566	0.369306853337239	0.395520659688468	0.64250423248354	0.60429329636552	0.474704326588507	0.406717219943945	0.785352762613872	0.841775440181934	0.4272880370311	0.466776872025823	0.534901806225643	0.361820154054725	0.569369832309192	0.322065293890468	0.534739911601949	0.688982121311635	0.316811240231933	0.622507747711015	0.47306216391174	0.710678432200538	0.677503909386746	0.502529632201575	0.542404520632133	0.516689137087298	0.277745704254196
cg01026458	0.474384640591706	0.587271582420914	0.387969425698126	0.266249280196919	0.429055164153247	0.538599116489411	0.377736432715551	0.353445580363671	0.501115745070122	0.301764159005579	0.322944170503963	0.626315590131537	0.570817171235507	0.562832671489642	0.241135501518851	0.556093305432871	0.581491053404671	0.632072260312377	0.228989937246513	0.415130756340683	0.157834946529061	0.658176792690821	0.480080329306182	0.488504523716055	0.439638926652873	0.366109498277483	0.431053345489148	0.330409896238229	0.337839660962742	0.356501080899841	0.652828947126633	0.782986906839601	0.473749444557356	0.318728179708803	0.588996462255126	0.446247008590297	0.561364054236438	0.416428181634559	0.572778388628381	0.625284848256891	0.333104102868494	0.18278717739857	0.493913145811017	0.380048219535928	0.556003472114827	0.476957218353612	0.541179585183047	0.49733865499939	0.231591716680794
cg01028849	0.580277838725156	0.749609342349229	0.566990401340267	0.668340185972353	0.794000453563817	0.578019862687518	0.685660173468229	0.651982087120631	0.623567621747734	0.209280437276422	0.540232343456969	0.766155279492409	0.694118040912238	0.755105729972074	0.62237465107086	0.654078062110968	0.816650783144237	0.819168553039444	0.295104740244924	0.496375315149036	0.706229881077506	0.833097350273779	0.551065221932127	0.670901319884762	0.438466397749113	0.449451225067304	0.817514885696019	0.82247445411456	0.608998360571298	0.456754130770106	0.653250153364953	0.887351797259359	0.534311343691967	0.397350441748392	0.604005776160253	0.502981344774021	0.690916969555354	0.476222963172553	0.631093296826009	0.837395209323167	0.270323594197585	0.300056052096613	0.525584451294664	0.562899809580609	0.751471233805096	0.697636913993393	0.778604548729642	0.729725593694347	0.223178119941985
cg01031032	0.623013554821485	0.804549669296646	0.604438077594748	0.813499007724369	0.722851055290103	0.611456586896322	0.629265740850574	0.786344434930406	0.647859499150703	0.563520620314244	0.880044961504036	0.858441226501531	0.806989251322042	0.775027289413062	0.584744229501501	0.764467746767581	0.838446120719354	0.885047211566806	0.442665360179527	0.322123965766064	0.0513932491814308	0.802906310040275	0.280395076297422	0.680114853490618	0.586339340520285	0.500020860794197	0.7543496570152	0.647340175018394	0.710851014316162	0.298404150662194	0.892134316741652	0.925505281357432	0.074055011382469	0.603825852253169	0.681624230557882	0.593552218999216	0.740009260164481	0.433174300601735	0.535198683382987	0.733695038512363	0.196236884236532	0.0434689393372475	0.638356216625483	0.0398758833970122	0.774489731467154	0.72903251593585	0.73225557965308	0.796635265658493	0.282145482033821
cg01031101	0.540102678236319	0.801383769515975	0.552928954704881	0.810144493049525	0.711767082757327	0.681958608816727	0.629557314192748	0.774994624096848	0.532754707885819	0.695115555000764	0.699453345303053	0.903957238971858	0.669708228677361	0.785250602720438	0.721857890727675	0.767065377154738	0.81544985735216	0.864845158530952	0.633409098923357	0.518448575889156	0.905527203146535	0.723229591078595	0.659987146904914	0.68287443760948	0.422590982073292	0.507720317680342	0.821935937232372	0.83197930746894	0.681040037036416	0.56231089717237	0.944247233094652	0.84133389890567	0.81470680310234	0.705448160565566	0.584438778262666	0.481887742686452	0.709817474080831	0.609044942557723	0.783348606408534	0.789145230813465	0.394269852367569	0.820216205600047	0.66810724394836	0.892011774626521	0.869498716629101	0.728564474449078	0.861312228282367	0.771614517353873	0.380278725874713
cg01035160	0.568322802216678	0.71454272312221	0.586229095852835	0.0411494097643751	0.725142724747177	0.653889941496577	0.521425739425674	0.70141621307253	0.529138251495546	0.610667908003517	0.0400594721288524	0.798594769567741	0.618937021097111	0.750009108389198	0.110320900504602	0.792728600378103	0.736746496173135	0.761386147460861	0.297805413363716	0.397549292965189	0.0673747173919516	0.652773470420441	0.245617008607199	0.672263212484762	0.440068018129147	0.393610221601942	0.753095186900718	0.083558755721858	0.642116531713655	0.548062419138468	0.813482976625787	0.784842840904238	0.0991541376944313	0.256887258781594	0.658927256492922	0.0425493701384178	0.663212136465442	0.497832311551134	0.739560324575764	0.747245478919156	0.304069770247755	0.0617223376054014	0.596566055561265	0.0519590003515061	0.528226261158837	0.682281233656567	0.679369815282827	0.684728376373402	0.312938075034077
cg01036409	0.295845024193615	0.670855427321301	0.629293893321638	0.479721759320778	0.615419287805265	0.301755749278741	0.595995739364366	0.589258670458597	0.294569291337808	0.695836227716679	0.688302546796106	0.715013028364879	0.700675954113891	0.814650558840478	0.0562187970641369	0.794570036584935	0.742781464891302	0.816041275857231	0.256876401222189	0.369086624486293	0.132480991171691	0.0648530229643114	0.328068857770864	0.643510350945202	0.539562068506155	0.407489369242837	0.742886997282952	0.692144614207383	0.449380182649302	0.0253524515462357	0.839664346856714	0.840063096750871	0.0570597541548256	0.0285632813211435	0.63325747216517	0.017338555087174	0.710688692212613	0.0239570475906211	0.659085766228075	0.0203407935164513	0.253066718219266	0.0193430470990548	0.63780339613212	0.0166353938005877	0.816865655063665	0.660227387370157	0.662421959966395	0.688017209191832	0.280418986614209
cg01040523	0.266779282516237	0.710829789696282	0.562505004069436	0.333142323996233	0.58772641916187	0.352391287803766	0.664397246994288	0.628699061061053	0.524900926230756	0.458417500054589	0.048793561474094	0.864782322424556	0.60801197899905	0.105704962669648	0.0258942210209234	0.815389442933438	0.552981007940451	0.783374677010576	0.100271592200241	0.178561965623628	0.604257967370745	0.576638891875496	0.48101789634846	0.590363236664265	0.314166522350706	0.409561608909446	0.722833450950571	0.601818663871313	0.528527111015904	0.330935222643856	0.926365388088385	0.863735241788551	0.198970360320307	0.131374880481424	0.429902102751393	0.607654937503265	0.590026495512599	0.415304481606105	0.609618259214126	0.851011418466971	0.125991743126244	0.257470422804709	0.414305598721765	0.0426645551153394	0.873686688785909	0.659467505481656	0.783864357389992	0.658735413916283	0.105066112747459
cg01044883	0.575409976080201	0.70971526843417	0.502130440862944	0.535079416468881	0.659558176038364	0.503736304841115	0.618994773209269	0.589985751063416	0.678011328688	0.624707490614292	0.330281967214469	0.764268235536411	0.329615707977179	0.791796135077681	0.0929859675312258	0.795667701485451	0.726512326820589	0.772265656320305	0.405728148556495	0.445113955434226	0.0216896641563077	0.66156041064295	0.632408679602154	0.555860232131822	0.556508685176502	0.543274684799442	0.748698088414056	0.642864187466543	0.699501210401104	0.538227386109233	0.900707111662299	0.840284777180747	0.0934529108025505	0.193084537468111	0.593601179160797	0.0294059761659308	0.688540389544831	0.518824567024402	0.636420167996696	0.409526171136345	0.248680324296785	0.0281160929481304	0.574637744827882	0.0296365502858125	0.747297140318004	0.596079004358373	0.664986725343644	0.658666812618669	0.286716811845832
cg01044961	0.351786784150356	0.508336730562682	0.277702783436609	0.524565512245868	0.370981404713935	0.522331437479213	0.478762769103747	0.26008090359232	0.353035224774057	0.553076685265292	0.589731820664468	0.499208449521712	0.47118805288643	0.427031936464141	0.135027716555133	0.639389361590375	0.451269393178155	0.652545123548421	0.157221191131264	0.132595769359204	0.423605874343784	0.50141673162097	0.193262546576451	0.396487170962515	0.409138787608566	0.267180737546694	0.473632256546013	0.324855111952279	0.349676754937052	0.328336157855039	0.772374680597918	0.741738136067852	0.226974977513457	0.273951215548436	0.5678376439259	0.356233604998296	0.336139348141973	0.253485767728248	0.646591861709437	0.396364446860701	0.150575068237332	0.509005966524197	0.365353946450802	0.0446913266514214	0.569941364917121	0.338099499092682	0.478442831071008	0.445613692146462	0.159337319795011
cg01046104	0.572502095504053	0.742230524460503	0.573477244138113	0.758223370993356	0.695955636822679	0.559642079383475	0.747602774912156	0.700472276035997	0.563197758303701	0.709981086288437	0.773337294867519	0.818707199273071	0.712172158335757	0.761002604986461	0.686958149989191	0.785919830109135	0.770394777095291	0.771721259060207	0.574992220494778	0.484432995975474	0.763222763772227	0.766907469762964	0.517074807513354	0.626113390281689	0.449633024572224	0.543491429982538	0.706942168458537	0.723270314204261	0.627547742423952	0.577940189715817	0.839396317993598	0.888066871539238	0.738714523361085	0.53475181904158	0.662270848176602	0.584863869114135	0.707088029780681	0.528460147730887	0.697402357978389	0.763792000838496	0.272482845264976	0.788064953580151	0.631768520100219	0.78121480157954	0.776104957188059	0.697149577694947	0.640926157907612	0.731181594882269	0.298920374556668
cg01047904	0.519052564536179	0.686935016021613	0.464607812146888	0.398830023728492	0.557393332563187	0.441684510197511	0.557381961034	0.562062040764813	0.512050386423276	0.444841280065366	0.403527635257643	0.686931596067484	0.648916484984427	0.276616773160988	0.137832388123925	0.688330033001008	0.452620330718161	0.688122810451764	0.295012845179155	0.44101788653925	0.255304962191389	0.53661343094452	0.427357581301487	0.518432236955783	0.479371092148613	0.45073983537262	0.628936910811644	0.596320472735032	0.463083010555657	0.352461050817749	0.804982329897556	0.773698055796392	0.0742309803833043	0.215129187730023	0.532670998884114	0.509339135336357	0.609138456413745	0.39536849451289	0.584756080899741	0.675495044282356	0.346281834632632	0.0197764643446401	0.514693648435654	0.0454084416312034	0.648193065010089	0.47336710962699	0.604589369514525	0.629438770796574	0.386102602025434
cg01049530	0.472268397311536	0.703763084380483	0.548140398665956	0.781334258213542	0.702138352048423	0.617531524606926	0.550701216010727	0.708952194522381	0.518915929613874	0.707310560142446	0.0714795269943711	0.802486359738457	0.707371810082492	0.796608641484012	0.0966167390993535	0.788813980656173	0.741473690614009	0.751554588199342	0.25497798276613	0.434207095458979	0.0441042533549379	0.784813098424397	0.287073446650369	0.589812022152499	0.459849619231599	0.491861829751435	0.684752950398962	0.700662381997158	0.640569024581379	0.538540648185367	0.862194928628398	0.901646783405448	0.702899828163451	0.527511846506588	0.638757342349816	0.534258038724217	0.7316091076229	0.468879534721771	0.735250326158468	0.723853891681737	0.256736420228879	0.819196296216711	0.611047668172052	0.0422214408710699	0.792886617188741	0.629845642306395	0.601947778228063	0.677370797281463	0.244521051442527
cg01052879	0.483571049149832	0.650114433350708	0.528868595152331	0.0177191175218192	0.63930619403856	0.515040469144603	0.56272928828072	0.739116677144061	0.522751168203788	0.622811746250713	0.430034230371376	0.690752099010071	0.594002410141328	0.774818096592934	0.0518522446143907	0.662771639224464	0.724602491497232	0.7600799904367	0.298075428822623	0.390004696562483	0.0155044178533607	0.655481657389604	0.525835479484535	0.535869233790133	0.4475985196109	0.207458429827204	0.730631233345494	0.712397876924046	0.578696026949383	0.462454020005807	0.818878562747828	0.860562844371554	0.429096888780549	0.207363912790098	0.521660858760059	0.521418377221942	0.621595609434862	0.436035797030918	0.599933655363177	0.684584316303012	0.218193541580562	0.0176455664900072	0.566211927925265	0.0799262613697609	0.621479191334557	0.551217642501406	0.649974046919329	0.643057733256113	0.265415143582303
cg01059449	0.516855975777106	0.749817778767661	0.448466391256889	0.640714209728916	0.671254676458973	0.421018451236418	0.564135813432685	0.666371965882019	0.377926826301544	0.569180442065468	0.716871032859375	0.774976640800575	0.7104214557103	0.675479625025162	0.542353116028666	0.696534084100839	0.65384113508436	0.707416312819432	0.330317664667758	0.405524157418297	0.511516614944475	0.721267108846013	0.52342159520799	0.55925985784111	0.373821672863654	0.428682647761147	0.755075817130963	0.732962165717821	0.491756499059922	0.412125178560692	0.828777567861135	0.770283062075207	0.631089915508054	0.462153249154265	0.586988867127844	0.546349320478015	0.73449062789982	0.420249025855215	0.638964387056297	0.80057160618363	0.39016203856266	0.430149401251174	0.493310514008995	0.662350233392971	0.727426590236853	0.701701246446464	0.588790589232678	0.641767966943993	0.33442473337597
cg01079658	0.383793077678894	0.0431409047915541	0.478419323330317	0.0501741484750002	0.538405633252255	0.296127635765498	0.337109771104747	0.0603370513386449	0.388526687309979	0.366456371993998	0.539226415071953	0.487656236227156	0.408597336324242	0.089702890296258	0.479131914093096	0.418466266128216	0.342207516352386	0.525286022420866	0.226664604156567	0.0462449912613493	0.420149977543612	0.529236416415784	0.246185265755709	0.386501059501424	0.41662561054492	0.0383148517348791	0.588825988344929	0.345759943834335	0.412501020876125	0.27865665910132	0.727115337568884	0.732848032388367	0.550352629451403	0.0768903427424377	0.1712029698948	0.387820878295922	0.555770835150655	0.360140235193549	0.299302534991485	0.658448473942159	0.0506497995632077	0.341405629465896	0.0805839156242769	0.0545051931216362	0.0616847913965661	0.474852611977736	0.447505716866367	0.0734460775939315	0.051812067004866
cg01105058	0.273443557472068	0.633843314057268	0.466582991398972	0.581750407050077	0.600875945547551	0.410083374380684	0.306395284383312	0.501944186590593	0.385069162465706	0.367675304330109	0.571775979005222	0.726929367744172	0.436822078251885	0.68802624660521	0.0593808403118741	0.641641925542177	0.433362524058863	0.669999843694929	0.112915085792693	0.194012686898587	0.511636845461178	0.582500261770628	0.514257657417378	0.450585566412575	0.261516659121873	0.379113320550273	0.718261291110556	0.599365027300388	0.229337223551425	0.344625767515398	0.80969753209655	0.84781474169277	0.390374516911962	0.310991331698442	0.539450572669884	0.441189712987014	0.516663706624085	0.398362941791467	0.580419207412156	0.545164575656441	0.197451199218244	0.020559343148363	0.482771054577693	0.0162610756182117	0.802537381752277	0.556867437686675	0.573876002284975	0.547235840972983	0.176738126295776
cg01108118	0.355073802852867	0.683618342730739	0.410977943313458	0.425586756751907	0.616262591236986	0.437573668840201	0.560885163439793	0.615971389140979	0.306350051628466	0.452287414595064	0.675287215666375	0.766619991482281	0.643450360021888	0.725160648941238	0.57793883010758	0.66310806621286	0.556155555313704	0.849538814967953	0.203652566723789	0.321034818701587	0.744389505793823	0.794250604711083	0.458987429007655	0.510713286690531	0.282373127744099	0.326123535680062	0.742688883595078	0.758213170754105	0.501476767808957	0.267894384073241	0.882650786969369	0.907878774662693	0.769390586785823	0.478438945755215	0.557028801454129	0.390308179407617	0.621338279512572	0.37758852965854	0.665486706508688	0.798376150922775	0.1124051694016	0.244490950018495	0.464616197519008	0.0372759923716495	0.799414140132388	0.570005414202872	0.607394372171494	0.671255566144597	0.140104071754533
cg01114937	0.587801005813104	0.829704257168979	0.58576841956762	0.883926598500902	0.410560291367772	0.503009369424925	0.689666270596748	0.250711446672697	0.60643561190622	0.803907224543382	0.832218030712495	0.852694518659825	0.851869071408797	0.832737216799463	0.110558585283569	0.837474226742395	0.859005280392612	0.702095860310127	0.167456802011329	0.374951247417625	0.0716802263907235	0.855507388622227	0.688159380851687	0.716046004737353	0.412528918852272	0.536301921031068	0.849353409789452	0.824273367661434	0.591351529016017	0.57357161836384	0.902525621518676	0.876565486464522	0.0846454648202198	0.655226177463208	0.645859871453782	0.361603400920388	0.810417933328074	0.567823244044518	0.775410271843434	0.879731052967935	0.275604564312481	0.895458749664727	0.667655574200869	0.0614801507844104	0.86533146330919	0.825989320668148	0.850649910211249	0.699327555541225	0.220100984915247
cg01116059	0.510415667059061	0.69884788766538	0.400925388689452	0.0174468071363127	0.519287012275053	0.472651155699412	0.501700259075453	0.645399522836612	0.0178547836256302	0.63248801106022	0.0156541668925021	0.65090540968464	0.613670213960563	0.765331300705144	0.0872035292253209	0.721797914476447	0.699419113397512	0.725310994481023	0.193445836721385	0.236477532233381	0.0144818258450103	0.68041683129317	0.270430517412765	0.4288257876759	0.418652687212731	0.480305342769548	0.700603478869095	0.699339815423958	0.586592796309047	0.311310737118142	0.885873971450887	0.609709415128757	0.443503779051432	0.0478674377842626	0.470725951473347	0.0172395177485415	0.023115362157931	0.413888906277766	0.48367038880306	0.680829210878941	0.209891274684092	0.0198167711937412	0.468327568920353	0.0173374577175894	0.0266165776562581	0.618410070155692	0.519624230485387	0.595507702212103	0.235162324215477
cg01118451	0.019076805623148	0.774911762511727	0.595079456170077	0.0230175942601237	0.388194755193161	0.499517510801346	0.457830765854674	0.50399154950349	0.0154859624614278	0.731894081482404	0.0163953173906897	0.818179903903553	0.0335782744950991	0.876088196264743	0.0133057141346172	0.762894196478756	0.0288857093380251	0.588655677016777	0.139937186930296	0.0209804752671027	0.0119353593853155	0.38963377923781	0.106730926868489	0.593027932384182	0.341847283418775	0.0137424259930011	0.790397198483024	0.723566508776964	0.655283863878145	0.222852874778339	0.0227576469994263	0.941177825950747	0.037666605805331	0.0140553653686667	0.543256823326688	0.0142311571931363	0.700304552185097	0.517474201887849	0.493580368914542	0.0174551213980035	0.0954128480429124	0.018312645185052	0.500817783008542	0.0208170267000097	0.412454246943844	0.771836633810641	0.0150857538413765	0.780024044374289	0.0368039504793285
cg01138981	0.717723152030452	0.748454721764383	0.475742232497026	0.0197996176496351	0.641059938440783	0.443880540661155	0.603391908822405	0.743121456787202	0.754848455295071	0.780712281541047	0.0165369760762603	0.858765272187341	0.685526499522603	0.406300749428281	0.0174158321401165	0.833091487571836	0.850076752708102	0.876758915684564	0.20746566239587	0.309914363084267	0.0131892566985116	0.781146928080675	0.652422616857765	0.594846857531994	0.446151895069187	0.198858926726821	0.757614138592389	0.311105225992985	0.631011798546043	0.0771589003974959	0.963539475167627	0.895884639764766	0.0338150864479557	0.0315214248847641	0.612308728949384	0.0274639248329158	0.65598356456808	0.500426255663832	0.797559413938522	0.821700778803267	0.1219441510091	0.016841361031443	0.572458686601636	0.0178827596613577	0.810759228808038	0.690327274138642	0.727288448892003	0.572178950340511	0.482798250063865
cg01139861	0.463088046899529	0.517580084434523	0.479305390232156	0.723032317196828	0.565511759720793	0.515245756527582	0.510123830360484	0.625227103906925	0.530195528468461	0.620640274946795	0.494662540737085	0.630453091296977	0.581383955782596	0.608319384204853	0.590408248493887	0.63451881682003	0.698947275079665	0.667815745136492	0.286230115040628	0.430340375262619	0.167101202623563	0.596988615548142	0.569538918582588	0.526499993474939	0.384787000571393	0.421040561666259	0.627512805782431	0.626276134866406	0.612417960694343	0.497024515073895	0.770735634680316	0.762191165786299	0.447286802878523	0.589709824224309	0.54234530264296	0.568350582322793	0.581872575626893	0.475269257417405	0.546098714538963	0.656560668597303	0.368464797071973	0.717395755365147	0.548167892046419	0.0903890863859557	0.68286237967601	0.543358216843527	0.574364477774442	0.651185987289516	0.417599345203641
cg01140006	0.505215720312933	0.298525672429341	0.349540477659444	0.210920767565792	0.716904641592173	0.47222688526385	0.681717385177529	0.514603081468759	0.469977428588006	0.325110227260818	0.561593860271183	0.487349249449983	0.577881416734521	0.42074010389176	0.765688729924362	0.311206081224661	0.674280217945947	0.465671684176015	0.394280617396115	0.737950848741663	0.42809063982729	0.376283683650493	0.511201225760417	0.467310823156548	0.471841728151254	0.514762027403965	0.235589082628269	0.241391289292667	0.438350627784002	0.535323174138724	0.285948873464854	0.241918795315627	0.375157458465169	0.364787752302709	0.423693529668461	0.710273202037342	0.199130495752972	0.429074038605545	0.384187491901645	0.294405884055746	0.625239524776286	0.309670909155019	0.407591636927408	0.238718365887614	0.393249236785346	0.499705717712034	0.362093236101821	0.24763823752101	0.567648228827828
cg01141580	0.414254417581039	0.730095578644177	0.22302786727662	0.029056594626118	0.678689186264778	0.0525363975914429	0.595945808954222	0.468688815531407	0.121710224932828	0.246987088482465	0.0278634053462408	0.133438541645759	0.637095953649696	0.297980548234582	0.0372841882029486	0.48859263834945	0.627129434978463	0.71274558108299	0.233383505260738	0.29072918688281	0.0255530342226089	0.281012720534619	0.175332665056087	0.552890405598064	0.649071975496182	0.040857059670581	0.652821737341621	0.0472100657407806	0.0765807646360637	0.0514866894761157	0.788305308909087	0.617900788865014	0.0840672582662316	0.0308585318866992	0.56958559626886	0.48832075867601	0.387659275270104	0.215447277705684	0.517898245943351	0.112150673487413	0.178387529722613	0.0418308625079651	0.643489547267858	0.0584553604198938	0.395705950241349	0.460690987297158	0.666629165798474	0.70710534230994	0.219159324552935
cg01144693	0.324961566961583	0.54724284122431	0.352266234981872	0.629528949410033	0.500305167314357	0.350809854403734	0.330401256886926	0.37116451578125	0.163422526690897	0.483629358623761	0.252513694470799	0.700455688173018	0.536370515195864	0.627606436568178	0.0993253233707121	0.637633258877903	0.598678337261987	0.623111532445745	0.253980086534843	0.282034712253448	0.0249593712103757	0.438541171047519	0.200357236179286	0.417681811620994	0.379236046697998	0.274940226644787	0.49236848649387	0.565154903165246	0.382728152269584	0.0340614527842605	0.859833456717028	0.818533373442732	0.042638292412816	0.0403919522124082	0.461605666858876	0.0796503637494361	0.509532011560084	0.333565230555472	0.578344881876602	0.321300050875614	0.15415409521875	0.37849446186239	0.452187147454998	0.0334778481085443	0.0573438923113854	0.426347364074414	0.50340184903719	0.375137062063367	0.14543565316685
cg01146232	0.474909189273987	0.768724648627742	0.584410991776682	0.753932594446786	0.655335297694567	0.72409761318335	0.60162447757909	0.734071836299636	0.653718067715458	0.801475048410387	0.709974456690252	0.758141962302364	0.85285212805525	0.843521966036824	0.614957119964125	0.79502697087651	0.824377333677195	0.84507102883053	0.473801970845946	0.406160004494623	0.432855835099749	0.816622503783082	0.668156870908152	0.569454530759235	0.44971527560626	0.609953971813019	0.809826435484414	0.827070682066476	0.706494119121288	0.4998062619405	0.852951857084474	0.930316077499887	0.838683384293739	0.721793950533247	0.624917519344426	0.550072079030554	0.744278531389438	0.353440778915975	0.814669104956916	0.840822015190971	0.377743895923664	0.842276237164565	0.612008162548308	0.915370223147883	0.756170830157033	0.673096401429727	0.673115337906637	0.736214402584523	0.305567266003773
cg01151966	0.464473112484244	0.646406929727579	0.460792455820497	0.633897340869221	0.618974839783585	0.502294537558401	0.509257307075517	0.579491806545897	0.512296017703305	0.572825118893659	0.0240580790134316	0.658663061374453	0.683626130680374	0.735761164476848	0.18325345901475	0.690893148868559	0.684351689697704	0.73240559926307	0.449679299678301	0.374839153631095	0.448516376230084	0.627100097998208	0.315166221399462	0.522406386646391	0.435543823328181	0.224439735274762	0.608274109976033	0.656333604222687	0.508061920144994	0.490922225060452	0.733899133520927	0.838651342321224	0.16536674476994	0.357068536732834	0.592726228788365	0.460945024088451	0.624888177668168	0.40971802914177	0.621195783913894	0.720178917386512	0.261262053053627	0.0391529456385362	0.550499832400267	0.587895520706809	0.735961477650689	0.561314193504985	0.517342071334946	0.627132532418943	0.257917343604457
cg01157070	0.460775011622441	0.809964182803305	0.502871648049598	0.0838186613022617	0.59128957891509	0.207215684946201	0.446529475299272	0.385366369025868	0.512366171071296	0.338838569524074	0.539686235466077	0.832491769699138	0.75443291382304	0.618174900544451	0.0320806500138707	0.708704750261511	0.637193121774071	0.860894462318641	0.211991481572385	0.103333583390089	0.508710294455653	0.653516501496643	0.512780013103658	0.517810615815741	0.429828466800975	0.314487289458921	0.6688036995471	0.825820984261549	0.205225195334206	0.282693892029913	0.847499297582899	0.950687060646196	0.113542482315376	0.0352304630594963	0.588602458542046	0.427398343060501	0.71427925986686	0.254577798074018	0.673581956300075	0.790328213297007	0.0778247671142175	0.0367158577755665	0.57327884090244	0.0346778853208421	0.796019018407951	0.623870427519717	0.648632608260949	0.619112108478492	0.0567989510854165
cg01158277	0.641175196501562	0.830754294471163	0.744918603380869	0.856106741980797	0.751149603172416	0.426007128936534	0.671305342887175	0.824155638839914	0.590783893789142	0.79229854955036	0.842946392966772	0.817029839614717	0.767977484989327	0.81282801925721	0.726397610016296	0.845958357916211	0.829520805482048	0.75122986464854	0.654418551327409	0.510400061315985	0.870078721162792	0.830534107847695	0.65555022133867	0.679127825382153	0.560710863218877	0.515748263303618	0.812386529183328	0.741945590543384	0.742310960837791	0.595097590855644	0.911311975523657	0.896239668345169	0.81177479902959	0.722529564014125	0.61455169316783	0.643178436699773	0.778506184198342	0.623206977366524	0.773272951414068	0.772837192398081	0.441758881933309	0.738451522270064	0.748886721556924	0.708385378032729	0.853999187828567	0.726806665884598	0.791120247759912	0.784912669275841	0.410181636576611
cg01162672	0.305114958295961	0.573459871723239	0.452209411941612	0.739339869759266	0.466872290136649	0.521723025782298	0.500222346517537	0.595328096613191	0.32177873013482	0.60943485322194	0.279099226857629	0.666609644818511	0.64082387153503	0.703067834365324	0.450875077456009	0.681835839083455	0.717825775429567	0.716662443611244	0.309910483994837	0.345040802776024	0.0295838989806502	0.666073081455339	0.441919104664616	0.445731219222108	0.361793009075869	0.333477615960052	0.649895092862753	0.633102438991999	0.496665086911327	0.473366035720443	0.777088234917019	0.752331554131686	0.462731595716224	0.320324067521142	0.475105911517205	0.421077879018893	0.48605997668881	0.345834852370998	0.621828319528431	0.671422361033297	0.244181185173344	0.74573971610845	0.430342932918538	0.0415031725666155	0.675856715615239	0.593229072056987	0.581244565698612	0.539020500530754	0.204244955403198
cg01185626	0.430572673362417	0.641481977607588	0.450773398199676	0.142340943908675	0.662726218998597	0.453281393257941	0.561075556951566	0.490272546808515	0.49643311418292	0.31066145967758	0.711551530041571	0.767385573512977	0.640983648792094	0.370840762187907	0.509105091931052	0.610722847574405	0.69203396819183	0.592768006302395	0.267116962800049	0.201068053378852	0.555516936039051	0.705890947510881	0.432786820585982	0.488953180319045	0.471467963956809	0.451462273637096	0.517973656416471	0.730227655195359	0.349995529196933	0.396167079575239	0.842403417470801	0.841929244009885	0.72063357065915	0.51343786714913	0.622158354535726	0.44172791870168	0.586184123503866	0.422454864258289	0.512565445355109	0.760758293411803	0.232307735394846	0.538267605531782	0.51921040313579	0.675765050321901	0.743283981697268	0.625242195166527	0.59084928488066	0.690077286674999	0.226450053361282
cg01190692	0.431289321934062	0.783980197652471	0.5797000685955	0.0275026046725671	0.668417073952371	0.0643280162831311	0.641369522886998	0.282718760752485	0.410503860143116	0.175089129163525	0.165784628215751	0.392878826573522	0.777845874727392	0.237286318528428	0.0667905485777796	0.753461326708505	0.485547705388279	0.795013420392702	0.186189304470771	0.28815435966436	0.0295463575867834	0.449096725276688	0.305059396846004	0.615311473160009	0.559335856459843	0.107427671544387	0.719763732571033	0.195847593080423	0.292288702367998	0.0672826187290455	0.673932267959908	0.762976611406552	0.10474319827159	0.0879486907505816	0.666225785386474	0.415196954096344	0.726850780224411	0.434387089570247	0.626597219633057	0.0293118893145301	0.216214044974387	0.0303432112542408	0.619790654105987	0.0289060228485741	0.110402040149759	0.36116718146604	0.681706269287256	0.641275365896859	0.227164119171094
cg01194057	0.397931637018858	0.630001114342649	0.257842355360526	0.058417516531987	0.614818008207545	0.299264669312266	0.282110263955892	0.313101382823289	0.317797705547235	0.191054890303465	0.0354056375301233	0.600993193914065	0.546546789204753	0.666530964269329	0.0481577680597345	0.547418906931967	0.446039725463831	0.532199495273638	0.183374299717173	0.080367659108823	0.352089552684817	0.392031099303867	0.39620103960549	0.380917347191403	0.187491525405168	0.200678854893943	0.561710144197631	0.341615268328692	0.427929033368085	0.289801206968907	0.797583470016243	0.702894249939737	0.590774806387959	0.348805434469935	0.463995124083415	0.429309532057107	0.490218394136989	0.399211611876958	0.545683635622784	0.568501078936378	0.166776818553268	0.0242045290379368	0.475144649447001	0.0205282667113941	0.588727055528086	0.48838027194821	0.47268961592709	0.367209582258341	0.0963490292732759
cg01196531	0.464175733181401	0.643056109304335	0.428838875851202	0.359063386612081	0.507042467671589	0.301820289811847	0.545042625324206	0.489825774396345	0.362762037538615	0.687390277209664	0.71835951757319	0.573174892302973	0.675019408985254	0.107298957359848	0.386508621702169	0.691841236710468	0.720827388123266	0.771350349243918	0.189354140455273	0.301702246763989	0.369038995851771	0.611402172561696	0.445883222382812	0.429693043697215	0.289594847975946	0.264544848244464	0.706591798705883	0.633817614589968	0.441064330379977	0.476137685142657	0.64253674504173	0.63468295152977	0.360601815552669	0.404926882156092	0.621924088722544	0.487515009617611	0.643773943702405	0.366602771775996	0.604507800204242	0.741121486232302	0.229449715285975	0.40045814503161	0.502538497162077	0.169460593262781	0.705134154496647	0.287695283856754	0.506669285692402	0.645580566090777	0.233071674207677
cg01201932	0.503002189492412	0.472303067281403	0.455740822597969	0.153302680865636	0.422760166552002	0.470493188964011	0.377709444628331	0.325227923854666	0.860350632811344	0.265718392521796	0.219687405215866	0.257257936569973	0.336199259772326	0.25341612545253	0.80075071068988	0.214142589558293	0.36542120636337	0.112560167844957	0.334556697366124	0.607855671979213	0.535787575109566	0.161609461221805	0.503282504857412	0.347444204367465	0.554672431504101	0.528202568524284	0.27007035927867	0.188043404487373	0.388144631224196	0.672197954208804	0.0621714310282863	0.140252543806294	0.554733618206284	0.425879187260217	0.296192055175644	0.856303614874825	0.486126960285245	0.820009096967969	0.492301335457838	0.614732658013655	0.679571861654621	0.770655700813418	0.441867354570009	0.182075760607853	0.155779420621218	0.531069426761392	0.390022161662496	0.285389360908786	0.715453606391547
cg01202526	0.371933085860239	0.534629360815694	0.129192332483501	0.765741413386449	0.567356520374563	0.129000884021215	0.307662513905711	0.373113744139339	0.417233782662689	0.32710627122811	0.207990003331111	0.789415594653107	0.525571717671402	0.442585716922411	0.0297100868326571	0.627603295715129	0.466192599836793	0.772033927829353	0.250297646562155	0.140127948122881	0.406821419946106	0.480359537920296	0.442150648919499	0.434647741502968	0.309118562926273	0.269693710419066	0.616053640619716	0.408954690315931	0.272012180004323	0.15225807020603	0.893209280170223	0.763570009355781	0.153369180193348	0.0358834544357026	0.312605755337359	0.272147087198822	0.413043806353904	0.348521355699412	0.197197990556223	0.575614419290598	0.103681004553347	0.338431398355057	0.481320389811294	0.0198318855020568	0.67655545591754	0.486323678091148	0.392694168891802	0.557849310661122	0.0380817477244818
cg01202666	0.391915506469492	0.619940589247323	0.469295549521496	0.544463647839615	0.550677880030456	0.542916961823619	0.499634620230548	0.604994858311533	0.411474897945938	0.5303305673173	0.623544953220044	0.681452801148204	0.625374627410715	0.676188401286466	0.299044571583902	0.668203915229627	0.628559281617829	0.678336542469436	0.265037110094828	0.351145746413868	0.361657156432655	0.676942478875176	0.381816601910025	0.488259209614506	0.430955393558319	0.371829780362136	0.624866097685041	0.539741798175812	0.567498189038408	0.375630890972658	0.748548838167929	0.798646755916899	0.630507816849718	0.395074907146105	0.555862490407944	0.459672807287943	0.570695467483813	0.361668400538872	0.545744116863279	0.708313890952478	0.215512538863834	0.471259706378275	0.501024322457305	0.418177815074448	0.676622997424496	0.533214297404502	0.508994540781399	0.605213282384868	0.267220756864031
cg01222324	0.431903231989	0.450772122460473	0.409693730960942	0.0728355214521038	0.512541153237607	0.321459366831961	0.410438505500544	0.445321539651779	0.0694880882719902	0.513875792912696	0.0119675530176629	0.544151329034515	0.455891574207595	0.337280133728044	0.183557227800384	0.545022162025272	0.506732263755704	0.551105750519882	0.264361006292108	0.393396898769268	0.0205070181877746	0.479101328301341	0.368669084336202	0.451709157971838	0.381339390593707	0.272774596121538	0.515710718284613	0.416573177877857	0.364978937517357	0.264508529704807	0.219085141298399	0.684828751017556	0.0526486433992029	0.215133398504136	0.440544308608627	0.0259097734774729	0.453271628099281	0.466730118453962	0.452605125303969	0.502785939948218	0.301060308343516	0.0171705767489671	0.434412937967259	0.0521008337658225	0.482050066940406	0.470395382902291	0.506781124933231	0.497005960534675	0.314826885418322
cg01229798	0.597703261458311	0.759951619925412	0.589358170628496	0.0248343536101446	0.703818777732298	0.644353923180357	0.680928528738543	0.70253626012885	0.0920074017031632	0.759208320262807	0.0176592408289727	0.821612939287299	0.806301111178361	0.879784085756175	0.0261598986083097	0.721067799667947	0.808620880112328	0.820531568017477	0.282247650587293	0.453290392482347	0.0137973274520356	0.723944785693112	0.631843930591215	0.643490770732552	0.525069764015182	0.0285178907565777	0.797498879330882	0.659099776621576	0.742205489454936	0.0282565186616342	0.918391906255194	0.812271072076927	0.0533638441669384	0.154004714001088	0.664424159848353	0.0213684555351824	0.753002123539924	0.5857327686507	0.67857366071667	0.755277820678679	0.341993429224445	0.0230954075688936	0.655805963538137	0.0206160823182188	0.268318354957378	0.729479106127102	0.693186320139088	0.742023665932967	0.373090642081249
cg01245966	0.468874377063647	0.669485173539485	0.40040447812858	0.369045270757775	0.556537632733222	0.444026181591515	0.52901281707244	0.510953869265356	0.551771633077333	0.536729717794	0.689997679721728	0.689899967682564	0.740732565790258	0.525025491379429	0.56285398492391	0.731073974419953	0.701577618390138	0.731005107586284	0.250002497942098	0.273802648555351	0.64362978777821	0.723509518908907	0.461976015786417	0.492768442274285	0.445537694991003	0.409084908974228	0.726960678043759	0.66939633725283	0.592295280538617	0.432503483274619	0.827573094413733	0.854134365399158	0.0957128702755053	0.434408603917904	0.56681699945555	0.404950123376575	0.629759554974765	0.408193101411931	0.576305081160572	0.759850321644874	0.195062090184751	0.221467338166198	0.48004174829544	0.606313199965195	0.653328927786377	0.531231146210183	0.577344119270498	0.631936403481801	0.194465352808948
cg01254948	0.385522872647693	0.722035880132413	0.448580741549432	0.265353027984548	0.608698761052251	0.555875698430195	0.59567826904641	0.568109740887303	0.399537035461648	0.49762575959985	0.0604562141662955	0.652713549329442	0.616184872770881	0.653316931212814	0.0578768283955884	0.838746634811852	0.771394013153319	0.790247682308907	0.169855823861273	0.081653871220395	0.0534087647215507	0.700799029952809	0.172699631101083	0.474688992837171	0.315687852815919	0.333352153526596	0.738756466953857	0.0566144543332416	0.573619163834463	0.376799049004791	0.840779696625189	0.864255095757829	0.0654203391653615	0.0368176828185916	0.629837327429128	0.0378621291706119	0.686853767918227	0.280408619535246	0.605497565286043	0.763812747715414	0.128714516946423	0.0523035532406827	0.553049304804646	0.0470683769485942	0.0779668924125337	0.509715930205247	0.616043413119283	0.586063631051151	0.163660575531133
cg01255414	0.515559626665713	0.635090821708738	0.537854406986776	0.767587581398486	0.58813697929586	0.531922551471439	0.510448694110443	0.675932184845776	0.521301785237254	0.598664439353982	0.607750604805974	0.68202470132837	0.648116273155063	0.70890036295013	0.542874243427228	0.716422359692247	0.697380508467006	0.665630039680098	0.434790904346233	0.432983322664513	0.655785311712824	0.676327930032814	0.534141889519359	0.513368409733361	0.494675918695675	0.473533779585087	0.690462869912549	0.660857714535996	0.58757970839349	0.494557311935223	0.792666307574643	0.825311274242473	0.627242505677727	0.475181446114597	0.630792432015378	0.456503978725141	0.624917814751832	0.411045129593137	0.598803570242984	0.710688770876504	0.349761443460703	0.0852937517133366	0.51841252876702	0.0754058040038575	0.703805739196365	0.593917742741342	0.537434783400501	0.682629539197591	0.319310432082382
cg01257828	0.434236040904717	0.59099270613521	0.418329411895276	0.366512765899146	0.489866858801999	0.382269849907611	0.410834236271581	0.369216640125262	0.416245088947696	0.479025340588602	0.591124317585659	0.660450084923969	0.617121284675114	0.678733792985951	0.368293652841857	0.664005212433448	0.658507113626129	0.648650252197652	0.254884911744892	0.309597766257255	0.623611613565737	0.683192810227429	0.450668168399245	0.428874888815787	0.420377032530631	0.373924022831077	0.665349584569192	0.421616500324076	0.502847268949852	0.355378280919356	0.617564867253449	0.816112148674232	0.61122050742329	0.371932277890715	0.520772667506441	0.345886506323352	0.574563948827498	0.32272063625173	0.515526869849021	0.716056111694621	0.213475329861949	0.0693617136262687	0.43299125415564	0.0925640669962425	0.680416415693278	0.46838708146038	0.438228175644852	0.641942474113286	0.160904226539952
cg01258751	0.521241469794048	0.744307158754694	0.510323319304451	0.707149436362818	0.685047348975046	0.397226868651035	0.457732187236752	0.497016198727067	0.425121524445915	0.439111431851788	0.716559663805907	0.797453157698349	0.638459320949765	0.51270081206451	0.389091935274088	0.740350048009581	0.728494142475468	0.736306997170551	0.511756592437883	0.230717245955112	0.746403927213843	0.575752819209795	0.511777120795171	0.563564446280597	0.470812538906675	0.469485517537373	0.711526694083934	0.61020360392343	0.548774715680201	0.36215612815821	0.861931500079199	0.854124400023165	0.707890319430149	0.521683244587958	0.453969927281393	0.524768411975317	0.560995280223566	0.428694931143201	0.638242290573476	0.789771552868239	0.276261768289708	0.733455790943211	0.519827438436605	0.584539811543028	0.769776389224423	0.594005851073319	0.689493578740473	0.676725351679464	0.28744256539565
cg01268824	0.745705485783817	0.83417965245333	0.714657794761329	0.900183101287162	0.864493765442036	0.479770975132972	0.866723675089784	0.721324331734638	0.750944644984964	0.743282404235477	0.913584522857588	0.898008924425505	0.838371157736471	0.605121095105732	0.797246847256021	0.900057665506474	0.87977991827767	0.91346901828358	0.782057846362492	0.432861496339956	0.893764329764348	0.885665299452096	0.757235283335221	0.674412123077142	0.393923843649	0.565902005334577	0.798898576505351	0.897549534718073	0.659803702347711	0.560550197094931	0.89759430434029	0.917915273469008	0.763987188962834	0.518391142406246	0.658705814433959	0.777033298222368	0.826029664593974	0.676136387927179	0.848091676743289	0.918602062650774	0.39593269860248	0.865901612635676	0.706836648615063	0.637883147596521	0.865489671654552	0.801807536854554	0.902670382426486	0.834970127053276	0.218177804533407
cg01275523	0.375487463317482	0.679860702867984	0.379773549829769	0.231197295304164	0.440771721362715	0.133756854857097	0.518293781521313	0.693665103425218	0.600859629320075	0.572629901553734	0.0294676160350299	0.771315759531649	0.762248979733814	0.495276290131061	0.0730386891235365	0.846587213004393	0.79478425109867	0.880285596921764	0.0907870875631989	0.157652289838279	0.045178777251609	0.630085735795569	0.400298289328243	0.515695975021664	0.237012788036961	0.0719448131799492	0.675502366323113	0.755525100746775	0.268582688287119	0.0661839719101724	0.4757475855149	0.947175837513095	0.185952357012638	0.0322694349040751	0.247759752084045	0.0314186045029531	0.722549083044863	0.329317776581943	0.527528196979772	0.067138490600297	0.116917485419169	0.0226213573899672	0.484901739107215	0.217682428761215	0.426980418070762	0.62761392918711	0.460488780164392	0.65616408053806	0.0576492059642007
cg01281157	0.531350449676193	0.719812934559582	0.535506466690962	0.684492011440388	0.744541893039718	0.361389458872427	0.553161546447127	0.555175504537732	0.583762913506406	0.466130412219688	0.729349129952602	0.749600195601843	0.762822676856416	0.654922798229454	0.672464614102229	0.753490871384556	0.637058250963628	0.817245255196657	0.419228431902258	0.388180256405673	0.727603529131509	0.766205202128345	0.643634575119148	0.634529671204336	0.565807989392179	0.513654889648771	0.641782585795354	0.729994084762602	0.60331352082655	0.512117283951164	0.809078840276229	0.898943090291167	0.307407442328428	0.541142223501267	0.693282773927739	0.591596468430623	0.664214216524208	0.530486165324961	0.667814616204821	0.786663179608684	0.377540258756518	0.366837981969897	0.624480689810289	0.534086643850833	0.761287664787592	0.675341170478041	0.690646782656443	0.565717016133457	0.384530172830997
cg01287975	0.674966393317115	0.838919041584996	0.634106484059182	0.773657072526299	0.859028169829301	0.547716533119967	0.89475926251636	0.694175591734602	0.775634744942059	0.628314716607496	0.736643975554178	0.813089082834433	0.843652815219523	0.872860444281971	0.744266613148205	0.768506865174454	0.913547840440664	0.903263635946981	0.294905606443926	0.521207471767183	0.893662549759292	0.8658999036119	0.808966875299872	0.705244659319603	0.535464378530485	0.620091878875269	0.862986581759769	0.845654222039245	0.860050486401341	0.678963262233883	0.864485138572122	0.912569190505091	0.625351818312003	0.520940093909022	0.587871045587993	0.627144738642438	0.786190801516756	0.677141827686014	0.729517948290952	0.901668705138052	0.402583481228589	0.919404899296564	0.717671370861955	0.788536500593881	0.791791289076216	0.819753689438373	0.832716721820184	0.824815103298821	0.502745517006074
cg01292613	0.7844241129784	0.897806698946608	0.567219634163753	0.284506422993129	0.934136570400397	0.7481774999851	0.346197928504804	0.408008727693615	0.787751796030437	0.449764223399819	0.541547245049881	0.898729858339484	0.745041047238595	0.228711306538128	0.935728841740278	0.782921711227807	0.408803996332163	0.756093287695849	0.324712464903901	0.685870717746167	0.24078469314294	0.628823399855032	0.60935065677582	0.902143327739137	0.815868059032347	0.560095645020259	0.820267157432809	0.306060515215786	0.466750063676592	0.667698961078601	0.55139863687463	0.729690108269526	0.208723807016877	0.618883662740452	0.73016714916059	0.733569611942463	0.853409438860668	0.909867483784954	0.909992440693069	0.927937288836594	0.874700647162373	0.140438819598504	0.924610693343713	0.131880494514429	0.76882533771079	0.71951211920485	0.844005337516359	0.882309338438003	0.882805674364367
cg01295203	0.54812510294555	0.711999710482509	0.555962959861347	0.712527042524084	0.682891123693747	0.630095842437448	0.661006278515028	0.662197557754408	0.593093702197098	0.645952466989177	0.726087557610377	0.757313224258939	0.662510553673362	0.737445156971847	0.625179040198986	0.805313360416112	0.74572009728041	0.737602066447967	0.400499544572787	0.494074170530373	0.755963165075148	0.729906056937425	0.629287207143018	0.645971930633295	0.546329870800644	0.542733798751613	0.740131950528994	0.716831759595035	0.639576727236757	0.587005434299032	0.82583195031338	0.865822753678796	0.748449064935118	0.596161417417597	0.681112608408304	0.518135023019139	0.662380680314389	0.512168862020727	0.721332913911468	0.767766300676364	0.356639864173702	0.718052367588639	0.602049054035162	0.13936267238865	0.755571300687066	0.639933886189712	0.661617222250461	0.69880077569237	0.370882493631613
cg01295518	0.468376887532298	0.791238991228317	0.472996221002473	0.409084327286443	0.734062623495644	0.152047675264771	0.546171883895675	0.633505554700427	0.507911124805794	0.388342301206342	0.524975263913641	0.625395147148478	0.736114535123511	0.46114191236601	0.0629238619154154	0.808213611028583	0.701167034576927	0.854163831737692	0.283187562212078	0.289691573825514	0.501349413340884	0.499426929480587	0.283964871512396	0.631597458988641	0.44469898282279	0.320701162424688	0.636274127859492	0.443263957374194	0.623016760879766	0.225159078872561	0.895556186773063	0.874796059606618	0.0495898740814012	0.121966803739922	0.60589363281102	0.511862260152482	0.64006429128193	0.483175027609504	0.592146053480313	0.832076146168062	0.225685749336723	0.0386522909130225	0.634805154416226	0.0545446709717052	0.817030922261113	0.704993102002734	0.657813992773055	0.547675744791253	0.213470956965626
cg01305913	0.551556689546837	0.605542189957777	0.519954799297722	0.427996456933536	0.544918517776389	0.516138633128661	0.504535547948169	0.586472075379728	0.454929878695191	0.560161046957395	0.416608273457275	0.624155971120796	0.628923884737917	0.560024886288964	0.429117205353007	0.658992126753528	0.679286048919521	0.681402415554167	0.342582151301711	0.463012490070549	0.0985363190836718	0.679164662062567	0.499805954105541	0.523486337967226	0.477903795763985	0.457283073133426	0.636881684806585	0.621606822443915	0.557273804611756	0.48320811346026	0.717109382067336	0.756373128075268	0.250634420487056	0.284962956593847	0.594764472097536	0.488701884233395	0.609976582928611	0.422084229684179	0.573106167076829	0.670659983872076	0.367349374992235	0.0793574260890736	0.487702281909574	0.450459724547672	0.640176933084049	0.556715796333832	0.563279552890807	0.604312508774927	0.343587103769567
cg01323706	0.535972946329869	0.195020057374036	0.432085469139383	0.562419618304414	0.404208034838971	0.463619585177172	0.558706592432447	0.388067850148221	0.807433340254399	0.436678777410787	0.352988629884502	0.668478837812787	0.246269851056326	0.310323168948194	0.574438955763155	0.458828998550078	0.543502702837637	0.546954373070287	0.564987112674509	0.794071325772875	0.393552166641132	0.258987347966442	0.490888268252937	0.568444883182036	0.396265997502018	0.620767528605929	0.413808374334853	0.45427479350593	0.765212511946617	0.556170450178417	0.221525208653216	0.115195951928905	0.350100730334055	0.581821284797139	0.503350421684469	0.69493622480308	0.312550382976169	0.458081924276254	0.503476736945039	0.210425923266528	0.890009023823919	0.942457405972379	0.50683875574723	0.31583786733117	0.686166358440033	0.870147513073114	0.442589485979308	0.167331763368646	0.741809422886888
cg01328892	0.608735114404859	0.721045123004098	0.66239359172543	0.79825772354807	0.676303697114228	0.692824490365188	0.667352890661125	0.704458282144549	0.610504463967573	0.705738751856701	0.613216663539014	0.822214475879924	0.807577437112719	0.829045502817125	0.666768487672608	0.8334285688813	0.80918466254154	0.87266180295334	0.515413042329452	0.509749852421741	0.0838280119249045	0.753959332833326	0.715412185943144	0.712421823485129	0.594622214590122	0.5461751832565	0.762814186923952	0.798350905215986	0.703955727263692	0.677653398737018	0.88753396443225	0.868678847793336	0.783149723296273	0.641016487256773	0.695721762513797	0.675017917453053	0.693234252477737	0.599990753367463	0.774399381279291	0.79101314344253	0.355465613118983	0.489282752113904	0.658645185554887	0.129290361209442	0.817293724770225	0.723838522329802	0.735415668133163	0.781780864972405	0.446641334959483
cg01334209	0.571094838960062	0.58493166780128	0.527093329550932	0.154473592015827	0.892995690207732	0.49862422824712	0.388242105047725	0.313727083169404	0.669297668648802	0.285443579296132	0.363066460554943	0.466990119877882	0.296441348502109	0.241544204502954	0.864446862150734	0.598618675777918	0.315029643419749	0.382106085465723	0.33235262574018	0.55517372612887	0.891437752243277	0.294301645243804	0.371595099911698	0.628009043369383	0.730539979423083	0.588263068246547	0.260120459148639	0.38276387812847	0.367854657024801	0.530026924267363	0.385836975187262	0.493105686035731	0.323381885855604	0.380590789937519	0.632414739505264	0.84632088937618	0.23706980167974	0.789809889495298	0.658956315967817	0.487200004466358	0.720275533889852	0.376249126879203	0.394344299973345	0.151733325313758	0.917371264378039	0.699353692124658	0.308695470908129	0.581903552903052	0.789031421745159
cg01345315	0.475435446458288	0.642795995685914	0.343415871016245	0.794547381223534	0.597847940496661	0.548342984336177	0.632147751547998	0.610245287347569	0.455262151349548	0.746249264486068	0.766751463961654	0.722312572324315	0.737449158243736	0.759456412089271	0.536177492877513	0.724258046561747	0.73092675998537	0.750291683302263	0.224233056680358	0.510654522592346	0.699047381337739	0.739888998416468	0.609159340370005	0.655608016808294	0.408261304507257	0.411382868033504	0.687310025601002	0.640925430103295	0.664075048076679	0.524865206604476	0.851959591544113	0.851484029445985	0.719117239708071	0.49572382511543	0.614504847979406	0.558118133079626	0.562655590894348	0.380741537580004	0.621399817276614	0.755361602260597	0.393733133570928	0.780314805355713	0.513693773607798	0.642675908234955	0.703277310474258	0.595145778439494	0.74116003747905	0.612309763312759	0.426588093812542
cg01366419	0.383697325867157	0.580305837596723	0.506121621722822	0.681246300941545	0.543281464910439	0.357378883169603	0.465512486211298	0.417276436182937	0.474770946101466	0.338476117532271	0.575619631413218	0.593511376613077	0.648946856658781	0.607280505613719	0.503340595455608	0.652300578238346	0.597809628262398	0.686953566645256	0.328400062367258	0.399694068290713	0.455404138316162	0.68474118682648	0.478130915384051	0.507317056954352	0.4445908106775	0.381047584807606	0.635425985923365	0.576355872848442	0.573625285346098	0.367461389641676	0.676420686723531	0.774537467663788	0.174489992350976	0.39071220148468	0.562819337692948	0.430918972074163	0.538733535150341	0.356468320439872	0.518249894024178	0.680039073460147	0.281651353479408	0.537877971584617	0.482609996821863	0.435587921244761	0.612980641943765	0.508663254714703	0.46097279017777	0.542943047638147	0.317686095458663
cg01375976	0.118354023379455	0.699744038295582	0.506282611356545	0.0804242373596881	0.623493425417568	0.058570540688959	0.672222265960946	0.562516073114017	0.419563987675539	0.654560445860713	0.0847199734228517	0.522276584255241	0.714541564850249	0.57925110680138	0.0380891884439862	0.915122523892977	0.71495122009972	0.833287346569186	0.0720724394576021	0.154678995885344	0.0370011762971767	0.357999263533907	0.357259165186465	0.679299247101559	0.613259380797005	0.323143195096416	0.683525882464427	0.484203826030704	0.204527526014854	0.0680403301731111	0.910336282130508	0.832461555842949	0.0596226216322595	0.147922722455508	0.652527661319886	0.0441924725302317	0.601040755732032	0.532536457691672	0.797719440044992	0.740680952131552	0.248072360581972	0.037122553936043	0.689390498731357	0.0303867017741018	0.653243905532995	0.572735422913161	0.68744647038088	0.600774506405063	0.28108784170871
cg01377006	0.247719152957062	0.68583149365277	0.221119959274972	0.627286302119188	0.588127932621454	0.236398326464993	0.40220825182936	0.169670995870447	0.476403822083289	0.326883997151151	0.210378055614542	0.690310042659133	0.478913227147418	0.576288298538503	0.0480925082389915	0.687719230661335	0.693071283884541	0.744623089494528	0.0946624624504786	0.047178661111723	0.155178026653698	0.38464890275797	0.232923332265494	0.491328317141146	0.244116680317123	0.0520948143761808	0.651774042876817	0.437485229893716	0.26855845901173	0.228553476296998	0.485425548337143	0.829933945943813	0.379515572378145	0.321754948856815	0.525628170591502	0.139746108997839	0.579969404868013	0.34197755819368	0.541247675567017	0.795393819726678	0.0841093741505435	0.0263947969030942	0.394806570740376	0.0421997255482266	0.741234926329401	0.489173120454113	0.532105036766147	0.611281992597908	0.0476506718272973
cg01381678	0.563992983522923	0.69087807227865	0.538276801574649	0.838607191688147	0.67320120424657	0.396474975457968	0.595614764217967	0.711334370847097	0.607181816568534	0.695841958341908	0.0112550321514118	0.746252782116416	0.696590646566305	0.777858965469866	0.0281150221673436	0.713618577335118	0.719663253618071	0.745746736954914	0.618097358148546	0.49725908918199	0.00996661422745491	0.688840402566425	0.395757286998328	0.566731938388148	0.517507773225768	0.484481222339244	0.709311276508891	0.743830804506052	0.63353022745949	0.382643321202105	0.867647460502499	0.821006775951549	0.672467909750584	0.0460648625051402	0.593910470431581	0.0141852939157023	0.676818818630057	0.52465001671541	0.636238992506861	0.463000816843995	0.242801115590478	0.0147691314368761	0.59210051951565	0.0115829812718372	0.541477909560313	0.620805519636302	0.612271234497655	0.673388469931218	0.367436852466459
cg01382137	0.38833059925511	0.734622147691598	0.589750776919454	0.0409151449247469	0.694277848856524	0.450702442418657	0.596100908071427	0.579169584480531	0.543402054802418	0.47625792299095	0.597827822241535	0.718686284753597	0.694453068799011	0.604565153839018	0.489086479650697	0.721253295947513	0.711200734055529	0.729584717940681	0.271487011333989	0.37010108611438	0.0663388624249961	0.75811090987297	0.332213204962806	0.608386673037511	0.489141468664867	0.4613398724347	0.681830567109366	0.346703524510071	0.370898922214331	0.458086117052621	0.815444464749677	0.833704349294599	0.105615642530322	0.146963202319292	0.603593729263704	0.392590184733988	0.613075774005742	0.451956841275305	0.669820898804697	0.347514509962691	0.298221346827407	0.0581596519762467	0.60927198964589	0.0554267557259051	0.762414246407369	0.632057987365539	0.649852519970609	0.681868494338211	0.285803268604526
cg01382864	0.64660288823448	0.720241278805801	0.613203232568344	0.129445999840596	0.740453651267414	0.217551160754294	0.655963367357752	0.672810345701223	0.563009421696719	0.609472703353636	0.747183608678253	0.826728942880475	0.708584347072904	0.706811925106981	0.656092663012614	0.770063977461054	0.710007900112932	0.759644103252496	0.461762906980782	0.568411397323635	0.566702231365371	0.772028143932977	0.646679740425804	0.65011455053303	0.525066998273886	0.566970697223521	0.7190940346976	0.643189212504635	0.567015286234809	0.584163716481266	0.918367765398876	0.78087262902993	0.468622850434094	0.35504921438687	0.664292881547306	0.624005362269764	0.660877199463987	0.590638897802716	0.698677968284836	0.79241339927343	0.50491307346584	0.217811769235212	0.674489030068685	0.413123153724174	0.788374414100404	0.664691836822737	0.786992560844615	0.713138762523465	0.499910598650983
cg01384488	0.470739042309846	0.64553647996074	0.482636572356953	0.729176172303662	0.591011447004767	0.545119937926802	0.526128189244628	0.0988237290144273	0.0721472443785092	0.421340647421409	0.029778178103038	0.452154707295859	0.682353381849989	0.696198113646656	0.201226800437294	0.68524910699515	0.685993609382137	0.721102954161468	0.506173018263835	0.122985067495814	0.0302005368289774	0.0522274394744457	0.286626004442265	0.52504006255444	0.463380793382212	0.428733097437317	0.652401523338202	0.0419516819053304	0.598024834390081	0.13200355757538	0.511109621308294	0.624779198429607	0.100431655437157	0.512640054779125	0.583322666042295	0.206669026335331	0.59984105779578	0.504424108058016	0.454320874662484	0.451578915866552	0.359554180992774	0.528841122665662	0.522010214709079	0.0508475831371916	0.0758651037836243	0.505724982843899	0.588259031141495	0.648073091116021	0.272645405016108
cg01389445	0.480876221728861	0.749622445885197	0.444731484696104	0.815188252552945	0.394750580057087	0.15614837137284	0.513217730491974	0.559168675221302	0.538171627417454	0.68393162568009	0.0306165215682378	0.812590140302471	0.698357902133384	0.783632236644093	0.133182184244317	0.78278939379127	0.683535786347819	0.818841305287968	0.103206921339183	0.221144728007479	0.0199488477417637	0.735756768589572	0.242656124358316	0.571841322125154	0.417525512814361	0.282352402976727	0.796640053480508	0.754378880053756	0.614845443244543	0.292353457155865	0.939324633863657	0.919801922385729	0.0664152714601775	0.050504483649774	0.589302422842465	0.524943113782935	0.773643816149192	0.506989826180423	0.719031517785244	0.0342019461376724	0.221786610936214	0.0443060632909099	0.532837363058623	0.0313904967472421	0.822348050596424	0.434372522935004	0.561936916645748	0.649486039227208	0.143029604329653
cg01390445	0.381326977855095	0.256743372479839	0.486054280220605	0.215167913739864	0.615189444034577	0.623582243506171	0.44828685381972	0.237432126653509	0.464127814371638	0.487311429101393	0.415542497584463	0.263575677879884	0.321735659601218	0.30170169711677	0.608726426063384	0.588897337758719	0.219918294734574	0.893292926353152	0.46480215402635	0.686076126792448	0.329110101662633	0.192072259695881	0.474784379713597	0.55765717931604	0.550248580701697	0.530717559654523	0.336965143440969	0.191275526259584	0.416448040147395	0.708872966013497	0.0776130083480414	0.141952604484442	0.27073075205749	0.566297815495683	0.526686525572353	0.536236559660373	0.232115670541299	0.610586121299076	0.493444735387372	0.225572784388867	0.879611235649444	0.147982554652875	0.520812349239164	0.215863106897558	0.519297321712374	0.524819066673774	0.467069935945033	0.230412356364434	0.751609885775942
cg01394116	0.499905750977804	0.612165616736389	0.255073163877921	0.167425422976516	0.307143412852982	0.53924248911612	0.623445905108446	0.202481455569256	0.626369123810469	0.261593307184526	0.239475140868546	0.148267771061282	0.416764542166595	0.440438760612345	0.655756750724937	0.145891600896809	0.274525296792682	0.81614045645727	0.350185978006057	0.488417796550884	0.167032443532156	0.184716789898177	0.406977555264814	0.48085437189894	0.594928663358915	0.470909489909472	0.274725433126794	0.287693977645614	0.304850373606316	0.466013998617466	0.691257386190568	0.426655961234922	0.160315494824543	0.419492208498472	0.401090825434207	0.440824677258682	0.2662480686456	0.695954309737347	0.4816834761384	0.518424991949326	0.435312989250097	0.243805287106006	0.350253504376739	0.181814821442686	0.592928378418946	0.524873162364569	0.202724459918687	0.262002194700744	0.569503319398543
cg01405040	0.545234446153866	0.804955797675724	0.636746293082492	0.742075899858087	0.707740374455457	0.51749478552875	0.656360319224524	0.762487763949455	0.517837323944883	0.775624425058932	0.873144219780145	0.871423333030892	0.744781545615942	0.677998222235614	0.656779098128604	0.880289216594861	0.782543462984545	0.810294461063238	0.656614904388552	0.35836409032309	0.883427801589274	0.788652957160783	0.676690999447557	0.676710253445426	0.48256513525991	0.549797978802107	0.794895361670326	0.800058974599189	0.6430307697098	0.56776508320391	0.934569930140996	0.904989424708574	0.850660906566039	0.645087542491193	0.453619658146324	0.619734385213767	0.73447523014841	0.594694737716057	0.776469765250542	0.832765313271505	0.348789064636216	0.859150252846421	0.660383810324727	0.861846720968988	0.848752064206584	0.642763579526037	0.802845860349359	0.776314321560879	0.394671089682407
cg01408654	0.464234809969495	0.684896335771206	0.472077137205574	0.751197105812356	0.711308185856449	0.539469271841408	0.570436500184721	0.400955153827672	0.506133666625126	0.447990564462857	0.713205614921765	0.786208096984995	0.650749574415235	0.755700185864095	0.195647550338826	0.716922449423557	0.722203239347446	0.628895442125997	0.291180016340786	0.154642894677441	0.520764255316531	0.736050010604098	0.500857202478166	0.559143141708396	0.399105346134389	0.459491226926294	0.693293240503616	0.455698860346614	0.497402702475255	0.409336037865603	0.846728123825245	0.883391059156825	0.588760766547146	0.462943330412505	0.613549710865319	0.484510226041127	0.597755491458131	0.465592454751016	0.665988717796009	0.728682283598537	0.272979740723904	0.273003879422649	0.546433315698929	0.438250338736844	0.798116540655178	0.656795542064486	0.54057509631694	0.736392610533306	0.233152375090476
cg01416891	0.46417900109022	0.708630728409757	0.447860439992517	0.710964554887633	0.627020776683416	0.442437495621693	0.526803830164838	0.542937734590683	0.477841460289677	0.484005501513995	0.641437254426965	0.698434796193737	0.64470849669147	0.722343389121615	0.531634523629301	0.724205717714818	0.696436340738644	0.685124462290463	0.388911041697712	0.358354847627716	0.664484345367031	0.737001007453413	0.508291465527397	0.565048180299453	0.375606664079833	0.358732812601856	0.584754256243445	0.506567108848043	0.544968874489082	0.413017636144556	0.822451682645154	0.878471368150033	0.589862440485072	0.461388769967116	0.555973579844005	0.363210858289796	0.579838438759544	0.366221797755136	0.579133745668923	0.672486804180619	0.282198240015705	0.697952150731407	0.461964599082929	0.624747393769966	0.755526010388095	0.600422095815664	0.573783776795927	0.616333802874744	0.270201510199163
cg01422476	0.44861200230319	0.663636441727355	0.361633068089146	0.726130432783446	0.579867901376372	0.549025668316143	0.477194374174937	0.66329512240421	0.560718042425544	0.637536248799846	0.0345476014824909	0.810266532254557	0.679741927074638	0.21992900155821	0.0838552807516895	0.838317573600691	0.568086703576622	0.717028004899527	0.0934431511417346	0.20749654783432	0.76204352783487	0.682179304487771	0.500844771081282	0.652927308763882	0.384957552538886	0.245037808045284	0.762600371957886	0.540241052730604	0.264524948516758	0.346841138619426	0.913865558692468	0.913709830481395	0.0782716935833809	0.469843510915798	0.537016588110598	0.441452472695458	0.595754043056257	0.327435786351097	0.761450664596467	0.746101887541537	0.151540708104323	0.0455690966906574	0.551814920872855	0.10368312049237	0.772885592478282	0.423477995954054	0.708436652225596	0.604861418285018	0.155824841876568
cg01445580	0.605282706822055	0.840950620270162	0.630971652832266	0.0259753403636233	0.762723486384295	0.544028881237802	0.672947363710187	0.756297140149929	0.627921757820128	0.695421417082195	0.762426060984988	0.856464888361561	0.756763823228474	0.826822417854804	0.700463884694033	0.809499360868979	0.879143524322226	0.844557451568716	0.375670930541876	0.41123336645861	0.0261950860803541	0.731334826282178	0.686408125726476	0.627791917668796	0.532133493037529	0.560183207892304	0.82604755111397	0.820667084119858	0.486257495370525	0.473794829810635	0.932663648221154	0.939552099978417	0.177549410688461	0.155717980898533	0.662513814054924	0.581279479446534	0.769377628085213	0.624805433580312	0.712177726789191	0.792907038880593	0.367592933897525	0.0160694977345881	0.695697150899597	0.508507340207067	0.848970400916692	0.775923604465549	0.733762667856176	0.747455920197586	0.383112821145508
cg01452847	0.643404505166771	0.0404281706103916	0.551897587235571	0.874210663118915	0.0727873430963262	0.551830523244664	0.665976297297512	0.330606810530095	0.605786330369397	0.800435918588237	0.0133928869073402	0.836991395767903	0.493861208809747	0.803119019293521	0.717262980178334	0.15680136193219	0.831188135810592	0.854141369751443	0.313981545424797	0.504606499775298	0.823416702574247	0.46206459907264	0.668361327352503	0.63080454533332	0.370708078871379	0.586601954683724	0.795742790174506	0.0402838020206911	0.362151045165965	0.609569330081528	0.839305059252403	0.0568465502022912	0.816127670788205	0.630965568836763	0.733147993428281	0.0290118018066871	0.757193468938827	0.245432264191197	0.547261692907882	0.81573953195225	0.386134969697271	0.736736822751614	0.559535670630038	0.0723924618954398	0.468280722934341	0.397937403389181	0.765565176745592	0.709898973151762	0.451356787243758
cg01464104	0.458910440126114	0.20927597047272	0.292887417960761	0.0752189137921272	0.648269763429833	0.490669098800663	0.167988269440855	0.193564191939984	0.539222966448589	0.225951005777236	0.291387079498538	0.815392140439234	0.57667791240633	0.163500830132197	0.499318144760248	0.414012088431343	0.224061024534197	0.139750477424401	0.366569771928379	0.440678036730296	0.240831457732579	0.175145801787502	0.533530436541096	0.481248931348331	0.578090197059355	0.380627862683278	0.271108506741706	0.209187759651807	0.304475673780315	0.414446739532625	0.364376886143513	0.258780304473644	0.192085060033386	0.346581146294266	0.291952803626332	0.528915531122499	0.23712062404941	0.765780083841972	0.442340922580298	0.399438023764009	0.483664019670757	0.237375658030001	0.598707829802026	0.114496026992903	0.404203957303432	0.40022596985943	0.316615903650563	0.171471914556484	0.683106586481883
cg01464835	0.583467753375555	0.655585327367544	0.504772483809799	0.481953714955525	0.63809397951316	0.489612341368195	0.591804575417178	0.593067521974182	0.591627909513807	0.505976474954751	0.411910306261938	0.675874962695512	0.644286139332756	0.720438777485053	0.60046012886515	0.656819048512988	0.685943878378227	0.690598796268195	0.436568161993301	0.493337806785329	0.691574898147525	0.66058060986783	0.591697305427962	0.559071989111199	0.502885473313135	0.45815797683493	0.633681292026066	0.504477445095766	0.622631017943702	0.528655971807922	0.759951915886768	0.765798016727265	0.122835918320336	0.600533719215923	0.569820045249222	0.579576089722525	0.667803737601561	0.528106293189208	0.610508859402746	0.669585769564661	0.429199279818363	0.0137384866064606	0.581095543655422	0.570999225304425	0.648644740215573	0.589111606738132	0.596833871363248	0.651828457853731	0.35260670023633
cg01466017	0.495461628261841	0.683859953525078	0.365687116761532	0.749983699931289	0.619529922554097	0.302012725354557	0.506202289739035	0.356780017826893	0.532543767497509	0.59105151541873	0.065784781684009	0.742111493658503	0.695540945782305	0.712762440622824	0.465570543961674	0.701155959352271	0.761998293912845	0.846524038004057	0.526588709367672	0.262495926768032	0.0371599302575433	0.700281862541954	0.503408496426154	0.554138886689439	0.454766126841568	0.291813319845343	0.703943871693461	0.723491220168804	0.598217282796221	0.43208878521596	0.837669169357682	0.863127467610451	0.626819883079943	0.108814670878705	0.574040041246524	0.266858741948089	0.616334606484891	0.365208336318894	0.662952439569221	0.771102165317475	0.185215031977149	0.0303778608792425	0.550620727081236	0.0415381232653592	0.770848771121181	0.609127099040537	0.606462019193722	0.701245633835168	0.146376699048473
cg01466678	0.442497313900331	0.538438576629337	0.478012512656687	0.411698560341402	0.481017363386694	0.499239935677108	0.447528958792524	0.508700262706049	0.488353694950149	0.568236151107747	0.0144623790292506	0.546298103108351	0.534273245603151	0.610211236289471	0.0150789706866337	0.571200750834232	0.491625340679447	0.663727960701984	0.284868655135117	0.317131352514805	0.0140753781878383	0.487891899997958	0.461258384827538	0.49958383074811	0.435566974563111	0.390775160326849	0.577901544277923	0.594621437196566	0.47007114171316	0.45512010044522	0.720688662602746	0.641216994672419	0.0198043205182667	0.0795652851324495	0.540381801653722	0.394240763357626	0.540031067820191	0.399179587509255	0.53027789647826	0.298891017215816	0.250368631322305	0.019801700733114	0.492284216475658	0.012570916776067	0.592677547917145	0.472327643485834	0.536254079155461	0.501955535370043	0.22306885405969
cg01468656	0.399060629942977	0.77775140634076	0.4552078243343	0.0547081759683666	0.540900851654269	0.0728223509164461	0.390183017021343	0.470607718432626	0.145088826736583	0.604235249465643	0.0431006982253958	0.424007344235092	0.761572732002737	0.842846779453573	0.156020005073652	0.762977646126868	0.523058953202567	0.0818568318608651	0.264192071969765	0.429025119223057	0.0449524312654862	0.714685745289812	0.501628188783238	0.354260558770155	0.533030006603646	0.0883528901836389	0.184594091828296	0.0633374432229082	0.588406762806121	0.181738002248674	0.0918427882210323	0.369637947889249	0.135789270987788	0.364677062975298	0.492431438617402	0.0584968937807986	0.300293928594494	0.522092455955703	0.122532587744551	0.0466812054920496	0.312147435368733	0.0696962014627416	0.503563784072115	0.0748030882672215	0.720478344650915	0.460620172124482	0.657067801122634	0.639211302011466	0.301043572343656
cg01469715	0.638918811073224	0.203151588647779	0.361450289320181	0.217054944828318	0.659970295738255	0.236833923691248	0.399045772424664	0.341897517210599	0.606383359798195	0.271947140273224	0.32294556247289	0.308023299903293	0.375526990323092	0.318572115407794	0.846297080089628	0.413749628065389	0.231589030860482	0.264135243814962	0.304842996714972	0.631337342431197	0.303698410577136	0.647888907036053	0.572954855454655	0.632912816599936	0.521155855413858	0.512333191132218	0.379710262828731	0.192591809378324	0.352410767591783	0.638996686154345	0.802487744658773	0.649678986706485	0.19759252145758	0.451440854049363	0.545231711536426	0.556304391833042	0.520184169934825	0.809763896145961	0.581423396326347	0.760688125040711	0.653442192162218	0.254730157087346	0.732724724940221	0.120114644807693	0.294974989332131	0.438849473900487	0.258946396612693	0.707881492721846	0.799673939459767
cg01473336	0.450553007438924	0.591878430611987	0.544364625014307	0.11281779751838	0.612089006751884	0.500287787483742	0.470160009481706	0.603860989683191	0.307697398805414	0.531785456357301	0.141131480490564	0.634902514489091	0.725276576280656	0.633251388746097	0.236979812602662	0.671415259104522	0.680336283207384	0.509962248411363	0.349027313417267	0.432481665607335	0.14696488385032	0.623078227968869	0.453094104565472	0.530598151072513	0.502667517684558	0.425757251879884	0.548241673517636	0.452488707598898	0.356448528181756	0.491812786360294	0.483275275693758	0.801016055559061	0.169959502928985	0.224078009041142	0.572825237414996	0.125708053502419	0.583227464049228	0.405555333153135	0.485706126272586	0.706951639609446	0.362319508658408	0.130858494946998	0.544590428532978	0.167958216232487	0.353766214330072	0.428697492867393	0.514530864634081	0.609627284528998	0.310020546451934
cg01495122	0.542184568945052	0.628839936744497	0.528944810315884	0.716341681095443	0.597068577225658	0.538515632544334	0.551912101782787	0.677642215261684	0.537162601375327	0.627344820996223	0.680428703996015	0.668215472380994	0.591294571954066	0.687903526174487	0.191745684497525	0.731028003266375	0.698772745972748	0.703159593663132	0.498785503753015	0.474354257119074	0.695595838397147	0.60017614181352	0.517082327973424	0.554166911503637	0.505621481021253	0.487413597272458	0.679350628709222	0.64611228229783	0.550061977627179	0.553786558481664	0.788108608568095	0.745053863766082	0.647628490027314	0.57806576720294	0.55792847268336	0.517280700933669	0.636052872642542	0.529320784875648	0.599016371936817	0.649901409510373	0.381988228346222	0.674326377349088	0.552579813146048	0.721433927666348	0.696062690521096	0.557247919133389	0.603979144299236	0.600454163081811	0.40562511245917
cg01499172	0.572961846557476	0.614334211358283	0.372733549485614	0.475554117672802	0.610834178323295	0.235834281425341	0.434667983156122	0.400113579132087	0.601823664777668	0.459522162339346	0.0354788114745727	0.574737612117094	0.574749263048513	0.484133724776523	0.115142849259197	0.61670938040564	0.541702027575398	0.621619408637935	0.282980508913233	0.299682306473286	0.0579368972837623	0.677103628774459	0.502160887583475	0.550155455762086	0.384325546184811	0.161033694957928	0.605138314771106	0.508499699106256	0.539372765525021	0.449146304949332	0.800007976218099	0.730504261780214	0.0367436847142614	0.200808906942317	0.537730139101949	0.446764401198783	0.493362952322579	0.453179798975656	0.630220640267576	0.684309114090844	0.301405142085711	0.0248002151442737	0.484034034014485	0.0328026360937144	0.209657204126115	0.54103713321122	0.541393744331013	0.499634651819252	0.112441257361659
cg01499197	0.441355590452658	0.723660402463759	0.61364103767423	0.750212706778321	0.651552362102748	0.595131015596346	0.531772983731373	0.664620731360967	0.554946573321142	0.658410538944291	0.666312542940293	0.758979678605228	0.673296810691358	0.736378375474528	0.603744304624824	0.729845178236915	0.69862951193839	0.714157019610429	0.56413568973043	0.365776500532501	0.755711610104677	0.710069416375696	0.596090270129583	0.633621325752405	0.415886812640943	0.507491725540378	0.698559717594082	0.723033779656694	0.63007887327175	0.553251938791047	0.809023330024637	0.824909089092683	0.733586247480069	0.612884258126751	0.615001539048151	0.565780427517954	0.685757968404588	0.438621503223758	0.641517621125195	0.728814966268514	0.370808857581582	0.742610288962317	0.57114598510107	0.753835155884219	0.799231385504752	0.616738832863659	0.682092551072238	0.698176067344598	0.357160247211283
cg01500945	0.581992952474432	0.825734820887154	0.661556773503693	0.754219634339919	0.783010460113478	0.679033583238377	0.646982485969601	0.731818956311622	0.626372372456373	0.574592354090119	0.737174211301847	0.835131474204211	0.837582189897284	0.858435407902807	0.556110916780655	0.741522156855726	0.775716976243984	0.870243554131354	0.328167271004338	0.14070319460504	0.586652884315955	0.788098963697503	0.644198011994132	0.542130202397154	0.534568872853549	0.52786672202766	0.816740439513567	0.834796637680989	0.72068393103634	0.51056331588884	0.895183078363175	0.9420570743313	0.606844759086091	0.614241212284601	0.704219595175585	0.578674394160684	0.745908113892242	0.446229847892196	0.70121417457933	0.810258733203008	0.295873357592808	0.787331248789903	0.6890627445996	0.868417142518891	0.848560416005717	0.671380999527512	0.72690781796682	0.77774026994019	0.200767829221077
cg01501819	0.560287431844152	0.764029431196326	0.606245406645895	0.0201978380932064	0.734247036046368	0.238900934998587	0.6765093963851	0.672360012149547	0.549828007685805	0.58013192628352	0.346570903487332	0.802719219043887	0.751567412410259	0.740245779156442	0.0889247970829228	0.812402590252151	0.814524923912732	0.846809808782243	0.250647729051061	0.484072473511506	0.0154329864167374	0.74572889822736	0.614589894592441	0.627006837823771	0.473608952642154	0.126402084094943	0.714859970837792	0.280560803331468	0.434650988020039	0.452271496341605	0.889633860885544	0.855565927585613	0.502058672383674	0.137024859429392	0.665360289217202	0.0289609980010958	0.764623499306918	0.51835017172872	0.654770371170421	0.295741253201876	0.370512546841194	0.0260282714893712	0.65848031883625	0.0201133033153417	0.121612445015683	0.557359705238691	0.672427527297035	0.787611494476331	0.22662103929288
cg01503348	0.544236735917745	0.82875817306817	0.675897388527702	0.292746386879797	0.781311426759188	0.357828836006178	0.734769886565922	0.616189679098195	0.689216036756995	0.491669638642914	0.0873097270000343	0.761055136493793	0.80619623310992	0.377747588478449	0.514610772855571	0.827114899884964	0.788683000138398	0.856810969620648	0.241408008666604	0.343602617411532	0.034032129275188	0.830623628737981	0.590205110120673	0.702042545515065	0.547703705012652	0.556770038579723	0.786854762028903	0.747055849188177	0.6106755279407	0.556409586828815	0.89812952554508	0.922999309329553	0.439231413434384	0.518547807572518	0.756951654117531	0.655571991752443	0.766376796139463	0.541081679242671	0.775838913692538	0.849757226395201	0.204355417198418	0.49959770295904	0.68543817218958	0.0444211802148329	0.87083682630169	0.764797166623685	0.792151400746387	0.777051046292181	0.348089869534418
cg01509237	0.398812322161418	0.818468520407569	0.145161847479339	0.3937509633454	0.840820266883602	0.537517333168564	0.722064676274383	0.789407109125195	0.376564230761585	0.548659414423095	0.380115696683177	0.498679603840727	0.398389995059703	0.77502148862537	0.0927501149176819	0.0616974662200749	0.515547126989632	0.307340911310858	0.133104400712454	0.191041190988582	0.284237681040512	0.696750568232239	0.428216581784387	0.614427442560806	0.410322961483174	0.0904169134692188	0.792674617395262	0.778045209294786	0.585497043780635	0.0540228885278278	0.633135444487323	0.885496941251421	0.340515483395829	0.0630983402347263	0.645101044153969	0.636084399146379	0.544827268623584	0.543759703551856	0.717434711514924	0.376421467251417	0.206294737129643	0.182035451149015	0.731394760854376	0.107300486983225	0.453087184391979	0.769895066706206	0.769120901076985	0.744031836858343	0.126915507656153
cg01510388	0.665123365188961	0.824942692306519	0.609664663564189	0.938851108555725	0.84085901975923	0.788711510191913	0.718474362818797	0.839291655578617	0.77436294623969	0.777568114213825	0.846240611515218	0.890156553995193	0.754367574126172	0.877461927060797	0.374237074583933	0.915611185472871	0.852549203354612	0.896900249444714	0.575458430536809	0.580173311735074	0.676397869077338	0.869633273086786	0.677731211674056	0.728047545225483	0.733454834407076	0.666286832414559	0.849530667258297	0.86530550244603	0.806327884104136	0.735581363950813	0.962507997553588	0.967999055525192	0.821384096392714	0.712972022362874	0.857798284652352	0.672867184322458	0.785264294748675	0.661414392036147	0.837433437709127	0.853361538898063	0.540450892535811	0.915736804902953	0.720855101876845	0.566365349562885	0.912485837398774	0.789279049360773	0.88041321525003	0.80728187307668	0.482673335501332
cg01513081	0.486907517612908	0.59746628038609	0.50145001337607	0.56982469759374	0.594711056082153	0.479042659184707	0.519082915770476	0.618690446838916	0.455430032837716	0.604459827151512	0.046484008962767	0.685952104183184	0.603485485418116	0.693292241853145	0.0610575430592164	0.663791100879015	0.688475156484346	0.725095800754291	0.179580749947128	0.245209647771044	0.0380352256667623	0.624246961856981	0.294272037068569	0.514111452849228	0.434865484250559	0.408586066734826	0.64247280253954	0.63964318373595	0.530011170528115	0.386983649046139	0.753786612960292	0.823030223362376	0.0716581520366177	0.13695390351319	0.539531955805025	0.407326907926868	0.449595239692648	0.390885281179719	0.565597393204451	0.520612345925939	0.19308483892135	0.0281494405986862	0.467349165340764	0.0455305219426689	0.692908030588423	0.609995036148574	0.561254511310853	0.336166961314352	0.209987932041514
cg01519714	0.534319637621884	0.566587738780431	0.450722529122231	0.146278624043748	0.568935875728994	0.284560702399684	0.519987109519016	0.3391139238984	0.46131922533838	0.557562691537689	0.0158952759961219	0.530579780610143	0.631050011414444	0.54702286969671	0.0200069751701737	0.648291670610889	0.621381506333448	0.719413825610238	0.263640902497504	0.382700385289022	0.0121166867444543	0.53778969529139	0.442162440558385	0.511745278037104	0.439760612121676	0.283263864274781	0.615830434341203	0.60386679407596	0.478800312181875	0.454165522173544	0.796399893740869	0.776651735909149	0.0202584061123906	0.12075623855546	0.470578707861425	0.381602440107177	0.523073129542637	0.436072668008455	0.536588064206564	0.141860831131689	0.319578503949557	0.0146121568403066	0.509543855150315	0.0132532740285037	0.287946508831981	0.526680803532351	0.552961197146953	0.590325178755823	0.285972714469029
cg01520122	0.523449662099711	0.159137261820139	0.396559825184414	0.120756425250886	0.497813696913925	0.683021456980016	0.432166406360461	0.260635169993038	0.713886040813768	0.613428941863638	0.912774159190698	0.166973030667946	0.458575260336534	0.179033176012091	0.719423516967648	0.247049939601815	0.249000387863422	0.184499590169423	0.375225602792149	0.64225269114544	0.669153416383211	0.203310295805157	0.509100621630058	0.403328547716999	0.671724675825005	0.471888585955511	0.249480518538095	0.265032748671105	0.273350279974695	0.661015524976977	0.0795448007480148	0.111039917449752	0.284165774045736	0.56159910768294	0.521631319624757	0.658863957450426	0.203075572606316	0.854590299412905	0.443883340855977	0.30474325922637	0.711724717821481	0.488872774108811	0.395968169350025	0.187304865843221	0.280022646345682	0.498371971016191	0.292928069962996	0.470520065994638	0.793199083692267
cg01532168	0.513710804335438	0.637274576609615	0.493443952317682	0.735032103077176	0.54733803264564	0.51644820131319	0.501981274478738	0.67544733457431	0.47471962099145	0.639722426478424	0.493439039889281	0.634749295284744	0.685397850957672	0.739158766804852	0.546837870874459	0.692334773875523	0.720546857512012	0.658872383645587	0.482713867617055	0.402966763695177	0.0104318139835657	0.652279861848459	0.455783053259771	0.520976059706499	0.476142736223313	0.441201895950557	0.68744096127442	0.672188101095492	0.562374558435721	0.459958462710392	0.787522831510316	0.800176268522945	0.034951310584155	0.242928797734026	0.560563169684425	0.0141764434174205	0.648898672022229	0.492776825792381	0.536750714352388	0.634406528662673	0.299354727184526	0.255055527317864	0.48867908715929	0.0231123310990019	0.675805221823819	0.562363721319781	0.551303140030216	0.602504240278909	0.292382119090676
cg01535698	0.473931919371914	0.575146362070501	0.513808542023062	0.710059582977631	0.589606699616067	0.530991269805948	0.556824516409851	0.481104110127004	0.489354019324199	0.615697142709663	0.610052608718576	0.614013571231847	0.630555231609458	0.651442305322196	0.0542183365724239	0.627456933371811	0.660803254313609	0.618290207941412	0.317129895720518	0.142474965663779	0.363150291118665	0.61499103629494	0.518730583070976	0.483843919695274	0.503583860604252	0.471604815349844	0.614497865504472	0.576706741238004	0.549868860535403	0.488935970912396	0.726487990197274	0.735532863506356	0.612582001385178	0.512666831773299	0.543870853784462	0.535303295227678	0.607620436395065	0.479373986443717	0.552258417022823	0.605640420603535	0.302694925860619	0.324660965994268	0.547280185531943	0.498920584750407	0.646387791763012	0.575295593480112	0.548275862354176	0.601783806048809	0.368692550514297
cg01537995	0.408404697795479	0.667145371003563	0.330053162729109	0.419587126746806	0.62366263500735	0.54296192417819	0.512290002899827	0.505523979380258	0.523753398772438	0.411332731254502	0.172496891913569	0.730775167727683	0.615348498039985	0.651534329014076	0.214184795950846	0.711811582480473	0.659303185687328	0.746973098467459	0.411696980632595	0.434836572697684	0.756115857818316	0.708484900125712	0.278621699825329	0.509938774489513	0.441975769967624	0.458743196834351	0.750151747620205	0.62826073221066	0.600403273659323	0.453491673162522	0.806330050529251	0.843636283426796	0.500658751717109	0.215045920543042	0.552350899968381	0.46415901791595	0.630460933767967	0.460397245679066	0.611139591069664	0.553922440233172	0.340533728903051	0.129939967079413	0.517850455913631	0.409294061072779	0.616056148405441	0.62508671093961	0.644553118687689	0.647908418085435	0.292008065146454
cg01546729	0.338909183258327	0.695391569798177	0.309769022705803	0.591208879882766	0.463836610133224	0.440908561549303	0.443361799858133	0.479533478049924	0.351821911551191	0.424672487615467	0.59922627433509	0.667825133649068	0.479335546761342	0.810733195396985	0.0791714365133551	0.807123516386128	0.742759202229665	0.710166273244302	0.07887031928736	0.181711627615925	0.23247396146878	0.679164496380204	0.397371244800597	0.269326925148467	0.146768679616383	0.353949947246051	0.749614418035644	0.707981420616288	0.559978310922352	0.309552307284917	0.909477883532441	0.940225799331058	0.625367573782346	0.404874763845923	0.404341461718948	0.279332250336601	0.651980877359284	0.33755227922808	0.472299553221639	0.727587225129394	0.164750785989711	0.0195252936981022	0.379266842390151	0.0358509138688633	0.799154328051083	0.518142600500084	0.54249161054107	0.555127905211659	0.165787502475136
cg01558909	0.435781349280484	0.700720304002294	0.309140652664466	0.118695941201116	0.621201160283892	0.407950439001921	0.504330812738014	0.598493863087396	0.200734730974793	0.606646449495437	0.0188746300925825	0.645677776677791	0.841430015939697	0.176035329179963	0.102959378258575	0.673697006553562	0.664017576503341	0.739944900770005	0.255603504541686	0.375937216587081	0.01644111089087	0.329737265071945	0.37179193415506	0.57457454865278	0.494835132130471	0.277233242494453	0.508093386885634	0.277670286452622	0.248604989029465	0.048774174182869	0.764839609202197	0.642219579450644	0.0265172840428322	0.0220232311747231	0.609887799732514	0.0453231118302538	0.611756188698958	0.469611659327889	0.451750900617954	0.133547248284736	0.297123415932738	0.0220583012237934	0.547092298730663	0.0200354726978449	0.323915611932828	0.396645522598819	0.59125762526723	0.635550229758422	0.330539986264101
cg01559663	0.528765901264243	0.722485721268072	0.391356938184463	0.788826781995439	0.653634884713694	0.561108563663214	0.63238762134275	0.457991367137202	0.624423167338424	0.500508606863411	0.763651995136445	0.78684993532212	0.667797572825908	0.670677278110888	0.497040242619464	0.81278729450727	0.712402800940349	0.800193905537948	0.353283615342129	0.337019790573951	0.673052360685232	0.749751424835614	0.567672113552599	0.581538060986797	0.478054796624241	0.468527694275406	0.764644933383948	0.675947310069629	0.565016902216144	0.502092898405818	0.831992746694195	0.826079870837211	0.70993144879018	0.535034060734484	0.603112183786537	0.524117036200888	0.691838833246043	0.529672314734598	0.669218705548237	0.740074440327055	0.298164598376118	0.655031069554371	0.55970911248939	0.298993336887129	0.781036533027289	0.619925580798217	0.671577356195729	0.671718001537264	0.280161191162257
cg01564135	0.675762804988415	0.844634723270547	0.745420700435439	0.56048130533322	0.886952439051753	0.635205768377877	0.81061199387478	0.845568095242195	0.67344601713014	0.854467119723143	0.879295890681055	0.899482831250575	0.837783929933806	0.764864047167683	0.688779577121277	0.892705896973851	0.846496754366074	0.869511478511548	0.753337083651303	0.515464815853249	0.89650403349518	0.86922788295742	0.781947609386182	0.81032833158968	0.585597503116252	0.591362887985228	0.856033424322736	0.818747827917314	0.732065810345767	0.533896493230469	0.921979468381733	0.923093375336715	0.832281806270681	0.68174197812697	0.74863903558905	0.730388330697424	0.837088930113281	0.668053212123641	0.732447862763836	0.890612132946873	0.376706256156723	0.866670507720108	0.730518475937344	0.917091888495574	0.941502135430971	0.863278469560935	0.775354555811704	0.872422168913308	0.459107999051134
cg01565314	0.81844923842726	0.686999694390655	0.619579584672008	0.496386603938508	0.574492334930918	0.524432664508874	0.644505287143468	0.897974948726651	0.65610437017348	0.727171182371154	0.873787350039274	0.824675532610844	0.777676710550172	0.844611079305673	0.591331547626574	0.878824680951359	0.86865226252628	0.888042907876036	0.537574894653855	0.583690687209873	0.88760990727711	0.859939023056295	0.677553302867722	0.782567911803133	0.463105898260941	0.427526662788943	0.891584436111461	0.631750801697059	0.662209678209619	0.676637436583226	0.889097220922445	0.923829563723816	0.945068531923045	0.442459489005286	0.512921376266392	0.554965848830976	0.902823248580021	0.717173368745434	0.877307150312404	0.639062794171595	0.619727349567149	0.193365286273871	0.667356352851418	0.169461693862092	0.815548603786487	0.657895382529995	0.861935784400398	0.774542224976504	0.474084523136595
cg01565438	0.610536646593344	0.720286195206955	0.608283101763641	0.807830491002566	0.703414047593657	0.604142873973038	0.676060260002847	0.790872263962836	0.530763430556858	0.713021628766075	0.718960323560466	0.806999215617947	0.741175896875977	0.832489457662871	0.637467258321013	0.803569034617935	0.734132213787662	0.799642305134018	0.591424922612283	0.600346814378594	0.774772826194352	0.835352111364566	0.666301323947764	0.632750813439508	0.516694289475278	0.53823042974609	0.803053300851958	0.776085458716109	0.70523588804592	0.612207030863154	0.876908943527797	0.870270153003402	0.771478672289937	0.593181038035369	0.642232768333839	0.559580139649978	0.736438524111743	0.532546609744745	0.803474743238074	0.841811424674793	0.553880457090064	0.837905214421773	0.686156177997216	0.566555665881185	0.769208845685519	0.70414265486784	0.728010923425803	0.756420184263236	0.461596470326493
cg01566592	0.756687451974967	0.905466931145342	0.903448917602796	0.911279860526516	0.854545940544999	0.754344334818792	0.827471714693316	0.889299386494077	0.835807420662148	0.949127862283666	0.38176449737404	0.467721758428937	0.879474625347972	0.967242529932643	0.113107151366092	0.940960453217004	0.945437719023707	0.947730765581187	0.354302059095046	0.408991591983801	0.03581970815662	0.942539999752699	0.812094855268852	0.693434763567337	0.695904964453803	0.517562372000754	0.93889155686866	0.938420943562972	0.822651348176379	0.784229160511411	0.942479258227875	0.937001359496984	0.498140787464754	0.559706622147209	0.768854833472446	0.682370034866096	0.935644205079703	0.687576282614206	0.852287023555589	0.934049121792493	0.129148503661109	0.0475588022518755	0.690214025364249	0.0884490321279138	0.945201360695462	0.831870706012298	0.883681896235449	0.889869822143367	0.22765415618613
cg01567634	0.392482487019246	0.696944525805024	0.412145187113734	0.284633600011086	0.621525039610527	0.222766332773764	0.535819789710181	0.425691499853006	0.535715210198569	0.259786882529924	0.410157896360672	0.71321428647113	0.67168613725568	0.614131445106478	0.450550861003097	0.72752707994176	0.661143387306566	0.759755002213691	0.381199709593807	0.325105849695421	0.324378875498628	0.648969067695934	0.564004518710495	0.549727548684922	0.489669711277364	0.38010549226218	0.614384959576158	0.341514095225173	0.492746395384151	0.386979613600325	0.823560065365413	0.781887343701323	0.0846291270964085	0.298986510725498	0.505475735622768	0.538755372568891	0.680880003443019	0.457350168049671	0.568348774359942	0.598993377321451	0.330574065613098	0.113037273710633	0.58198591935567	0.254384734243498	0.716530953890439	0.614402401043668	0.637010500972277	0.616767226270455	0.306450910350892
cg01574663	0.455145228117081	0.580898122606724	0.439050970071694	0.667742631585596	0.510688915291393	0.453152753701457	0.501343759977863	0.46885582146356	0.522781511565303	0.570424840880603	0.337216599659686	0.594161812603208	0.596713197308343	0.613404426453882	0.438709817389704	0.564798431815971	0.609015389233638	0.595070982488896	0.477466174596798	0.350340610153258	0.593433016509855	0.549074346637569	0.526778458908893	0.485143493398926	0.486226542512341	0.441653249954018	0.622805615348855	0.570182660839248	0.521699156843359	0.41625347741595	0.740154077658818	0.762447014994242	0.500192137127126	0.500740392523373	0.538595580152403	0.445761318821288	0.540284092483242	0.392799220217931	0.541786958779266	0.604100015308009	0.350307323359386	0.109982605693543	0.495590614302965	0.627376819591906	0.64302360111535	0.513254932766355	0.570386970651614	0.525985952655185	0.308955472991936
cg01577414	0.43577746229713	0.682373295103558	0.606532449120547	0.0738534162335709	0.652107163569479	0.519627006735194	0.611570556418345	0.513831252152906	0.505403705725588	0.0812919393052839	0.122376497734374	0.752581725725314	0.72566555230694	0.509072708645087	0.603359176192914	0.776934972856029	0.0589722136097822	0.094464109573405	0.163947360323008	0.089246529828863	0.664866183281385	0.565433240864505	0.444242630502971	0.5390940186718	0.433731915044883	0.344699926299965	0.641374891806008	0.695614126104595	0.470223524195582	0.320215546378541	0.222183841316849	0.911547670972988	0.368888882528126	0.34802113772833	0.593247822476643	0.388319488367517	0.654898579322503	0.512519908502443	0.751691733176592	0.795301156357172	0.191749411574797	0.771715044365209	0.569492739748808	0.0555212886443251	0.555722445820171	0.261827130010092	0.676279434480899	0.401792358855638	0.242201740287697
cg01583131	0.47473138158115	0.712222866691803	0.392885593649186	0.0300996934433479	0.619011811428587	0.184379855967947	0.693562089510419	0.535393596473321	0.521691383312987	0.140755174316974	0.76515972449798	0.727719618808296	0.624283424239062	0.581207314109677	0.595509973646265	0.729767210275954	0.65129979289126	0.800617525318717	0.252204559424482	0.386843039178818	0.0838251960219241	0.708313438561627	0.621684603101146	0.525332003713657	0.410950634606849	0.418737288796957	0.702963286725997	0.673793959254556	0.46548303287979	0.426516500812305	0.890195441463508	0.851985942144137	0.568293597709751	0.275403799599322	0.516788725316603	0.528218577702571	0.720571386348745	0.290449983469448	0.605033738357276	0.670928089999557	0.339807298951585	0.283322592776562	0.680489028203122	0.379153575117049	0.816978856478203	0.53332340683329	0.593953651169281	0.59650540713747	0.260692576819368
cg01588438	0.476134871087139	0.802967148991965	0.595268838837872	0.793709081575951	0.724678158961699	0.808405373167652	0.75801013636373	0.745921503017166	0.745265604647663	0.863544204053144	0.599256568216737	0.804488189240924	0.782163126084006	0.836015462263605	0.131649839344316	0.853369120546875	0.809046539831238	0.894204499776809	0.672557561510684	0.51864173368755	0.784470258901788	0.798760389806151	0.302518241420548	0.829308623049022	0.664394443628212	0.568550585798457	0.791069583449717	0.804113567730371	0.701995836821891	0.70329664505333	0.912011076197347	0.90330956648447	0.763074143774151	0.523294980355705	0.717965790355166	0.628468130827779	0.775913409636131	0.641483843039287	0.840415023760782	0.847372632862826	0.245193531462357	0.759182106471601	0.63248849089023	0.0628548592356798	0.837175516243716	0.780432395507319	0.840091067230749	0.80063309966866	0.263207904705113
cg01590753	0.46771990627487	0.716877307770733	0.379680836291183	0.588469854791064	0.700338218486138	0.193810037779284	0.48135453557466	0.452025794364956	0.508248735757481	0.334526743537944	0.604201273221933	0.738820702064102	0.607416882284192	0.7418639039539	0.0634151934524246	0.687105029641155	0.658649188400736	0.702665548036728	0.415271764006109	0.265165836829715	0.623063323102912	0.715060858990356	0.502303641809284	0.504266179782738	0.392294697951549	0.340222706365306	0.716456245473439	0.702576232641081	0.425648903493748	0.456646797901307	0.83139748261476	0.860858409586029	0.604976728402029	0.519517882229521	0.553709378336323	0.377538317360892	0.565051418991654	0.508202572109479	0.634313978393342	0.738120675954429	0.257192502157601	0.591478034488638	0.566253186317861	0.116213112582721	0.791969447500611	0.634750816431543	0.511544036931281	0.601363496294679	0.205916861624517
cg01592801	0.454387032238607	0.82352068332563	0.748292501061209	0.385821739077349	0.301154915451644	0.594458902886459	0.773116130803476	0.232061551754645	0.515699977654434	0.859207590742401	0.0310095684106854	0.848847873556155	0.716035999870963	0.638698864950256	0.180673948754061	0.897351548948971	0.717243904880041	0.867829571699459	0.197905457512467	0.19088718213726	0.0274690503782932	0.645666040189956	0.391979140772677	0.634762061666569	0.554065200515996	0.156525932305264	0.841348238359216	0.58930101359203	0.600893704605747	0.155163211109758	0.933821235406694	0.932944651182829	0.0781432259518442	0.257806841423681	0.736882547171784	0.638984192644731	0.646371712434839	0.634056531225382	0.546352094211392	0.685101216933607	0.374435388698475	0.0570564751072193	0.641477500546511	0.0692769347032214	0.402874553546673	0.611500026352986	0.743058605390271	0.765793619717037	0.295569872620965
cg01593190	0.43989629374638	0.618036701600882	0.344408626129445	0.156494833419378	0.499484870549852	0.354972748136397	0.502501041136409	0.497800069316828	0.478740912598946	0.316782919835048	0.488326746265416	0.650246016904483	0.592744780796985	0.353496337383402	0.353340949664236	0.623792388375363	0.610774613483509	0.706523816307282	0.167541950672348	0.274473798570553	0.265461493768482	0.63610182160101	0.435968852426843	0.56918495466069	0.496237720484123	0.290064887414168	0.526765620532146	0.459561734599448	0.408632527267621	0.386500876029051	0.778731853860902	0.776658051507394	0.384668962753507	0.140361310517285	0.601711823443885	0.46975349489845	0.615212005821658	0.432460989822533	0.551528595500325	0.695199822663059	0.232513243986431	0.0274607264326868	0.486859127110791	0.0325843012008932	0.674795092414917	0.575059238193447	0.568071406884415	0.625401842251747	0.282214707614784
cg01596834	0.453945816558073	0.879547447701611	0.677303365115302	0.199976038364288	0.781654575327152	0.389020818290822	0.737426557036834	0.429521393609198	0.401798146492199	0.64408792961637	0.700474450265119	0.836735513072707	0.715201007650795	0.560050069991034	0.350065260592493	0.908219111155341	0.828209869264543	0.918727943730932	0.348558866279847	0.332395021294901	0.547110905581915	0.742358238555439	0.623542980368329	0.750251883688404	0.69236132918692	0.524818145681196	0.595827128324342	0.313202059243191	0.519634456200005	0.345324112116415	0.914207181235497	0.777411967345394	0.581911730806164	0.607456947373894	0.623237793760082	0.711586880235399	0.691528450234515	0.610596871902571	0.772980124561758	0.75875665989759	0.484451913195038	0.279426823539493	0.778715008506989	0.127951791319728	0.143709041983831	0.51189757945232	0.773894160451438	0.681204418074412	0.520507833544157
cg01601746	0.0449027452863933	0.661133992747664	0.371979050769469	0.0272802537432532	0.0271353041996189	0.422980175032836	0.284686193449508	0.385228512194074	0.0249815133339617	0.406332704621557	0.0918844374307416	0.67342484913908	0.460961324666214	0.551720092980831	0.0247492507493303	0.555205226517696	0.624271518072585	0.0183628894160337	0.0216941653291275	0.330220394399165	0.429343665218013	0.462216461443985	0.0432785487770406	0.50635018482308	0.336609214627164	0.383605219793551	0.417490101295815	0.0269283295313174	0.0255090435442147	0.014928212621355	0.750842951348001	0.777631579254841	0.375325914429916	0.179016603844568	0.343532209554353	0.0201011207358879	0.608597389939361	0.0215542787431788	0.565823565437016	0.685501460815607	0.212797503724526	0.0238743129588813	0.475005776749704	0.015406418587173	0.546948451738862	0.221227317054666	0.558999575356854	0.0171772599538497	0.244650263687746
cg01606027	0.445353622359873	0.0903482490282425	0.391416792948925	0.139848266784562	0.163751702719633	0.415269998089936	0.413401932706521	0.373097423577993	0.416058030805006	0.630117819946072	0.196799121014914	0.516216358818161	0.673029826384577	0.574273917069546	0.766696568742812	0.534849514482652	0.678977429041525	0.683935288622852	0.375283487002652	0.666186846861793	0.219802592253024	0.197788889437221	0.441716033567514	0.468076250255729	0.459501649703468	0.739406623996755	0.436881710723385	0.210901308646649	0.263693232486097	0.495201973411925	0.633701379581217	0.227143928199356	0.243086696670447	0.325122750004596	0.420758584154322	0.320194212293967	0.268178301036117	0.366953947564787	0.531547147900885	0.221304015969683	0.624509389426435	0.183969854191564	0.772815633991832	0.825763197891082	0.234441243070705	0.71129607151681	0.20070025421776	0.199257945842455	0.714882992944618
cg01610488	0.545914202831235	0.676254351871077	0.504723614729275	0.667669503950732	0.632112485896585	0.477063226623655	0.620292982123189	0.534162521175516	0.600206051178611	0.33577714548081	0.695165209177041	0.754650947466054	0.664610318106902	0.63360299446211	0.652393413366874	0.798709809656675	0.729826894679488	0.776577407877793	0.304804309728171	0.311183104910989	0.759567479624839	0.739692744091394	0.519843712563892	0.633821395515901	0.501831260843316	0.441486453026252	0.742153271138263	0.638035295997485	0.560765931415759	0.538403268339052	0.846868750363673	0.860849492816119	0.630354460745505	0.490644142591994	0.661942176084517	0.628310091333687	0.660561935375029	0.430890713715593	0.732980934193997	0.740010484769141	0.298303070781497	0.394138713338153	0.547738969902208	0.200378789619798	0.82333916732103	0.634558478545861	0.674795893798245	0.703257641310331	0.218787020726251
cg01614020	0.528294269684198	0.676041877026779	0.55145803797874	0.765465999963174	0.61815102668343	0.500180357729792	0.573117647092517	0.672074520272616	0.530641545031791	0.559689730636615	0.497399666226252	0.678471339249347	0.662636561280624	0.712316754178707	0.502498577597644	0.67606248196043	0.65783648988926	0.658796877514447	0.349294862564901	0.481020770859249	0.0132838144849801	0.681499275269683	0.462319908725661	0.608499961009417	0.488176950761012	0.271498237002734	0.716013073010792	0.637736251063226	0.579382471448242	0.523106143280801	0.788215177041648	0.807172971613489	0.63029393859863	0.551529177048712	0.576830919877799	0.537268967108517	0.648464096162309	0.46434218089175	0.589886974673551	0.672616867697539	0.333588690820916	0.178728923937226	0.534011888733366	0.0398628182802044	0.710585085826931	0.607197889045285	0.582818919054526	0.65020281452985	0.393484630371246
cg01616178	0.280726988133953	0.842594510356166	0.0591594905687569	0.667230376217479	0.352981213860806	0.538319454821958	0.744002286933429	0.832697459197964	0.688124371857229	0.782057226258437	0.565727867058631	0.868692057491305	0.671642187056952	0.746411263180031	0.0602628388145235	0.902110315915489	0.698282799125265	0.823252011613443	0.159432431678194	0.433010886470815	0.106127785329593	0.682040866543237	0.498691103188865	0.740858682276427	0.489483624116047	0.157785557797189	0.843934833453281	0.330916425755309	0.617199135281307	0.592245575439553	0.906168586843487	0.902632222789996	0.382031719085367	0.109406211918556	0.746871112428395	0.534179642193115	0.761318195554353	0.63599173222062	0.677947415416474	0.686072679185427	0.1287449663994	0.798226485803726	0.622020947220535	0.0287957691617345	0.658083827510191	0.725390041286603	0.834343830340116	0.66873889141955	0.204333364473953
cg01618130	0.585357266711171	0.776880352585456	0.623236541897353	0.0854418659454783	0.704882085461889	0.541344160253762	0.59721725526375	0.714250294297898	0.448363844458171	0.697105341565886	0.025878807604834	0.753815345656218	0.739234620891226	0.760556735617557	0.209799420606057	0.750714290766792	0.724278495291078	0.758619386043828	0.444851639280232	0.475778086516231	0.0391894791230781	0.65661935644467	0.539641957660127	0.615871026793515	0.568244933983117	0.57079670515305	0.725323009427458	0.663008828525029	0.407271597454838	0.570937058145886	0.804048975204252	0.900900711566445	0.0465695995343819	0.164549529425286	0.678178899824617	0.0786305604962729	0.735527977112086	0.51731189081869	0.674261062022942	0.691829650911744	0.479171235183143	0.0520474247457701	0.642543074976128	0.0434184149259729	0.291873440609262	0.58821301276055	0.698113870361208	0.676766384023891	0.379662973208836
cg01620580	0.584747477233385	0.803074901288809	0.592230034594313	0.848941906813763	0.745036756634804	0.463905878413811	0.75103165008452	0.821589203135693	0.500160656683401	0.606809702811973	0.0243269187746474	0.872517057031533	0.740515719896027	0.853260933530797	0.0248661043898697	0.787465914415288	0.829635942613082	0.876054590204694	0.17106239880411	0.213155022937719	0.731244252636797	0.824288109134507	0.705416275686347	0.58875321424521	0.331409755182615	0.493144346602494	0.741109414960572	0.0392012823024087	0.309589023365588	0.498205878294952	0.939128031656173	0.952760453467106	0.669465167839885	0.111504487527875	0.689835983967173	0.676694581010232	0.790755067326861	0.499359330433993	0.574220485808338	0.774814650541329	0.019794979557553	0.795419560606109	0.640221206863872	0.415081652687251	0.838226354406173	0.715920371447386	0.686449701606138	0.793499676827646	0.129229795930635
cg01620672	0.871745811396374	0.413016811070651	0.549479314543121	0.16343952754404	0.917716347756311	0.474646501385678	0.238485404296493	0.284017187089751	0.59548875871434	0.362788602520106	0.205179543988889	0.322206681585169	0.31050093319436	0.42296119369569	0.91737109576138	0.398373627858235	0.274611909131026	0.38670462283323	0.463963832126048	0.710472322286572	0.373717849149264	0.343868722371648	0.59238311405307	0.655359693421604	0.730174610048784	0.59733563185181	0.374493660846347	0.598704740180989	0.443271828646176	0.692093529947503	0.385720406781245	0.156630207158044	0.37064243256787	0.505092816896353	0.639810363832074	0.587826798652994	0.305766233154018	0.822922148319426	0.698297446363071	0.564887927811688	0.834638429993692	0.200515705867792	0.73915875002231	0.661047315660593	0.601814377658846	0.534286441345351	0.335317600898715	0.304107269984729	0.730660526859131
cg01637551	0.437801081568903	0.745873166975142	0.482001516003041	0.363283849124805	0.466539588115083	0.342890360252028	0.456256447640681	0.700739684096248	0.330307497999886	0.587902156887769	0.0111036515544254	0.702709154477639	0.631307039986935	0.725916025327494	0.0249462415884048	0.657985112509078	0.676204994915351	0.766795508541468	0.230567874113409	0.397190342720521	0.0100325499315512	0.696505301075168	0.439613770225497	0.501864137001497	0.415691219187196	0.480010180147057	0.647900365259427	0.598208648235601	0.535499104513085	0.367518131169187	0.845039258716931	0.856254379573343	0.0300147650412312	0.0785857110850046	0.539410673413637	0.0112072262269152	0.632773128673702	0.35609878640184	0.521630186425483	0.404306956436373	0.178602587797755	0.0107973145358824	0.458318928156986	0.0138422770638788	0.7142746279877	0.548436718313371	0.524081484391352	0.602581440187431	0.214746635891366
cg01642653	0.539466419334783	0.743243799515414	0.441070332311388	0.0607196052646254	0.67966881840454	0.470520170801993	0.742473578812011	0.591585072081202	0.553383691472416	0.434153962395229	0.809044467832614	0.818851385751642	0.743093780598325	0.688631958570789	0.570080602920402	0.884705175552049	0.800976888125629	0.809722403329112	0.188414878376359	0.30245820916808	0.0511504558443548	0.795772567337277	0.534716221966262	0.65843185569736	0.423585529445063	0.456341765590648	0.765772692460652	0.779066201527637	0.622121440925728	0.460942766250015	0.904644031129854	0.88062709238129	0.771424354130005	0.196031412850302	0.658215141061539	0.198721083552227	0.809500991922098	0.385052581762953	0.655987501626543	0.825038604307841	0.237770839409998	0.129124948851564	0.735537090422962	0.0814962254209945	0.870572410251362	0.677883765087529	0.682369818250493	0.714584428499194	0.264163216497052
cg01645753	0.541913390262188	0.600617518175163	0.489780568589977	0.548661432893927	0.557866863510926	0.49464111026511	0.576909782665133	0.655637204406557	0.473543666579626	0.641623031448564	0.537927973309223	0.651669853685179	0.635136343496056	0.688154843418991	0.029958908740294	0.639722937413868	0.714363146382305	0.68761985180654	0.378298486657338	0.46639549374528	0.415979160203532	0.638688015911528	0.53958123461206	0.493874724700201	0.454155284668449	0.456977166614846	0.640246029307356	0.652233564265233	0.512044204003967	0.483018354242585	0.799876263731829	0.789762624989129	0.6755278899822	0.43320845110645	0.586457040037352	0.504078944818894	0.597260633462778	0.451908749647636	0.547004406988495	0.64271167827399	0.252516599141387	0.666317140056362	0.498998870742086	0.079167623801188	0.677753964214352	0.555912047722476	0.609616534362121	0.611211164990711	0.347351695980346
cg01653005	0.299239040852548	0.737303987554345	0.443483657396142	0.0178791073811659	0.53382482245469	0.280684593940207	0.545677310069012	0.0208135564330707	0.584957990357358	0.165692040527149	0.0151698905743128	0.714561130042062	0.735725910302667	0.224142035607324	0.0176672395498194	0.737741391476296	0.442405572361631	0.591169830930091	0.235374023129916	0.0292924782754633	0.0148124008580438	0.504934066809623	0.493694171838159	0.612873477331241	0.309465547150972	0.0296678031103547	0.641763084170069	0.0434260530750801	0.21291432572735	0.110903576847165	0.279709375947257	0.86813124046348	0.0377441308229922	0.213087023048197	0.390667438033916	0.624363075041346	0.498825489065088	0.50157643694041	0.475046760814088	0.645141917205409	0.336534671684303	0.0151401884845235	0.602159712559111	0.0141266949895453	0.175344846094337	0.552940486312084	0.671713940395869	0.519966333598347	0.202342905885011
cg01656955	0.486150530037471	0.710962389360052	0.512825133396029	0.129732376357448	0.614857660649198	0.125200702873035	0.678530368754377	0.414575982444699	0.42101569029702	0.569459421214439	0.467601281322356	0.737464373464591	0.429816586702153	0.509327050350411	0.212503937031461	0.862021185983823	0.777820790625859	0.53991543164056	0.269018844564429	0.369655003110687	0.217401994193061	0.131137789573861	0.372847929056067	0.576234934421246	0.539355179786186	0.351958960277392	0.608200352071626	0.425826394703842	0.511621191770928	0.128789481839562	0.649196209907843	0.907240535892847	0.111613024044448	0.139184405405247	0.318239415181783	0.49572165050083	0.719688873245964	0.518772056137341	0.737552943200833	0.510363471481456	0.349848866477861	0.100230767591575	0.6231024514094	0.102821243947258	0.572579947673155	0.526381689536982	0.672338373601849	0.530714231194354	0.334658801600968
cg01664241	0.476567346850954	0.693159022476269	0.455748528365358	0.239767067944371	0.69909105750725	0.445010893914921	0.44113592343614	0.515146855384356	0.537253782036257	0.459077804827798	0.635674032788054	0.680792354251608	0.659766628672652	0.603772234406611	0.52213405038635	0.688616878019156	0.688928118996362	0.701128725375252	0.223877369555031	0.474210677480511	0.44746984050268	0.725683470126864	0.512232381110278	0.545404320701057	0.350252078304403	0.450627189794329	0.700571048426648	0.640717972912622	0.55127388393816	0.499132509509343	0.623718893770677	0.868626459626887	0.706408369270227	0.327231813697082	0.580447784182227	0.457045565715118	0.653629680533258	0.40038411035462	0.72505989496139	0.773181019647069	0.322442417345953	0.119989486393587	0.541103854827488	0.452113978161146	0.760194861144929	0.649866753566571	0.587598194305985	0.655591700309186	0.317396603426143
cg01664864	0.596011360582013	0.724206563740367	0.589487379052003	0.790591555799052	0.456880938572659	0.620024583325112	0.623733204410197	0.568029182712259	0.511002093050885	0.697380603294813	0.739436878876239	0.756111871095873	0.691428375065329	0.608430548578577	0.400610086819143	0.794681234784602	0.727078575802523	0.824990482500395	0.428797684107915	0.413129934137138	0.802262564475323	0.717845377278968	0.501631068559383	0.627585556542613	0.541680177864294	0.581282151227342	0.751867984760982	0.597725688414739	0.648487066235184	0.571995537301271	0.881985998346619	0.845540620520293	0.745972045896732	0.657589257588952	0.669865626674475	0.610504453760007	0.671498694861345	0.532047361317878	0.676059439174994	0.485294126490549	0.539140562514477	0.763454624862954	0.619389573181883	0.502329249165161	0.793978888847756	0.676476380551326	0.734511128619694	0.716800116368438	0.50371846766642
cg01667646	0.462074056069651	0.545917996280272	0.279265149020393	0.632777503523816	0.517402934819701	0.164662158112684	0.435830829220989	0.36250012040745	0.383172837749022	0.373494955346025	0.417682669868071	0.594162616417245	0.583234901988383	0.608889307933511	0.0432696303821628	0.559379284036169	0.504959182798622	0.661861271895628	0.254007507026651	0.357758641908818	0.467100436065936	0.499660411729838	0.517634694491635	0.471411125180787	0.42605448468735	0.383332947608003	0.574218522896014	0.430270120833732	0.41399130448663	0.384741872663594	0.761735793691793	0.762774490559871	0.0357477734412176	0.39355156147038	0.519880761035926	0.454601094816287	0.405808032474871	0.367525692434801	0.556151259511151	0.629824133138334	0.226577005875557	0.0163384576674381	0.440556166001954	0.0577605993234379	0.657871866376863	0.481445580875061	0.546196150640206	0.518304167843268	0.203144114786693
cg01670677	0.427064229256847	0.704373993101467	0.443335378724844	0.0864891008015562	0.621328017538256	0.326204371878073	0.518002222197992	0.41193193658975	0.45963757645798	0.614685122142441	0.700752614648603	0.674021354908079	0.68192395492612	0.543372787032495	0.57806370701319	0.734317269574372	0.614994913376437	0.635133691570401	0.344299850857548	0.162168306062202	0.591740132100368	0.683059942500136	0.629239281068661	0.594649948376443	0.452645712655056	0.310639550773868	0.679490684365478	0.462691918694546	0.385912883989805	0.339773098209259	0.830663692749073	0.81684587299536	0.506349580194696	0.116841429230275	0.695233808564088	0.539768964664718	0.545155624545984	0.559231146354833	0.633645033990116	0.631546029291259	0.222268253448461	0.0168479767359864	0.684320049876263	0.174047875027545	0.676606886591091	0.560853770138207	0.656725668075489	0.649004265976693	0.32721774450858
cg01673082	0.700286185203577	0.810482695730166	0.685664363801892	0.791984513487458	0.746547338083821	0.479329291440024	0.662042628262658	0.729986405443463	0.478561816722865	0.569048101641331	0.250497524574421	0.682238284716632	0.909298009672432	0.709021460786278	0.209906664192431	0.526758133911874	0.766391325904465	0.600381422544171	0.306129390363086	0.36133177742754	0.592205889422264	0.836719190584676	0.671828334328302	0.62123067617939	0.394887803790183	0.546127090782424	0.787255473172323	0.805542858743373	0.61912479019999	0.503603095935686	0.681473541524852	0.846112474200199	0.421088198550694	0.526346696902151	0.56832081485848	0.504841820396556	0.841277946857927	0.575059308403806	0.683397012851454	0.905833019166163	0.330473781566926	0.203819219458989	0.676545581994646	0.534978868679469	0.726338655318005	0.661645759139992	0.456656263841068	0.73652035851524	0.312776041663338
cg01673994	0.568012667437769	0.803582415444909	0.578836255665044	0.333235541444623	0.847742216019428	0.499667826963945	0.834392680140706	0.519161707896512	0.71137118852595	0.444356246169968	0.279996870917663	0.885521130292573	0.792291112103298	0.725010027104165	0.0827607597069398	0.820019354141234	0.813463013796368	0.878991863644145	0.180124408780499	0.434584785479064	0.291175340312529	0.835152078830367	0.324004991684366	0.661111665308157	0.543833773558652	0.0984380531483104	0.760142187922711	0.752494851347068	0.520619748313665	0.582770557328859	0.893459943000738	0.925761580063093	0.146003971851519	0.377068778629935	0.558090314054682	0.469801448860904	0.761011139517659	0.586218080530109	0.825401496555288	0.89133588783107	0.299717876020115	0.0617287066752388	0.744421800675841	0.19545988022529	0.90524329652331	0.602463314302117	0.710932853703386	0.844097597199048	0.147249683810794
cg01675814	0.519955522483613	0.605949238537467	0.460685478601879	0.512597990244679	0.633611878177133	0.0143833010948496	0.528767914666539	0.623150259698495	0.41262150193241	0.657408250888066	0.0126384538813471	0.488753951923858	0.619031368468205	0.763768034705105	0.0424940687683963	0.773715828095414	0.727745319794001	0.487658262753708	0.0435940273609771	0.377820259935103	0.0158603942998334	0.642115536308934	0.532874427810587	0.533856493036507	0.424594569921196	0.454763830392428	0.706955416721996	0.0217776023988578	0.53567178462652	0.488656447235512	0.0196810520801163	0.617378163306166	0.0284270801119036	0.436841505309714	0.548386649297634	0.0195887689028168	0.661777726888621	0.0170465519580307	0.0295626362115316	0.68795712662525	0.29104326016534	0.0160887845414529	0.492743192980886	0.0180419625155315	0.38018022771067	0.551433687299036	0.588723796788092	0.0173908230728749	0.354895384941063
cg01687040	0.441118431664143	0.183697548496154	0.31858946074227	0.0651099345579435	0.263660474726897	0.39911283777933	0.205261133385586	0.159678688475979	0.457620416113297	0.258487576272528	0.365552452397777	0.134756670790278	0.216529625686665	0.18364446083782	0.769781070022561	0.152616361286027	0.194360037923545	0.167667577997397	0.230357987966194	0.461307881573216	0.170612389282674	0.179823688391068	0.34624403513253	0.263533695229703	0.520325644603965	0.516623557477022	0.219467277386394	0.218253375786436	0.267402752412592	0.43356188137718	0.0477485931466058	0.0981427825691631	0.811539418521751	0.389817291679171	0.518076343738066	0.37416718798964	0.213661169869325	0.657901616460207	0.373295466833032	0.445352596209413	0.489531468566283	0.249414411998145	0.462323993277493	0.15891544493909	0.18314946469599	0.530811294223437	0.182361717667144	0.188653837405452	0.609649740134454
cg01692340	0.484050647157256	0.770732494840904	0.54846564083567	0.0175219616786432	0.739076097491968	0.0758036725624383	0.742376804003756	0.688407135670296	0.0350118826428243	0.25034580309435	0.769476731006761	0.811403964328451	0.42334400753446	0.0766056947897846	0.0748339058070878	0.866865065463516	0.833573895368963	0.903766965216212	0.0501230993756136	0.02475419399697	0.106910523575204	0.0918547896213672	0.263238807440729	0.547999820924393	0.161966878202239	0.155762564582041	0.550309779221053	0.67020236256265	0.634903518818228	0.326262535298955	0.0536135738602974	0.926102645703156	0.0702614911377461	0.0701348854563272	0.390826231340609	0.28547254439584	0.724798771751126	0.561447859850446	0.539376450893409	0.812187182773377	0.0578721202706499	0.0181902901687945	0.80666457190571	0.0229350677593366	0.0504548198994332	0.327150689771383	0.667910227300832	0.74858137435646	0.205375716887821
cg01693026	0.450273442559936	0.514825197449502	0.348131108044623	0.643205904461422	0.48466859564197	0.502006183762198	0.459785327371207	0.424614513829826	0.519061623843674	0.524269669763893	0.483752346034869	0.53430793289354	0.491500250602536	0.50805260301368	0.228553466833345	0.577615246299466	0.519361667815977	0.541990475325546	0.312897174923731	0.288511791144894	0.574324027357591	0.512699268323136	0.315382792098975	0.446738129856391	0.370188911248174	0.404451151680114	0.566334531866549	0.488304365741998	0.47497552356324	0.425645965250758	0.690276739502944	0.623322957580778	0.526492388306421	0.485038167988872	0.498671396442861	0.426488414389996	0.505990281701564	0.344873879622715	0.522403809821348	0.338724602402648	0.317681324653752	0.6135459854267	0.422925083602189	0.0401048084252266	0.587895057511622	0.481937042108206	0.498857128119396	0.496361873434505	0.329516612570913
cg01706263	0.213157982522566	0.0685664228988665	0.209295409528998	0.066909508385876	0.350796794708776	0.112593678180389	0.138904075731926	0.138290047999822	0.23619405018241	0.165220195152421	0.221179401497782	0.0923902530542371	0.200156909648686	0.0932926524867365	0.692513331671229	0.1400004272493	0.0390657313853116	0.0961995581532037	0.228516721387593	0.329203433836585	0.818165905919818	0.174821726312979	0.337093105495538	0.187545125870376	0.334220482114529	0.235759798654767	0.095552511275849	0.149604511077561	0.17387841818541	0.0781914119678483	0.0442652460082689	0.0977372582264884	0.0800991199956005	0.138209631984873	0.293362097850976	0.537597632827718	0.163518896791162	0.462978357790398	0.447055415555713	0.464752667362774	0.350723573186313	0.252971995191302	0.246695271810267	0.0629942311019373	0.156781255468535	0.178830723048838	0.16952046479363	0.097662023279663	0.542169399563049
cg01707818	0.277678293209019	0.561683713380777	0.383290248415253	0.636708859995019	0.455711646326673	0.263951901533868	0.3459271012983	0.498374561381767	0.197756107927175	0.331258488554016	0.596579149534914	0.60960340211048	0.458272632323996	0.598989238143941	0.382652077152035	0.610604509992121	0.620080919825702	0.577625728134953	0.1441137121714	0.236087218422637	0.591714040476868	0.610980149349764	0.37909130453104	0.430684962757582	0.325343666362328	0.299079486936583	0.589196260152692	0.598754390848626	0.465130459381826	0.330866186111412	0.753258485831371	0.753173006702887	0.613696846246343	0.375828175441449	0.433291017562932	0.36277681610807	0.423255853503805	0.330410848830991	0.504705457772543	0.635096666254538	0.200855737831509	0.620210281495664	0.37542963748127	0.363341519353657	0.615901677322101	0.463922273113278	0.332412396167237	0.510589573701888	0.234931111759305
cg01714811	0.538278274970539	0.772175813744654	0.525769148588505	0.38997605969659	0.658350870850833	0.493857647932315	0.517888024344985	0.618972144178407	0.427427020082732	0.661759198048372	0.239194803053618	0.660098124677094	0.715701820024409	0.532549792390427	0.601063766088632	0.672325891873815	0.591858813945306	0.780410081807388	0.326401135495751	0.241639303590391	0.440212807125668	0.613268851127629	0.458126886959436	0.622312357112437	0.450406505537374	0.447980192013393	0.775074586569934	0.594838206047475	0.530083915182457	0.364812212755192	0.616255548700518	0.898736560701738	0.5542511920256	0.629367844542311	0.577086106763525	0.384480058298995	0.661077208268417	0.472149163993677	0.656513846297159	0.794708678839918	0.368391410289845	0.506497908661319	0.646036996727152	0.516833810628184	0.801917430607689	0.629480651124064	0.579318337343153	0.654020414256916	0.328026005004905
cg01715455	0.461064232818877	0.603819646267886	0.538935415595961	0.647419177656126	0.564478676807518	0.0687168337237726	0.516978394587798	0.624350983202659	0.497556371621614	0.645299672659997	0.611106932335023	0.707674659763535	0.579338177503796	0.617452990238398	0.394556786419319	0.689684802038297	0.585326162940942	0.6751175652035	0.252041137851734	0.342653096214275	0.638492039612	0.53483149313296	0.470530391496679	0.495801186796503	0.365358788896471	0.351274279566214	0.653109704501969	0.603420381105007	0.482002687752887	0.429206120970693	0.767050698179659	0.779406151995964	0.602687656331436	0.493585204337802	0.489726082875456	0.516459382604592	0.644866946290584	0.512415173500019	0.558889073560281	0.620801503221388	0.292747722644732	0.258141487800856	0.495841154329999	0.0477257179075044	0.69923521772313	0.553075093301397	0.548836095366758	0.609019610713666	0.349523139553926
cg01717150	0.371727907830124	0.694940559320749	0.5542435101871	0.0956090193675055	0.613201627391048	0.41749536279615	0.547296214949801	0.0839364114767864	0.160967934998817	0.596366822858024	0.0530169910595373	0.6567388628307	0.736052119035448	0.481529137697395	0.0851873104732628	0.711811254292353	0.658858429348822	0.713076562843276	0.225258976758257	0.343947109790797	0.0370029455820126	0.543648815893707	0.360155490601936	0.507571620868296	0.486340971734556	0.040732043658567	0.722802801525796	0.509482012375838	0.44243265549773	0.480709374665091	0.698313129534666	0.774698845943339	0.129775502100477	0.184508327627378	0.572207781955697	0.0469017420804011	0.691654949249543	0.469320922366822	0.405970059171724	0.713938919804701	0.26849641825155	0.0290162337634161	0.493396568396413	0.0394360756931727	0.349697404279228	0.463428794696229	0.560200673788257	0.64050108909377	0.292761037380082
cg01718447	0.574625020785371	0.742719462387043	0.521833783948026	0.332621766979401	0.708715609859565	0.200208750979002	0.697406474498396	0.770149499144057	0.618942758850481	0.698855329978636	0.82261738830627	0.834955311788685	0.745414831114956	0.723447132895358	0.655425202540745	0.870655313256934	0.748986495772723	0.834975563237106	0.30740547890618	0.450193547158605	0.702956146534278	0.749504010732261	0.677915666285171	0.669825991097366	0.577682509952385	0.503231510906482	0.766847832495544	0.6898908318934	0.651957782561729	0.687779878803001	0.942660494820174	0.879687179343774	0.772587224151996	0.227210467385382	0.709175862669386	0.737627694160635	0.714711400835535	0.613604054597402	0.786576403609141	0.826693091894278	0.296706623424457	0.161521185227178	0.632378789016935	0.0205757485087241	0.776717715100124	0.679875377357404	0.64249950009112	0.739123986150786	0.456204451506846
cg01718742	0.522616574650757	0.60295758278532	0.523782995757311	0.69048517661045	0.57342034902846	0.53811588413342	0.399228569094435	0.62568989155902	0.517959784740688	0.645228226234278	0.651295467893707	0.66340451884041	0.573209675563839	0.734464852328471	0.515032006863061	0.661400538724077	0.568918721447502	0.730655785355891	0.40917656478123	0.392596410789277	0.703681121428423	0.577656769352953	0.5587515961464	0.527679281002975	0.399956799181072	0.484833582311036	0.642497098989882	0.62771303587024	0.559482248661446	0.52676484794568	0.81717488077045	0.805385887800031	0.634101491390787	0.577908348398624	0.517954749857669	0.456778881241994	0.574574832094535	0.371543770769702	0.56708585440841	0.653189077330755	0.38079611473234	0.454827735679097	0.528028018514659	0.750013093207729	0.704664027206626	0.519706081493855	0.636018610927858	0.587925310109668	0.308383294560036
cg01733284	0.714313281199824	0.614329315718995	0.554672958274191	0.15283427468539	0.792843630497056	0.507697852754183	0.38944360161383	0.314107396173052	0.469984283190788	0.290921765533955	0.243658660694991	0.481483551892505	0.294575075039618	0.347498516367524	0.870237258741959	0.354040603262121	0.292998466393126	0.238118146864752	0.437692581252332	0.767986959510965	0.255197081282517	0.212957300246645	0.599021389397504	0.549189158800802	0.446531486693969	0.669152305613436	0.57102344894351	0.248586499542565	0.378917850093603	0.492931805031201	0.313168123867702	0.141478061417021	0.39140934749311	0.536596310974364	0.398217002606178	0.648523575315986	0.167600383795155	0.666343700355803	0.526984097525448	0.21287356489198	0.804128738557201	0.385071597222751	0.534533177503593	0.229264986367781	0.397324978767971	0.800624031823112	0.373315790285853	0.321945264733269	0.756696385532607
cg01742897	0.0577631155209159	0.850630750050319	0.38329459356776	0.0727872134143487	0.680909430577431	0.535976851804925	0.714814111169157	0.487377444458538	0.507471641743808	0.0795810997132448	0.0632633136537046	0.802226336316839	0.71730955170156	0.471672100159251	0.50247850273935	0.815307169306852	0.767747708705644	0.814463777261912	0.0570996670798619	0.0569198087782635	0.467289221555417	0.4272975081531	0.360328889050998	0.559809360872042	0.189565274377947	0.35372790878599	0.755372856535101	0.737194249655001	0.544395379860774	0.396507470902937	0.838531900281538	0.889780743127971	0.108847665327687	0.258914812867495	0.36858527565247	0.531779453260191	0.635546251732428	0.273342990992427	0.667643795582721	0.0881046832335577	0.1187785812105	0.281043999612812	0.52965334331137	0.318245461015746	0.803784590271584	0.557039059873183	0.617679999031961	0.641024311350143	0.158113211871875
cg01748263	0.461247347399647	0.185637845551791	0.462020555750314	0.134394705224658	0.839741446270007	0.51735300140969	0.538380543394974	0.355757233909035	0.734328585990849	0.46511205074888	0.655598566266589	0.798525431791066	0.271078338720536	0.764637858152661	0.902428626218998	0.544451134951766	0.825593361655398	0.342676265501294	0.584592015943593	0.830073150241882	0.62031499330043	0.167350799377467	0.57314070756425	0.393945591075022	0.450376096085386	0.653514087576246	0.190426165918199	0.323307662227981	0.337986303267141	0.593330800735913	0.167784806383525	0.118710567684212	0.530293433347859	0.608954037755589	0.484328752771464	0.533993638872274	0.263596014898668	0.607086361587334	0.451583796934348	0.858332951515456	0.653466470709835	0.697775644994273	0.487451528724153	0.18912995962226	0.200486098479778	0.539830985744193	0.456298547451389	0.0854033079159273	0.773635212912822
cg01749491	0.669559337988399	0.883469595595762	0.410103135377413	0.305624847279115	0.851485891315251	0.486279730404993	0.806187657185708	0.45624139389139	0.504866156154075	0.330461600176156	0.946940264353146	0.911660436564967	0.815172347750093	0.0752219130971732	0.707392566782158	0.820013405945112	0.823494559976791	0.914514708706574	0.0982429647235981	0.0943534003816599	0.945802008213012	0.794368462993663	0.313848720674683	0.830509866755337	0.569982950586116	0.360175118571395	0.91433774784986	0.771437257397381	0.65332097135724	0.589009684526738	0.777010772274371	0.938248108078945	0.616652158794717	0.781004627354783	0.655181596070962	0.714671854908374	0.836806061174569	0.594303679499306	0.84117908627028	0.799102806405522	0.267818482249966	0.0234258078498149	0.824461674721463	0.0277961304480863	0.899220067495072	0.699942290694921	0.906130637327523	0.882276062218978	0.385111205767427
cg01750714	0.488050950839181	0.830832753528049	0.576488105508659	0.0309943454542834	0.674653376415298	0.474838560099555	0.515655172297532	0.555894115384717	0.413567531004433	0.152150933544818	0.222550926300381	0.865810834871914	0.742586515512463	0.655042469173043	0.193080111965673	0.745612231394728	0.597797568964015	0.817695575556591	0.193060704241993	0.323589323543234	0.421548888659123	0.793785956782457	0.508017692384623	0.601208938731306	0.426811234557669	0.372306019799704	0.734168316318901	0.798079087195472	0.292660126796046	0.403156292246927	0.877920147317635	0.911645010867552	0.105102192801571	0.277082198710116	0.609401164082035	0.514340597182453	0.661216626539618	0.447694712332006	0.682420043701017	0.814597576228463	0.203912151014446	0.0392177022759517	0.671890588259222	0.0708676414096022	0.847085631126098	0.580007613542285	0.72098119911997	0.771047799681871	0.208455145847642
cg01755562	0.470821506644145	0.639702699385535	0.249707137702987	0.149675965617889	0.505845950200992	0.248671484088537	0.46762259732328	0.486181106218584	0.517624183016103	0.308292071906146	0.712801818155302	0.680860091726171	0.614315139117491	0.597674836413564	0.557867005299269	0.674700141588056	0.651993662219613	0.774181153284306	0.174962719781091	0.361686268809791	0.0158729979021534	0.622112947502144	0.37844059972892	0.442939035667823	0.445720556063031	0.367466841159138	0.634454996631838	0.645440830956121	0.520813699639589	0.214876258142749	0.875582441347254	0.876540789000037	0.228550825717995	0.245931236901269	0.517568926088726	0.517054866853884	0.635962166937692	0.334260853706683	0.561335851635035	0.730584120059757	0.235744438981883	0.01836656230803	0.511627603509249	0.394053859371448	0.683984714915743	0.5384565830477	0.578599118536671	0.551994979949894	0.191591185153515
cg01757312	0.449372850926413	0.750077014132267	0.590140073305179	0.75521072169458	0.651132756801681	0.535926002919708	0.514716627643337	0.693670925090929	0.5730009172207	0.627495197728702	0.694809466321829	0.800889616410124	0.678185824295954	0.761731595751102	0.655648561855681	0.794294382952278	0.676449734158664	0.788242658543742	0.42983464170588	0.39317154402116	0.798705293067166	0.760198969417686	0.582364115331447	0.600283298544198	0.384647586210265	0.52883513640955	0.751381513435296	0.705174040788836	0.562997434188287	0.502863337625091	0.854422257270948	0.843164470279303	0.632778750404474	0.621921343164215	0.723666513294886	0.580496862415521	0.673452995052147	0.503930068422267	0.705226992583631	0.740218100388585	0.383570507780038	0.737355147149647	0.646606387726193	0.708762951182234	0.864908160223338	0.693594867273849	0.729867588086122	0.723690709829741	0.376501492555784
cg01760189	0.882693618414889	0.931690107497249	0.636307697364318	0.589525967333768	0.918004019675035	0.88061479259666	0.880905041124473	0.782393534437407	0.882389427339182	0.590580213348447	0.698589074748412	0.826715844366031	0.768366585395073	0.435969095323741	0.786766545496946	0.785733865843892	0.86866814786422	0.921792820197053	0.838104684970806	0.801647728407166	0.907996619957413	0.85129611633866	0.860645133780274	0.802674608190683	0.787254683401658	0.857374455652253	0.475299143787256	0.890803470222106	0.835456571213016	0.728316166352705	0.916356854238097	0.918493003366684	0.324417317810623	0.818970908744212	0.64055187597704	0.837761538942009	0.872628905631196	0.89202081256189	0.900639688468552	0.838692110199939	0.86755503815556	0.667133088328112	0.622864118476113	0.613792355506126	0.870172869439671	0.859311997768346	0.899962220616008	0.875361162878385	0.739286871418491
cg01764020	0.41742686491631	0.657900166506377	0.616597504841981	0.494414800991273	0.681195586081559	0.228675695743027	0.684197710997889	0.478583288080995	0.623568550001625	0.220372926231252	0.0901096258352565	0.805332655497313	0.709901033796338	0.372111732472034	0.150711846641281	0.770132371094431	0.367566514716434	0.690398574915125	0.272327877189298	0.275860863639881	0.496281975985664	0.71141730050915	0.606280157095494	0.607802622515708	0.494594839303655	0.331554082353776	0.741783500518917	0.603256189055522	0.600178709763388	0.548202688025401	0.881548242586625	0.829681963007289	0.0746036855731075	0.533719685295779	0.569615908069652	0.65053669398943	0.682140509963996	0.504661606155344	0.766106110116088	0.795958722428225	0.335983604749955	0.0417220630814084	0.547698323725298	0.161643969879809	0.865405713244692	0.648933918558727	0.777697646229586	0.667140035418429	0.308797794565752
cg01765249	0.514212512836339	0.695744415359204	0.59630021320987	0.018977766834647	0.595699253366046	0.188569891330853	0.651595699803352	0.750778507693033	0.531136501456809	0.641021263789699	0.0201267912553849	0.470455979512363	0.766717144658677	0.800080190136701	0.0298268242957593	0.518921346604914	0.729676237783614	0.857599626633911	0.142625422760936	0.084502869918578	0.0150678476921519	0.835391451175082	0.166383697535441	0.600198980926872	0.664817284802392	0.0315522830071006	0.765733022648791	0.246943500734365	0.637605288449954	0.0174857264217855	0.951002094342414	0.942267834684923	0.48178958469197	0.0352690742105294	0.591482981581431	0.52006532077645	0.774754178358119	0.346582199901918	0.646137985441402	0.710551808051213	0.185596531745493	0.0157374578974412	0.648609005717854	0.0189404546413969	0.584008244975612	0.677341925189981	0.679716431752773	0.75033005755551	0.111924526132903
cg01769232	0.509526051490608	0.707830702394289	0.506826607012093	0.502030873962362	0.732649420648229	0.0592601269115796	0.331157037674137	0.504881157894195	0.462995869916883	0.385080501096317	0.372645739029506	0.755001206272143	0.688597072289682	0.200018786921789	0.491744266694237	0.783503154315925	0.713828050157073	0.689213609021889	0.211888405019211	0.191119798363519	0.431927665096709	0.766725115201043	0.511973812900127	0.511325068708117	0.403767498443674	0.298129038813374	0.727467150426229	0.36578663047116	0.172710641557022	0.18864143304042	0.535869288991759	0.875658843237078	0.0686853921287669	0.132010944031724	0.488751062554808	0.3981978432235	0.765319820536005	0.3557528286665	0.654210887374949	0.809756456065562	0.254662131451123	0.0674296926496108	0.537535051898557	0.0874748979936963	0.758187704438369	0.639554877680632	0.684515768049711	0.551553507648769	0.167278281052655
cg01779765	0.663653368989075	0.691736665686693	0.59998452778113	0.489105577346726	0.69386374643368	0.407718254237853	0.618657376835783	0.659795150730436	0.689847700860952	0.130904951280612	0.763361710770606	0.864527340823993	0.749342801365915	0.753801353876839	0.652141831007359	0.800206056947426	0.831900775057675	0.800261477922511	0.459175303245131	0.502707782436014	0.548349583038576	0.691639881258713	0.721695284838005	0.694230586769453	0.601307314594223	0.555146700160542	0.791906721943034	0.605398332205312	0.316466131208909	0.523316928894183	0.919338958606936	0.885445845485441	0.798388678687911	0.517922498758741	0.864719090278119	0.594997636929892	0.751498093151587	0.562674703826169	0.717496289080416	0.807310585768045	0.228671320115676	0.0680637909617372	0.768347176839067	0.868105481440508	0.863473895604093	0.689041788576747	0.682874826079503	0.688658732051115	0.334940945493898
cg01781974	0.502271740720665	0.706683714934365	0.510154462783646	0.827460540395085	0.677392213746899	0.514929756663116	0.572151253403887	0.707430535744405	0.620616863486747	0.651483356406778	0.665093087423375	0.774251006871663	0.692257253073487	0.765365524669632	0.0430729556552271	0.776495430097512	0.702890468800526	0.812940315216527	0.336419476283378	0.478977762679185	0.0374017259033782	0.668675946808495	0.610016186312282	0.595217664963049	0.429953265283513	0.476667915148401	0.740406415875083	0.72846060521655	0.63485896761693	0.454463255846872	0.879460339867228	0.879714499070459	0.670866860678845	0.528835702810503	0.598848016733482	0.563857801094555	0.716567799216005	0.4751998571071	0.625765255538431	0.761168377189141	0.208441589613287	0.0139850336573245	0.524330278421012	0.0215072244422662	0.797974639361759	0.660566766502462	0.622401654932257	0.696394708303478	0.262534580552443
cg01783070	0.512107511012819	0.652196208804683	0.504674345165358	0.434605090927295	0.571864220251088	0.441552789635008	0.539247800584687	0.511076314382196	0.582077936198417	0.746789748680183	0.426524153759076	0.793979193728437	0.629460306956236	0.720708460394196	0.576739093123709	0.774102614554775	0.643714621907824	0.739844714313477	0.185444109298356	0.334504114145599	0.706214619848114	0.701482466172176	0.542231540009658	0.584371528033222	0.572030735977345	0.405317249262036	0.717793159087118	0.741141804262136	0.606976480667016	0.487643841239542	0.845699357717576	0.818795062072542	0.122836933927937	0.54338127232034	0.530550492569853	0.567412602612802	0.666109808734297	0.503764966900682	0.634494861839055	0.666221640405433	0.311685448233534	0.187517368981972	0.615878809549922	0.699193450130558	0.731052690614441	0.538289724441961	0.576590683539807	0.661406202278622	0.324449674424862
cg01785417	0.467552874207506	0.697171702368667	0.495507732459733	0.0297122448548056	0.639508825364158	0.369825149942051	0.50353886364618	0.524186955613193	0.737376947277715	0.437093519795013	0.0214035460577821	0.160082898111191	0.650028929881283	0.393824230130192	0.0273390654894313	0.630781530503139	0.576763415229126	0.711563153272986	0.274777005626488	0.320822501876003	0.0188386031690187	0.543461708959236	0.571792694634697	0.538755542569356	0.381939056399839	0.0463006503905825	0.678634672093556	0.0275399241965627	0.397259300925053	0.0176405204151725	0.81726760311952	0.483322187459359	0.0221840671173218	0.0273871265574588	0.562669733640064	0.0249756600801171	0.489260920579219	0.457753869844394	0.394734429653837	0.453345451936976	0.171098474653487	0.0317993346347309	0.525819242548561	0.0290313368309524	0.554701968676964	0.394769262442207	0.567415118799409	0.643882337813934	0.236246062892491
cg01791874	0.352140778147472	0.794110851471916	0.230187882335924	0.822014262125244	0.337941303799596	0.428542529054169	0.548352075221541	0.829034780932489	0.204084429021089	0.510091060809295	0.65422900142877	0.835946222787097	0.528196601249308	0.844790181420571	0.586473487479134	0.718695745049026	0.722118423536573	0.634940161916873	0.472203032910028	0.321592740503801	0.812236677456886	0.732229365553192	0.571760909484224	0.477654779662127	0.356229831184176	0.236322350927468	0.730312673319	0.572832074070412	0.525087348202345	0.487319228052488	0.826122185344261	0.938941014786256	0.692748617048745	0.555339939200954	0.34723853986663	0.437170230209569	0.569149070640311	0.419532101545016	0.481454103351948	0.701142846289561	0.165458429490434	0.878909669080582	0.649481695077238	0.799673336563188	0.720477954613337	0.621779868973757	0.62793115619979	0.560912845612016	0.208090916174054
cg01799653	0.0838252541887903	0.622444090065524	0.332916310179949	0.0278038221163166	0.423209358910413	0.371685052566875	0.516980376665157	0.316645811460685	0.470264753963165	0.252015733455401	0.508028204686837	0.445439713126406	0.589075154379752	0.621710306572312	0.0208924989767471	0.528863153981291	0.535992770477835	0.547101646455718	0.221765096322323	0.420241038189398	0.014415826336468	0.589264393337458	0.371441526472386	0.516103509758699	0.413822642005972	0.0234975294898013	0.576464433734964	0.0790201104883302	0.476411071566765	0.368660610807793	0.299579410940265	0.528855591260025	0.109677914474095	0.229159816544943	0.550484505908166	0.517526731551474	0.542496043529044	0.127809380584452	0.393641041794557	0.443201829815046	0.327098973235742	0.0222174669423285	0.514667928437181	0.0213175981019245	0.0207961622914165	0.470735348884207	0.567783496459951	0.542935922484946	0.346150723114453
cg01800148	0.875359432908967	0.911665939970939	0.799884067494617	0.611463882031916	0.904777812547547	0.922481118348775	0.868344416029409	0.674008653370501	0.882897921773653	0.832933263521703	0.915658311788763	0.658685950470624	0.49840935098451	0.729968854722333	0.767188075799163	0.915681633891953	0.844326194392778	0.900395103405198	0.860995403700391	0.794557256288927	0.923099246345316	0.856642917057067	0.810688402566996	0.692455556568781	0.878653258668729	0.845718328825007	0.138027891003825	0.624707293048119	0.863349921761098	0.884777021580261	0.741665677835322	0.921380972645736	0.550877800799263	0.368262451427532	0.79200403539947	0.761026773597082	0.71157973400666	0.886524118463379	0.633987461819689	0.907442147778251	0.843471386877882	0.805115318967429	0.850739490059987	0.669114345014381	0.882151894213453	0.345092662176401	0.893540366655639	0.886329158951229	0.673935612943222
cg01802258	0.564367634506058	0.718299983703661	0.567318896883072	0.650226812969548	0.662428046496588	0.589222026200286	0.622876278408978	0.652758129273234	0.64295641770419	0.342610031109794	0.694232140665724	0.730110523550518	0.698306698133496	0.541740735081628	0.138545537725711	0.789496238431599	0.716414292536535	0.793057260378167	0.46296315524943	0.504355538533967	0.0200839715488682	0.764611389159551	0.626845381320613	0.578202941558723	0.537171895446675	0.465314072439186	0.692312567417088	0.700454800738969	0.617631486382895	0.552966286649583	0.853316730161081	0.831935139993891	0.170548510172476	0.389786071287073	0.634385564495377	0.5931242843529	0.684026108225772	0.574668439698856	0.662484938468618	0.738499526902088	0.345243699015796	0.0173508239767946	0.622240627668288	0.177032385350146	0.761782202964145	0.666655520000408	0.666173404729048	0.701814312364753	0.425170656175925
cg01805574	0.52356933534299	0.771532356246289	0.498939722394919	0.0385874380274026	0.607759725332367	0.072497532338083	0.619234989385538	0.338567718926615	0.392477480573117	0.55674891656643	0.682316968825888	0.726587331668096	0.737466256301326	0.55693543881585	0.0227891468884402	0.727650271770363	0.76189683462152	0.807694698408748	0.202216783922594	0.0924928642497954	0.012992654750408	0.613298507418055	0.51028110168302	0.616966684748962	0.5337553393649	0.35619500970241	0.646057632052693	0.158819717252023	0.558746121193211	0.0180296538689039	0.332898131709345	0.715121416964518	0.0519022719653524	0.0597660570002387	0.622718911022153	0.0171404310463987	0.72270167412227	0.419303769212764	0.553058040677719	0.388966723663123	0.352820974739897	0.0222613449171193	0.558792795977945	0.0190691014028303	0.691031939907317	0.383308596141644	0.617160218695982	0.718514415414889	0.213970816189039
cg01808545	0.5091771431041	0.613571666903052	0.635177833620155	0.543826005385516	0.741983705546745	0.473377222918439	0.723551374370388	0.487484661265868	0.659100294890033	0.41518638483723	0.515681726290939	0.861001593702459	0.753898344197613	0.813242548771327	0.0445843349868327	0.829669877854308	0.809948606425447	0.539389667655632	0.391124419170527	0.129948448636693	0.0316025658398014	0.608641698057447	0.630108624351872	0.631644158824713	0.586969779684958	0.46196774003896	0.770578106165319	0.291640849009431	0.702580495533277	0.540746063763115	0.869692571067539	0.94237584296209	0.3530895655852	0.341694532799828	0.658266452917832	0.625052476715212	0.773066840809042	0.486780207245919	0.798946923680374	0.836205852234237	0.252627736807681	0.0293694776301922	0.655631829844341	0.0466803000625745	0.848175895548841	0.620917304953416	0.764741052535187	0.7975831790918	0.303308632808943
cg01815529	0.502404224811332	0.733155335890507	0.557504772299324	0.0374387379542333	0.720782862658249	0.161764335983511	0.657290013360905	0.444148289542307	0.656642839953617	0.609251067421261	0.0176404229971379	0.832774731151706	0.809549781117827	0.595105636994429	0.576821340580686	0.759682112630144	0.755674669480766	0.849232933657532	0.220557223494735	0.0907151380250189	0.0505067567403717	0.752654568993407	0.548154371392052	0.586672149018163	0.358211581128546	0.383481119966334	0.757441131829472	0.406340111368319	0.606260223582999	0.452435799227061	0.938156149607951	0.92708068531197	0.0670562529467346	0.205674725277956	0.576825477501515	0.650537233633702	0.774694583969899	0.470739015974774	0.73662475543323	0.844644310104901	0.321854407841223	0.0224934587688168	0.732518313749116	0.0538269038496298	0.834820265510398	0.787733102998478	0.653942362945707	0.775354709026419	0.31277817656165
cg01815671	0.590990477719803	0.735630629953388	0.572198060885166	0.368061692564477	0.586648897137868	0.022046758686033	0.644644958886341	0.666488551037851	0.547522730855184	0.579898499440577	0.573490153636162	0.7390648715563	0.698853047849674	0.565469751856924	0.404513654264485	0.802483781933956	0.764348876667076	0.79001277716748	0.356307430863666	0.336462070622722	0.63285313145036	0.645825872386889	0.608024140646792	0.605107904408925	0.564797047347206	0.541051880236115	0.691419227339238	0.515525212535403	0.567804530017756	0.549533015013686	0.899258072837115	0.871595022522545	0.47951527239026	0.597343354070392	0.696732089709399	0.411850931963815	0.718444166001584	0.502891468267628	0.706658890742662	0.7493907453689	0.376569477266786	0.0219038918442861	0.591904804859032	0.0163142347136646	0.773235480654487	0.646405633121746	0.693004279149062	0.64192452384947	0.33784334470102
cg01823544	0.413561723494604	0.721119972756755	0.370367533056042	0.236924740874904	0.734449265773928	0.248615749607453	0.488138190453117	0.143225225846244	0.469612984999925	0.347349465091584	0.10562915502607	0.538742014595781	0.657286919486787	0.343548172157846	0.22571545540593	0.728892251229843	0.689589847317769	0.732835473270322	0.221765443918397	0.274086416330867	0.302625697378839	0.529141816804884	0.119394236245689	0.541591867880402	0.421860643150169	0.0600940374685394	0.465540792788241	0.706178389571759	0.474351357813703	0.437353710418502	0.65223899495519	0.895843386831902	0.0562094019242622	0.110526420484624	0.506972807971045	0.034900126771122	0.578870161405492	0.462631448378661	0.272311106811079	0.790481898541574	0.213575070240772	0.0368087059228969	0.61368076615546	0.104972738492066	0.707309856231788	0.412363363846967	0.541144919417775	0.163532104070021	0.2733555383633
cg01826863	0.631709365987572	0.789787840054311	0.663437404368213	0.510630176805391	0.727042478360535	0.640274382178544	0.682241291513804	0.762633571309255	0.660516694112471	0.781832314208078	0.0662666344398042	0.78362890210387	0.738510476953139	0.795191055777999	0.160538032179379	0.772964280529552	0.73522233255226	0.81364878945146	0.451953586920719	0.468361447815298	0.0644040281751424	0.807889222362664	0.671258116428021	0.646705213937354	0.58934742966261	0.535563488928352	0.787280001824161	0.806958745569199	0.666590188282917	0.643272984969152	0.868565507183039	0.914237178670867	0.110989937469671	0.357490136722139	0.634552486472969	0.0872589572599374	0.765117599965764	0.549394234028821	0.63836197294937	0.6327847461711	0.334637849073669	0.151542770190992	0.700230516056006	0.0865191978802458	0.829816681991238	0.730450829710891	0.723004021099719	0.727650493291761	0.480658924791392
cg01830294	0.511058486165193	0.653090413046949	0.567463314484282	0.520464804824027	0.637537689190611	0.600264975230804	0.599733356983339	0.645644663807279	0.57333862470602	0.606221044559193	0.349774078229545	0.6807676214649	0.662654015196127	0.701625725979222	0.39904150374617	0.734542649081274	0.66226074940611	0.782870915168418	0.459349359821909	0.531196914752443	0.11842291590849	0.726070657722074	0.645630904535134	0.562985462536965	0.48891131499389	0.545195339982069	0.646359713734311	0.6648906454158	0.561372811324773	0.550633211112707	0.739354160000979	0.834984716708152	0.603931102487593	0.333555069762754	0.601692538062074	0.565094616678539	0.647375300170859	0.477286565573684	0.639985947628779	0.738157131432097	0.41689500430941	0.108740961776717	0.639067428365034	0.147249875323114	0.75386338621706	0.662713507446484	0.588991923385427	0.694934680947188	0.423942613609899
cg01863682	0.53632270679274	0.763652293390626	0.578241583890686	0.41732765076445	0.718812025767158	0.359672907590056	0.659830574404723	0.719052054430484	0.434830726716961	0.68121813344418	0.676016449224861	0.823442061955779	0.435819714149057	0.329537092550708	0.452972038118541	0.79327571380932	0.759210547501221	0.824034766186568	0.278543931121714	0.312999838924968	0.274119989545987	0.639277281385895	0.504676803560511	0.633960589232079	0.476632250488085	0.456308590623207	0.590972233152721	0.494772659632859	0.571676834745065	0.501869622878171	0.127511311568488	0.910250547520038	0.38466815253988	0.152564199736298	0.651663039337786	0.586928146269256	0.568283467067419	0.470121407026476	0.803497889345173	0.510808710818321	0.21118137143079	0.0462768710822468	0.680239762784564	0.166648802652697	0.0682982524133229	0.642749918322524	0.694673868553959	0.686900049539593	0.293263141513798
cg01865609	0.455405087172805	0.781443230960016	0.477305590236404	0.109989066133992	0.69894837775771	0.256733833074606	0.739724900374823	0.276579444146846	0.476757315674714	0.728862433882549	0.224850284143883	0.797432974478233	0.694967520731541	0.14810951387021	0.143612594037163	0.66702235650339	0.633157234427015	0.696203521970271	0.186032707861745	0.260575012812314	0.0689334465927516	0.737442302202639	0.26493224002748	0.553130471467281	0.320327423106005	0.281138668706866	0.744171469544731	0.66747399097625	0.462080546518152	0.468258835366139	0.689279021406849	0.831949476657632	0.138796542270759	0.38974988809182	0.505358509551153	0.382189909808812	0.712119426916947	0.43407182744196	0.686706946567521	0.63901447021551	0.404724343559169	0.0665961439387819	0.493034148437942	0.134728927497095	0.636416121448376	0.632251503253938	0.637797272797836	0.166478442034499	0.351663764779764
cg01867395	0.590829542434695	0.701266605540444	0.529066833506685	0.837189120814088	0.612689654630413	0.595300479458201	0.643760034567108	0.747687559225551	0.626891142145077	0.705171099448856	0.713585623351422	0.69515052194333	0.670363512759368	0.306976806206027	0.648760561740774	0.749324400081899	0.708465457616863	0.758793347147388	0.530144084426907	0.462735578868256	0.747940154498307	0.679045975765708	0.652822848359375	0.599489715445659	0.476910409499537	0.58175910753266	0.724832495233672	0.759611663582578	0.625715126770891	0.506398620827707	0.868294887083604	0.829494349413627	0.77155477989635	0.585794578773702	0.617563895007051	0.585724097370234	0.738486033727878	0.523950533943382	0.671759644980238	0.664913419440966	0.503377636062835	0.130204736998909	0.672731083692738	0.465018153606246	0.736019361120223	0.572370043091726	0.673364523834392	0.613887181300736	0.444517867197318
cg01882870	0.523158807151325	0.725779888878791	0.288797724910288	0.141714949415539	0.282197788542526	0.119980100952799	0.603202375124009	0.496156348378931	0.420944437591819	0.424217897280628	0.573906286500945	0.716091856345744	0.681635474456124	0.14181822705267	0.257092527822388	0.673769080911601	0.700319075366375	0.66937472662338	0.1946041739587	0.234883600284271	0.0326792051242428	0.525096764984699	0.482161593474924	0.642813542470611	0.43121920491162	0.225389832571669	0.70833146121828	0.392404757153679	0.239187342535633	0.288438591578138	0.764593145609445	0.84224684922959	0.169904257003601	0.166805426112442	0.572727963118502	0.438893837544019	0.641398095697277	0.367887006113997	0.596434040479638	0.563916412826566	0.240755809982882	0.0657040772356863	0.508042434913955	0.125451054860214	0.450079002621428	0.581826335056263	0.583526823389974	0.578391494438216	0.252854113587043
cg01886556	0.487295372254661	0.665837702292538	0.528744793820874	0.0443774061855679	0.500856590462724	0.453656542143942	0.475499261338332	0.66457619374526	0.535152113726427	0.521364866448767	0.0723218478022944	0.720749376507287	0.48578301120926	0.746557555358664	0.165749679097864	0.745843832152838	0.700774790191074	0.667259521973398	0.292942787073256	0.301197679362868	0.0592297200040384	0.554665263425392	0.365756573183849	0.513581769681097	0.469243118108204	0.416923376890486	0.697562266077667	0.68727324738848	0.538867041353334	0.464969089846314	0.788558055282023	0.842931217659886	0.183861019315969	0.38023869022917	0.540798942364025	0.194387402533805	0.669399317386759	0.457679626459456	0.608844269318145	0.76015371002904	0.321788525720194	0.0577702777334134	0.569170390497069	0.0987286329810186	0.697775696932402	0.568248698722551	0.565798172018179	0.644229591585321	0.308299742023394
cg01893212	0.656911601191588	0.842154166084121	0.668740650221304	0.908073973630528	0.830258428786811	0.691172434526966	0.780242665515507	0.868305586426697	0.743708694414329	0.861246007385846	0.883954027050162	0.927281100171706	0.853090679072932	0.867647406108297	0.75513706044588	0.935557723810813	0.885427648163887	0.909715086284176	0.381633312680417	0.583990632669051	0.903274727501187	0.872755243520419	0.789116267823822	0.738027251914344	0.578694091271581	0.554945567006298	0.849042044122922	0.857441693878561	0.788398586131151	0.689064937545008	0.955400096672424	0.958446712823877	0.856275969555834	0.679858863606829	0.694288368469151	0.727361359538128	0.842833701997665	0.580107754885313	0.803913913994794	0.907158490573086	0.305656590555572	0.922994844047064	0.764482053845515	0.920164361891759	0.909034736714211	0.784347242115993	0.778125234063302	0.826085697360112	0.406867039992608
cg01894048	0.646329654997325	0.70011968892433	0.310895416245347	0.74808973576356	0.658638421384023	0.763622675739616	0.610801193172057	0.599921499540021	0.508755686436916	0.652300051395624	0.105438278972109	0.827513665681616	0.667391946320737	0.807363183529032	0.313892994369026	0.836919842092752	0.724261289887668	0.834597475206791	0.194756948723181	0.452909653527343	0.10223746037881	0.723223913387325	0.661975324036849	0.674775363168534	0.623334861081125	0.441359571515694	0.670591112900963	0.697094121371177	0.598150196612689	0.623688958421452	0.824357102904595	0.88115397814085	0.39192452174582	0.58657499098358	0.502149351045043	0.479655234485129	0.655938438331302	0.564154709599268	0.703707066212413	0.713291094892383	0.195344371641851	0.0587584592079431	0.632529076536739	0.619449125956275	0.815734032372412	0.675908963084599	0.822159481843761	0.714431400367325	0.278290672292659
cg01895333	0.582827282949772	0.27681824554173	0.579106415578359	0.241267293871479	0.652760528034595	0.701075336939688	0.509457108925954	0.340864449742254	0.818500189249189	0.607809026158002	0.210898415596874	0.851124526739757	0.483068303085155	0.420205951297094	0.646859299585034	0.371049750324325	0.618946696404195	0.417339122214824	0.478615537336249	0.855715311583346	0.669554039613641	0.293785029254937	0.740238157626414	0.669279131262003	0.925376523648335	0.703715420372918	0.519189113763147	0.291877127645151	0.486631937857741	0.786010897031245	0.0847479176417274	0.149690031836037	0.419289167369053	0.788213964438594	0.665834636923076	0.811977130230971	0.427270471535903	0.954435235553841	0.473871328291674	0.299027068391208	0.981165070706425	0.412306167432223	0.607664439305657	0.174413938525162	0.399470082935774	0.909758572948227	0.945045697897472	0.37087457420417	0.975149258261024
cg01899253	0.32434015242128	0.780879000053349	0.676048760758633	0.63970824769101	0.792890270600181	0.160011470600247	0.530234553656144	0.606156513469448	0.586025938751255	0.534352838378009	0.705313978509118	0.697115652000217	0.651257336080779	0.390869245764593	0.436883900175252	0.781672350287006	0.575066783842493	0.5248675243708	0.303119613171118	0.232520156912906	0.445104896464881	0.722138381113962	0.516343013316853	0.742549640723424	0.367578999108838	0.398858278487165	0.62369202985939	0.667841927050461	0.645880324813841	0.501201676030341	0.889597540694015	0.850362857953458	0.45445902836336	0.159594404105484	0.61376961332966	0.50110370822276	0.668858915436689	0.454637513645062	0.756456635045754	0.632247366881786	0.35137710657455	0.167925909544155	0.643103687126621	0.06147115852881	0.852519447858892	0.750087459227006	0.725188383500337	0.694149403161795	0.296749616434298
cg01904183	0.391940418099599	0.793794210813762	0.376561320907191	0.751840885671736	0.697581876523173	0.395549812347319	0.491579586485217	0.720854427403094	0.720009370507571	0.495615023504502	0.190577111364379	0.769513161601584	0.713121591594875	0.893890004064981	0.125733819004751	0.745487739176829	0.607925207069359	0.567094343392707	0.0994325639411915	0.149568607860264	0.284790448442508	0.769773776119548	0.205797237502397	0.486322813695105	0.385857761570341	0.370086088546393	0.854020646467955	0.732011751640364	0.701614986476152	0.383561239095224	0.696070131703567	0.164830253904396	0.283849467025933	0.363409263890997	0.526177789688462	0.154673475049109	0.837936893343528	0.207896448752644	0.540961784477983	0.197254938153166	0.148268772655063	0.186414419668825	0.561827185783837	0.172206296410154	0.843913674694773	0.822876593912968	0.494421368415364	0.371387857016186	0.188098403678862
cg01910869	0.293521651075552	0.587208569011693	0.338974649719834	0.473684203801192	0.587250448725013	0.369831815147171	0.363384166268454	0.50049194363511	0.469629674456885	0.610038211386416	0.318119530381335	0.665217266119464	0.588382184567212	0.615791493356925	0.359270018602248	0.698273062345542	0.560854335120867	0.64466098850723	0.244633408236346	0.245677655628091	0.605185789015801	0.619875762967576	0.45629494670236	0.458604734485714	0.32860625931036	0.350717977691439	0.642862467419041	0.613523448627509	0.444510581134898	0.348045299984442	0.723656687073322	0.833425347639719	0.616611406480398	0.417658553078383	0.54094583694433	0.465295814745871	0.522208991361753	0.405190017009824	0.56271988809865	0.671029355694198	0.221909783069934	0.604181951396273	0.463568679686449	0.542518259560054	0.730672785823736	0.558787403792476	0.537816821457519	0.63156314776678	0.192809367030056
cg01911708	0.498512260107351	0.506203024530943	0.498735389747386	0.0573470831774672	0.538847248330781	0.0771009335931077	0.494798428561397	0.622271306235683	0.540225451982876	0.602318585814975	0.639924456149099	0.639953142515998	0.546324730905473	0.591008013274561	0.56607629620107	0.695312407330862	0.608501239547368	0.664463721921091	0.186361480418418	0.412077928694284	0.235816623359411	0.484532503788237	0.548687782889373	0.552039456953153	0.497529907294623	0.412694436877111	0.647266720496614	0.600824250875682	0.379391244974952	0.514263183069834	0.770627340165008	0.650114925931553	0.0428107937257129	0.177932633034698	0.468321427300458	0.534526621465071	0.546009201206482	0.487982359128	0.595910337592753	0.621699852248581	0.366480904916735	0.0164010968691449	0.523627778203048	0.0713425245127894	0.687951791434718	0.451860326823926	0.589854156692175	0.566009384156002	0.39391538965452
cg01916333	0.486418974530676	0.60663061098509	0.443930636318948	0.0379461994172411	0.49663646772732	0.51551443152436	0.505059755333493	0.576294798322755	0.0343798634258978	0.593301584641177	0.022331391457141	0.659689274002528	0.564058583492054	0.69072128449326	0.228527604369092	0.623765494834007	0.618532244593549	0.63349605230908	0.282300195621911	0.359893637781109	0.0270817708195949	0.614481227451264	0.382004407018696	0.490161960609674	0.456988244989032	0.460620594314883	0.615895190082121	0.609361438414925	0.568560738360719	0.370419206654679	0.768973391149689	0.535788395503004	0.452460505454946	0.185946359917171	0.49891791047996	0.0279914420211527	0.047347893291872	0.457904292328455	0.484607398684985	0.581844700832117	0.354448404531865	0.0640817610779537	0.472241998480592	0.0708452811003169	0.0291290774196847	0.548529971128235	0.537179830506257	0.56700676934262	0.307668638489854
cg01922936	0.376998648303969	0.573156641205037	0.361047576735522	0.060461603671877	0.419359689405694	0.16197925392517	0.365148423131349	0.309129222993871	0.365726067736472	0.428982607570812	0.293985345402716	0.610968584393874	0.580555536642753	0.274265343949158	0.244687436741251	0.653048097689959	0.574590852941923	0.631000696601582	0.174859331023233	0.24574999224264	0.520890480289413	0.576844019905583	0.183484840539415	0.370360082033584	0.321248172800223	0.281756793174813	0.567950235833547	0.380243562771955	0.440818300096412	0.282950978948641	0.77810283040322	0.625130011176928	0.0711905824019206	0.183888956048965	0.459166786453106	0.349048457837684	0.456043775224221	0.262649698075551	0.503762672761836	0.645899727059497	0.124313477415104	0.0325590680176565	0.349374867425727	0.194616673140002	0.613681768886657	0.439754352102421	0.414535583072203	0.327979745755345	0.117906464917803
cg01925883	0.434563994840313	0.237499154783027	0.401636450022905	0.207110581055355	0.293353531563149	0.583401867658777	0.418795070142496	0.267495477707423	0.345323351826332	0.352932977690996	0.593198740571626	0.757757024256354	0.855752576581211	0.211698036931113	0.892796746105038	0.434835534380231	0.451304971641528	0.27126724789647	0.328791977649009	0.749019597562127	0.668376141199291	0.22465485865521	0.481932450143792	0.493728494879165	0.506678154349362	0.581130055978151	0.417420402473494	0.162704561193238	0.420149232669475	0.465871445534677	0.268529945799055	0.171445351027723	0.213679431153459	0.327270839101063	0.574074408355598	0.729240642732021	0.2484344298464	0.654452572835697	0.466638915315026	0.890467165550466	0.711682469195606	0.278075363467734	0.350283173001053	0.13931627670371	0.559585520221737	0.733977892660147	0.402641433745434	0.436258113313092	0.714273360082206
cg01926269	0.435529340059978	0.581193553908828	0.502126296874156	0.330954246808298	0.531938544249502	0.412796809643557	0.506445143850299	0.58778602932971	0.360781778208809	0.535848826455233	0.598789344746869	0.563984039688105	0.461660160091558	0.62893808120511	0.381773406894185	0.615983029307476	0.568020276000005	0.645325209960792	0.321771207936739	0.339612633184463	0.411412139312554	0.648494665160855	0.429324243951753	0.497047882857188	0.477955838204971	0.387929539309375	0.583818381602256	0.283901354287083	0.50583175414543	0.463909556347779	0.668890052175545	0.742178938653406	0.406326714072053	0.215709586110257	0.518976945610885	0.462338110025486	0.581146633605075	0.417052373444978	0.538885080206778	0.500344398435466	0.302844913702769	0.19460585133264	0.487758454448142	0.105510673102563	0.620525852511347	0.509359373164584	0.514147061371115	0.568355726331246	0.321651839984332
cg01930621	0.20853733329327	0.425404860572696	0.354631126276487	0.0249103265615155	0.737837760328955	0.0305820791587849	0.710823565861443	0.026655942878427	0.207035935131512	0.0264709325923693	0.0259064679299826	0.0505505475941828	0.484921618805974	0.523323566146195	0.422657238152973	0.33635882202104	0.667496204968254	0.294909377652832	0.158022339813384	0.033584784672249	0.506167348336834	0.0293158641440285	0.260606436720744	0.475758097241053	0.0374645257659314	0.279456558890156	0.403206089104445	0.0281332995951661	0.585569056395217	0.0305548075825937	0.0475139267249276	0.426509311465858	0.0470833756813494	0.0303486146137003	0.0722704228479708	0.0232839972985384	0.700757599743421	0.442410214573822	0.18826700116179	0.779265417389599	0.0803945727520967	0.0303394209233106	0.52976259535593	0.0260435734066828	0.168200940890932	0.0639221017608672	0.609167972010394	0.0287442475348558	0.14583453412281
cg01937650	0.39127994803931	0.624161318738486	0.18509283921193	0.069321419224449	0.50778793027923	0.441169592337696	0.37723566984982	0.260191906856846	0.48423242708671	0.244925400943583	0.335189649434553	0.602612618223478	0.583972622106038	0.565189443881859	0.0925234568300497	0.575855009095117	0.643406852324145	0.613042703687839	0.178384586045664	0.30573743495807	0.568371700688637	0.548867623906534	0.377994490956675	0.426217831803866	0.372468563768021	0.355303966916198	0.46705991798617	0.428412113066647	0.263299462821412	0.246526926805083	0.605340464486485	0.564370260387486	0.381536881408863	0.151128217427277	0.539805062361829	0.480684958660905	0.378385943985121	0.352672962156441	0.516071560887428	0.669623556214397	0.142476429640896	0.582952193805417	0.38593124700241	0.0309937702273212	0.623072737646034	0.457594299408478	0.522253540587511	0.555299004063453	0.0770635765174943
cg01939274	0.671486032591427	0.90476081918824	0.634059410300975	0.947169414592438	0.794879300316232	0.762517680098715	0.753103276069374	0.846133305961704	0.705499437672435	0.881318894139783	0.923823946706052	0.895921270719511	0.791934331513684	0.895388671656823	0.101674763385492	0.927932259832189	0.846794511823642	0.922253425831319	0.273998930167073	0.473861672678115	0.929563293366165	0.906549673747823	0.840538641296517	0.713770048823909	0.546758434707799	0.529272291781422	0.804980935464076	0.87911214996163	0.743410478001258	0.478200300505483	0.921299156371483	0.959446202035304	0.832259379591922	0.764400889035625	0.731084075246074	0.671925358761305	0.853899265591527	0.612913835274062	0.768083887123344	0.7845216969642	0.248284093934514	0.90816707546256	0.586827758559144	0.0714153374275354	0.888499462390953	0.857041160256627	0.876645688140378	0.866343123658089	0.154776984544445
cg01939336	0.465030729922511	0.678416036816024	0.461618458655649	0.641870004604695	0.59428034937508	0.522028666686049	0.43060003167335	0.503651153910938	0.4708124901239	0.440727183563606	0.0285129030424571	0.701750835974716	0.67083733299763	0.694103277265873	0.331586287112022	0.723674899243535	0.627618096609309	0.685411797387159	0.243058055686886	0.391179096525706	0.0600137347968143	0.678121587027013	0.514437239570461	0.499331026091187	0.427476295350246	0.372474258410653	0.552617542371808	0.5974228731368	0.428830725220676	0.415086932486727	0.806244348179607	0.866364811729899	0.0785172119167777	0.400466521679643	0.563109419000179	0.500532734501259	0.624129759290931	0.336674607140142	0.556357179829385	0.73876395827822	0.198267721334508	0.027777417203914	0.507076315404149	0.0926213860589251	0.739803206273033	0.60155067276202	0.524831587581811	0.623493262816614	0.21386746956652
cg01939477	0.566522878303194	0.785276698607903	0.494933893267461	0.521671381632748	0.685866527054738	0.557505305168921	0.721132308501455	0.628791567734724	0.541530313216767	0.51497993352819	0.814178613429904	0.745638559309905	0.677010899013829	0.823725756934126	0.64750907783602	0.750954632515857	0.681152751622533	0.790184848997779	0.293370543183552	0.394634840402548	0.438956920348003	0.693754474688151	0.572726515278476	0.579806321247375	0.521536384281354	0.39936050375236	0.744293759180438	0.766940759363384	0.449036943553152	0.468460533374407	0.923026622256239	0.90593622722522	0.635373222365659	0.492935779492813	0.619373685538915	0.550022618565921	0.756930625080796	0.366170297987642	0.637877261127428	0.734802598239319	0.169041000353704	0.223602628437876	0.556290530249694	0.650001100474604	0.847418390083024	0.663098245140672	0.636782142875113	0.653288566499735	0.235843242390497
cg01941671	0.332672650638885	0.560301021205897	0.316694658531373	0.271705518560142	0.54500108327118	0.460661580408241	0.34312749288873	0.406945561183218	0.414299303866539	0.462645003405495	0.0262615953197459	0.574579943405876	0.580342893768904	0.570078981297524	0.0750974795681621	0.66311755436804	0.569486346489914	0.650506004698608	0.186109289975099	0.297063749536103	0.0255760599190684	0.609438751868628	0.221900398019593	0.44422023704986	0.367253749970729	0.357675354689077	0.452754746314964	0.436268506731576	0.48839624563698	0.306448406908288	0.756497636517948	0.818471294750281	0.546803704352078	0.408959347983913	0.51878023545151	0.391186012406388	0.487675987295625	0.350107381599034	0.575276525149859	0.643220208737731	0.210382076508544	0.657057245207412	0.436179480971943	0.0392899166695924	0.668431721481475	0.513199379543418	0.468014265173481	0.519455685642295	0.172321569969637
cg01941895	0.474969552126263	0.62925424148129	0.355946390801226	0.550612204896787	0.566332781762282	0.181156642237068	0.520280722956397	0.453299917758584	0.53649604791968	0.646512457104123	0.664255898342429	0.712161355565588	0.60188133198056	0.580631331096082	0.399061144139563	0.740742875556783	0.551123573699766	0.698753755063261	0.306633443140658	0.315181756373526	0.653794049951752	0.518636788440583	0.47780325347809	0.523931914113626	0.397986837298776	0.344358613404514	0.673129359376785	0.45187465791352	0.411392761953137	0.451008062471808	0.809489895448939	0.776180768923284	0.482224220808693	0.387192486194636	0.541395553670589	0.502208697685843	0.509243181517883	0.522809888643413	0.583077668718212	0.637145786492377	0.243839727770127	0.14840436215375	0.558547535385143	0.134161367916425	0.674960382789008	0.546311122592532	0.525032410599072	0.631970008322348	0.299357099795648
cg01944655	0.499619765302291	0.685241124389037	0.47561297596453	0.0535144576810185	0.628749467082531	0.555771041750921	0.576594189249633	0.623304439947807	0.545582741424628	0.46126000138685	0.4728222466353	0.710869883986651	0.719558735999861	0.564912597723085	0.320650271648695	0.775358844903316	0.686702186733045	0.734457131417623	0.4920465105392	0.45290922973063	0.481949946964768	0.745076692504853	0.541336652082835	0.579956688315227	0.520861045079248	0.494367230753067	0.625023228310018	0.682273579951121	0.543406308573528	0.528793896113159	0.796863142679193	0.81503442886281	0.166769045877388	0.393221949169732	0.621214623879883	0.52835219001603	0.665938379711016	0.480566216721476	0.646239517793274	0.741587702533792	0.326019045968803	0.34651119508878	0.574436655760555	0.485289704003003	0.741079708304159	0.475259594645529	0.623703455489649	0.676574858843817	0.371725711231138
cg01950665	0.446614123921512	0.802407891107011	0.490696599980511	0.446605462685018	0.628133124222672	0.441060200891985	0.521273062091491	0.703307162132498	0.557996107842043	0.67714934518282	0.0243800648195448	0.839630647264723	0.763546606292567	0.57246960592045	0.03028553947412	0.817762564730278	0.033427191970734	0.0305596631831557	0.0771474515568474	0.230061724331469	0.0283768239811826	0.735745605055763	0.494078337812586	0.554785724393424	0.480029770212912	0.491253547141259	0.767817360501217	0.0399725258170671	0.612602776087802	0.386602812048767	0.0425708175753892	0.927271804210169	0.769046237869238	0.0896142461328513	0.614744194545498	0.027023681818538	0.693091308691518	0.430334890669248	0.670442320128873	0.0294150274357222	0.0841469689508908	0.0328020282468752	0.514250302361517	0.0311932620939475	0.856920773669886	0.722268210881784	0.505752125865418	0.756695940772135	0.240125531972554
cg01950845	0.545590897760699	0.741487198153815	0.425597287957167	0.391753581725676	0.675001853321597	0.585985544816269	0.618065058622457	0.782640766614227	0.523081592507734	0.757563183301802	0.518996077156501	0.708761666751568	0.759006909243376	0.803172290144796	0.5901119614117	0.721718319715697	0.778596353152517	0.782511293843119	0.244336131880257	0.39198187040057	0.330053682945813	0.686780692090321	0.563206623787041	0.624956168206997	0.465271705779495	0.179274844269093	0.734247006018794	0.761130006684021	0.63275568438038	0.43893789779036	0.89689741496795	0.916355332987399	0.736695901661956	0.59153875798816	0.636796099138544	0.673079548507202	0.670487913603671	0.372920576885023	0.637048163424537	0.782530690304359	0.125609622687022	0.0334329072938115	0.542346250403093	0.0953897229463134	0.831413365811841	0.676048996152867	0.621513288393306	0.66508478900423	0.14508521612987
cg01952234	0.511179459853219	0.672706277377215	0.479274834619031	0.749878589042148	0.684441202844132	0.540779266961544	0.654696290022766	0.649769660763779	0.549115112790209	0.634375455288169	0.7330800952795	0.682484887788941	0.692532027880247	0.538193112358539	0.608270034249268	0.702236571014852	0.67590255556658	0.760681185787776	0.243443119215779	0.454003513875966	0.362429509461828	0.650269051390675	0.618469017686623	0.541956875029286	0.428205778960046	0.356416116807193	0.680545122830822	0.680285191597228	0.568486524007876	0.501369363983338	0.826859385741791	0.812005135941772	0.422959509397104	0.192705895615808	0.578662249629611	0.54398992734882	0.653431239306249	0.441261995399448	0.594462912528846	0.68217831483364	0.318290397609446	0.0158237195659356	0.652189605557772	0.434808444715051	0.751310625783014	0.578260115173476	0.605103284764166	0.6375903181901	0.254935202757915
cg01957732	0.446284314330319	0.89084642514525	0.64871808588716	0.723870860755804	0.756169588952167	0.792661709977848	0.734408387164966	0.593388299512856	0.626674437464558	0.648952657140181	0.601399416771408	0.873822554114664	0.796263646042302	0.829133027090098	0.601333429268176	0.856619861337684	0.844801332000146	0.860625074438755	0.434403877944804	0.342857599143949	0.45095399363419	0.7836926496047	0.703805741415064	0.708533367597679	0.549805335359125	0.561230613130933	0.839530065703584	0.755341838772382	0.730269971477674	0.682451063015313	0.853291853757038	0.849692079634357	0.666927570053105	0.460552878109841	0.748303825561438	0.612307228705423	0.799309498323402	0.556405041531798	0.775985456217217	0.882415112658499	0.345491446513505	0.850096853361137	0.740149869775304	0.106817896617387	0.89280144021913	0.800179631657507	0.820360200811759	0.766758977688146	0.303349681266061
cg01965173	0.320911373742302	0.809053194609881	0.439157361385465	0.268591790851917	0.714010388510177	0.190104409284483	0.579598800245844	0.501528606210826	0.442803569124863	0.278338329032649	0.0657919977072571	0.827510821808914	0.690845378926631	0.558603422065837	0.32491198053742	0.618105969053209	0.74386472914345	0.800251327247973	0.240411408230469	0.172400770704095	0.0516753621949984	0.611724754453834	0.420486205723755	0.608845716410395	0.414713412296606	0.465368729971538	0.617345010008011	0.518774071033563	0.338583839947932	0.351103306881493	0.891572206556031	0.586637763561222	0.0474996013012661	0.363697403532097	0.509997554634264	0.337549427667971	0.52522893259465	0.576221186529832	0.677688862832438	0.796516432435474	0.223378894325803	0.543865872140269	0.477781332061295	0.0331901142354995	0.506445557763512	0.605063161854663	0.550814486917205	0.693156609265733	0.191675473834225
cg01966465	0.453399296754073	0.657260884669783	0.361238746898421	0.451759167013554	0.596807337799918	0.555421814558541	0.60164853055736	0.46656916686154	0.533523599338085	0.608619430277184	0.0280103598587466	0.717662951742209	0.560591119719435	0.724416735643553	0.0257600737360519	0.784841730554234	0.738356108881429	0.747840856469027	0.296139611683353	0.419535839052136	0.0154661267714133	0.705562337060753	0.483410473950077	0.586828127813876	0.483046775454992	0.43214811188213	0.68065941504397	0.544324235215792	0.555577015495267	0.444751875694847	0.80674335315179	0.855066988963981	0.0318199058160171	0.0781427383928208	0.610506026653947	0.0191627627680689	0.631970568075722	0.454382319003987	0.627356924465898	0.737733411420075	0.224054653456698	0.0281496439939361	0.587421184770693	0.0201205897047378	0.822149945706543	0.587595518302365	0.602182946503913	0.593875491941198	0.274656473375948
cg01995480	0.487031227365459	0.585370118489913	0.44732733946172	0.654688403318874	0.580094771339086	0.495128348049157	0.48049612665679	0.622773221123499	0.495671215297726	0.588525387872722	0.0131683473292999	0.606909202198506	0.592422211760601	0.652044670119629	0.0624724955274731	0.634537872780213	0.587514946170027	0.605092002601197	0.341910425678946	0.437448547455372	0.0130949623970665	0.590320203493774	0.499017738264753	0.524514303159774	0.433775038447641	0.399732361595346	0.620404406822577	0.623214660745325	0.543964013415792	0.0183381960514163	0.729000456409859	0.728454174301081	0.471309160947822	0.445708999571872	0.504784973078226	0.51841295719068	0.506927246913324	0.462578393571776	0.535595010735869	0.62588772146053	0.367430059724968	0.0735943257810465	0.522070785606013	0.0117912910404112	0.653518150779544	0.5365848312763	0.564578429227678	0.600426038234232	0.367943280358714
cg01999333	0.506691736250806	0.503711661876401	0.315020007798579	0.669077530761729	0.333248867570501	0.600992691133327	0.272002310587716	0.180180870040661	0.430439404095787	0.204809906423514	0.203140422569186	0.213076166290993	0.206088556177564	0.224180997059653	0.484067391162138	0.353212295811259	0.288572909003967	0.855650336476056	0.404215359299582	0.484239468574427	0.194304954678035	0.197098397433585	0.372577742056469	0.44577581665595	0.603853757818804	0.410792527424227	0.395250161110052	0.256129010268339	0.267408905036192	0.556890511268154	0.383836489738484	0.442842626075075	0.171853326674593	0.430997101001635	0.461794476354774	0.457649708783658	0.206085328151735	0.749568416469933	0.456298890690631	0.398129805354909	0.530219734812107	0.126709512890977	0.432776819346121	0.154245820176913	0.275578996037086	0.410462334778269	0.254363348734602	0.340564305820678	0.625147713032915
cg01999908	0.881256559114825	0.896310020456473	0.63896490383066	0.236395168230507	0.683460365441445	0.606871803889594	0.492236700743852	0.425980182731347	0.649827601923565	0.476483710498274	0.230515062521979	0.92079854482018	0.714516817920251	0.342601156737049	0.911585118413712	0.52040637592236	0.343370251991622	0.787868849718101	0.410918724776457	0.650830982638488	0.870278880763888	0.286099821748525	0.817711470906637	0.823281081598927	0.8693647946363	0.70336596096915	0.669417225461902	0.179199566972016	0.427429989049572	0.834334035378638	0.666817913119846	0.681557435603961	0.338437513040497	0.597271160385552	0.766705244088451	0.870317799705683	0.441007500366803	0.923364424275728	0.882244234660355	0.95391616537934	0.807690905595916	0.473145124622421	0.852400408547547	0.282217264316274	0.76576054044731	0.719897682248894	0.461642766251405	0.378507934123134	0.918054901398837
cg02007844	0.404744821081417	0.777262279333696	0.257490702873878	0.0236801690469279	0.548088518910789	0.0444510910110731	0.353047431821637	0.453905964816572	0.394918596968133	0.241769840989813	0.234415853685166	0.749959658740823	0.498276090378377	0.142772407712819	0.047995738699835	0.742987131214388	0.238152159975723	0.739028037795306	0.0696215764546167	0.0538757911320148	0.165464597813006	0.452226263167608	0.216696334799728	0.410146470822573	0.419965571340569	0.120217412648779	0.58593290063767	0.17825895358687	0.519739594278997	0.464247509793276	0.591856471719967	0.840823517616589	0.298869217983834	0.0770627345120502	0.40227072583209	0.0741487828242819	0.687301896885244	0.190432821531876	0.652392673488786	0.710606608519006	0.134183798499745	0.0453615079408812	0.396791163793513	0.0341618405135123	0.490579186410645	0.416429673825982	0.627716905206417	0.686795745910004	0.169227941831867
cg02009585	0.576619039784401	0.635888803232708	0.391388486081206	0.46937003474333	0.521094465276971	0.396578295319093	0.518864132593089	0.373225301532471	0.532163469913457	0.206149793641212	0.491096208516746	0.70254556521753	0.697864975954129	0.711980934731397	0.439000324102493	0.720319222172261	0.668270060531419	0.650735810942099	0.361759231176557	0.320940556293202	0.584027703505007	0.690300089590231	0.557234909604517	0.53499653941806	0.459643762587654	0.476933511044836	0.64504766141003	0.524623735440878	0.591774977247366	0.401671547574267	0.806209549638727	0.887800420301489	0.597850484684584	0.322569889704191	0.576840813801001	0.460547677948032	0.665888960814347	0.402907604856901	0.64612819013482	0.744507749418983	0.318412907600041	0.739281333309972	0.547041621594537	0.413493892953111	0.644561134948115	0.584161259152151	0.551918170775439	0.604817270195844	0.245860001360199
cg02012703	0.642805192254251	0.762558468019153	0.618712849824801	0.792678019550136	0.716821556052292	0.555928921764537	0.667706952933403	0.842936579374902	0.646388812110065	0.617346813435235	0.53280745760913	0.763976475125572	0.774626159987279	0.891099265455092	0.69289042676761	0.773793903313105	0.786550872521744	0.820110306743745	0.463384089600225	0.52834638615499	0.81057862002791	0.756296061757754	0.671350851839086	0.644675677572746	0.637790102287842	0.602580135197155	0.749491475580785	0.801834715076168	0.826142635821419	0.574278124987061	0.883149319491607	0.873681172085079	0.0724262161524603	0.646085155297289	0.688385514567252	0.673506389328719	0.771470223672336	0.644636751955129	0.685189683527136	0.776427793759676	0.343444150303117	0.02452795470217	0.651560574321301	0.594836978871124	0.779232938910209	0.692423171869781	0.674549353674915	0.745216744071596	0.367446295972654
cg02014003	0.369764011634708	0.593692164105354	0.393934790310965	0.651289047059806	0.486260091100038	0.461875009423127	0.365834119734163	0.56873969211579	0.357625002377722	0.52851566322654	0.0458426006690358	0.627914361831227	0.54709703046906	0.697545506593506	0.393637523284181	0.660267574845041	0.597925258487034	0.679177048189277	0.201373744375034	0.378732918742273	0.349410994294645	0.685617209568994	0.451486867058302	0.513580853771473	0.387350823823194	0.399610619692031	0.613095363283103	0.428865809445384	0.52545667175631	0.321755000201288	0.783991357377529	0.766226684801563	0.0996896406705172	0.371347674551663	0.522077151546162	0.365139981964343	0.499722112530436	0.337319380249968	0.554283899349721	0.68552119098177	0.296558552390966	0.666552668599878	0.45860199158055	0.390256533701209	0.643662111523039	0.555067979309529	0.525994611133803	0.497003090996077	0.27269100169886
cg02024077	0.470592358927557	0.788809194972475	0.454253288886211	0.645012469500326	0.812884167635895	0.17082921533196	0.142889592831217	0.530139437645269	0.604600211431554	0.516453884803076	0.114167532878035	0.836553838045601	0.818263481070318	0.363615221325469	0.639305948501401	0.603393869690654	0.600651429790031	0.507151995854643	0.218054087194967	0.191706130614135	0.521089480203224	0.595784316747222	0.592071485146469	0.648050069589242	0.371308569986152	0.282180403694727	0.752530126316196	0.357747510699094	0.11182222170838	0.274042908336718	0.672154256920023	0.893337836228821	0.127236157988874	0.218527536883014	0.514401666234354	0.535158797825596	0.514192023456539	0.482746594124014	0.769212404801341	0.831711466554306	0.269654501425527	0.110532972754457	0.618055705737405	0.78799912217023	0.511460789102326	0.798077284266231	0.714351933027593	0.589240637881882	0.277433124783095
cg02029242	0.710851629888054	0.156414181936842	0.495308979202477	0.167194821616062	0.440550682354761	0.515917863363042	0.212451059391011	0.197540001554574	0.734417871906539	0.28356389133059	0.152369014486235	0.398537327877872	0.270612924987176	0.344431956488873	0.892476101540141	0.317075043763984	0.306306407482608	0.467067085405725	0.363548319363669	0.67801359245134	0.219926782444569	0.338302755318313	0.500417224451053	0.67122886756201	0.459406095620007	0.526646961977651	0.33084365516813	0.463394273314851	0.351428380989645	0.67589142432143	0.0659306828650834	0.13070897298319	0.178808390990418	0.459240393410383	0.457743392354076	0.841658791309114	0.190780636315125	0.682526839409254	0.587025812171001	0.601591250978468	0.68798292885891	0.152165231287876	0.720357514461377	0.606562815913318	0.287154499477501	0.735734298138587	0.237196085236253	0.256431230626845	0.738407679498414
cg02029665	0.794485985452128	0.368780051890823	0.741198304887651	0.251152554632762	0.647598646648177	0.778048744017612	0.739758805414815	0.691520826579133	0.753931018868514	0.417466229081366	0.768426572885319	0.575549517140047	0.840846464715245	0.595750700385203	0.642958947897693	0.760172533741228	0.820670481644266	0.79480675090415	0.692793346532437	0.700298581942414	0.529525377226583	0.741981712444729	0.536316857090915	0.628983126748841	0.742683651360686	0.705578873699767	0.698267618407248	0.75572057561471	0.718664706391807	0.820085638888447	0.815960569657141	0.863250687726882	0.404361061550255	0.745240229209253	0.627796628941567	0.596740055484202	0.79151796341474	0.712042559406682	0.720412938061095	0.770539359259367	0.776012606868533	0.439130435970495	0.792667261821864	0.648855470110848	0.800060386157507	0.461110462614882	0.789821040554039	0.797839180740583	0.522723279387283
cg02034887	0.497781152203604	0.838556938281795	0.810149725614403	0.479550325186564	0.628185181176645	0.744997485015785	0.685188052267716	0.591731560621454	0.783735160383417	0.448481943994427	0.815514750587125	0.846259097205056	0.356762317973331	0.348074845634641	0.669550955506172	0.881472522427821	0.292416091678282	0.699020974900312	0.680502049361262	0.616860996918963	0.897479078555634	0.643544023489368	0.610694029072203	0.70852898547572	0.417144181943845	0.611645332939811	0.50254337281655	0.445790858525035	0.694791467304117	0.645150972835133	0.753450901526906	0.756881901451342	0.402663078581142	0.776555293938678	0.460849736109109	0.623503053435921	0.735834745281843	0.788440836257264	0.652636618767879	0.632033775894958	0.766840069310492	0.700722592275703	0.442538231198802	0.376617257320166	0.879056870120023	0.726393607074988	0.830205963373571	0.767734744196276	0.631509089849815
cg02043159	0.497825419847106	0.814855443663588	0.333055100341943	0.714647943096885	0.71050861698099	0.556255016411453	0.536862253431185	0.266412927377809	0.617702646147845	0.388935598118787	0.764948387177518	0.849338657658209	0.745912757595201	0.840368930110046	0.601080834714611	0.782529601979628	0.765683968571519	0.780995316740015	0.366910059780956	0.278413627977889	0.438566849467974	0.700763407967803	0.607540720530973	0.543211894751203	0.307242772797022	0.410947051898986	0.743956918485786	0.677054960648533	0.635392647429405	0.428783860540919	0.792528538485286	0.896992270200127	0.597208741272827	0.623072019392229	0.584903219500397	0.598015276798818	0.797914910233879	0.555079742396487	0.742604433025718	0.802040324820787	0.300223234181869	0.227846480694955	0.598674145215316	0.680456475607016	0.841158724079694	0.71991381349787	0.629865028623279	0.549942368179809	0.229546312357694
cg02055132	0.627171133626294	0.697015207215823	0.541968895756029	0.857266560749533	0.61087845408727	0.62296185239638	0.676960856397085	0.599886300560391	0.640342691666228	0.702427351565347	0.513971322452259	0.805442484977906	0.745232583439428	0.799249163753722	0.104762378789368	0.826934843364815	0.794816453440627	0.856360125221912	0.41594975048091	0.428915942113445	0.0190361649793374	0.733235448407849	0.644092908301576	0.649047610399683	0.560409490109218	0.535583518909566	0.733164246759903	0.717283411128454	0.620101502013304	0.591513620060722	0.949773719915191	0.846460878043653	0.134316230521925	0.623445999525628	0.667733573309513	0.57665178803055	0.653923499459098	0.485463871665673	0.729831545087815	0.775211623589338	0.363975210808586	0.600928628890513	0.648907275697705	0.116915121221708	0.855786212439065	0.636264353635782	0.702734751068914	0.684098872500282	0.417113125696872
cg02058731	0.488902828186834	0.655546882642377	0.512637326440982	0.0657593284805563	0.612079020441278	0.474299017604273	0.586571010418656	0.519172805607815	0.470613550481351	0.596462506621695	0.701533081857575	0.670775596811102	0.653300675467067	0.646237074853337	0.110694124945426	0.671631501307512	0.602785791221007	0.601092646241195	0.368961845282478	0.460447853792536	0.157858849299079	0.613116637593547	0.499132264813921	0.543076835469182	0.512549750535774	0.491742603324195	0.654758487666434	0.481248955019842	0.500558505951141	0.497580338611118	0.778006826354141	0.5628038081057	0.0283344752589888	0.422391796180763	0.599499418806363	0.592287980593033	0.633692367798561	0.4871633421804	0.616598436440963	0.421432127330825	0.225129792652282	0.251262086406917	0.551424856583064	0.0731277596912967	0.506732250428064	0.512900831330687	0.625824068656347	0.63556932958437	0.324102442047874
cg02065637	0.603215281191571	0.739744115277679	0.642397180519646	0.776405883260622	0.719587240176672	0.629338261864822	0.669987217944228	0.790249138433802	0.63485806655629	0.770185640763925	0.733726560866309	0.700337902293318	0.73253657793996	0.807087856412384	0.284481074081787	0.779646869831661	0.787843369480105	0.777934077008286	0.584738166681374	0.485122242396827	0.640829080206883	0.740077831545902	0.634906136909653	0.637170734992659	0.599432061137223	0.543441844424076	0.747657085103353	0.813621705996072	0.681173369602391	0.612608492012145	0.896588751092265	0.880400413972276	0.755755994716945	0.657010364271126	0.671643992006994	0.618250755333884	0.718655932506657	0.55601163551051	0.659876408093035	0.774074414754075	0.436321503592255	0.231694482948002	0.647540407480767	0.797469377477657	0.807212755940637	0.678893321407865	0.710296143988354	0.736706697274783	0.4766258459912
cg02066682	0.348006731841722	0.405502664365615	0.229363319444483	0.0789741315275949	0.555132683060534	0.335566666577374	0.327198446091866	0.265894704764435	0.517549194134074	0.203433673946346	0.655423433744462	0.662484363677328	0.580693056860358	0.30313029132172	0.428418715276316	0.640299739868629	0.588340548084809	0.6986325029309	0.18650631841496	0.266177417311046	0.433379339370376	0.634591093299306	0.250433554776166	0.492824838324245	0.375727209749112	0.370557658143058	0.420566015205679	0.236119480108734	0.349893561123956	0.397994918085412	0.764619976133709	0.584832552030053	0.478170898224752	0.308436538170218	0.497467671331766	0.452008643140553	0.464585627771276	0.350572312833645	0.463162015737477	0.39282364080661	0.236354322278368	0.0564358814525459	0.430116592513707	0.109706313081008	0.590693906020101	0.355995194140022	0.539080514655165	0.615829230752604	0.238410178949877
cg02069715	0.421587214925736	0.765135070429255	0.547393768051033	0.60694561904635	0.710322798096992	0.452832260290482	0.678940679467398	0.738253628197237	0.519203046908864	0.709731497815111	0.782505809826977	0.789512374686865	0.699991439205763	0.738997624162001	0.454358396896614	0.779458035809719	0.737006498394421	0.767259444306058	0.402720596492058	0.424537335619559	0.63934615229596	0.748663627154938	0.576561188330633	0.610116517863161	0.464603464926964	0.492020826280117	0.735994841828209	0.668772565372407	0.601422101818178	0.49818422755432	0.870319972903266	0.914684869963869	0.621500169935262	0.622595786554593	0.573177715745054	0.444834559346737	0.665982862359499	0.45098428624394	0.65756214182314	0.793485433488121	0.402803119787797	0.701103585469192	0.594138722868468	0.716049431489998	0.818439167868866	0.717753033328906	0.716515799827275	0.778490692609491	0.400833878987962
cg02071825	0.345035125259212	0.600597949037358	0.41226980399377	0.0248594629448205	0.448463376271376	0.296778381285607	0.445419624152292	0.283402214548738	0.359214211707309	0.468054707552045	0.523198198022325	0.281124422227259	0.646574325688365	0.542831179536739	0.0386741616517351	0.721007837651709	0.532436963629936	0.708801930221384	0.183890972046938	0.262325985804896	0.0289163008620581	0.490054460336588	0.435673079131753	0.44966112113596	0.623243760046522	0.262076336193471	0.664263562772845	0.386393199488765	0.472428150931808	0.423607529647774	0.68841745384492	0.817567091537551	0.0442923593490824	0.0485590852240743	0.533676231832734	0.426217762005853	0.448661926767055	0.221244714816327	0.4389796183237	0.480234680681584	0.144929939042353	0.0305972949293225	0.518727008665061	0.037590894868317	0.482883299105476	0.518948042441975	0.530229782308746	0.438991483509393	0.133609612911875
cg02078690	0.588355663290835	0.865814615724579	0.751007471093212	0.496875947169452	0.770131722179229	0.565798383526661	0.712219238620936	0.832989341246843	0.66558472554967	0.796826975345079	0.477111478548192	0.735760930942421	0.811985828853972	0.573017312922496	0.754424875694927	0.900362491689243	0.792716672112336	0.850840786608264	0.523943649978959	0.62921337437929	0.650178884626837	0.882173594762666	0.666996983378877	0.755614029073491	0.498158797604911	0.591856443631413	0.8399269219812	0.856428615043079	0.446757758397699	0.596420498486123	0.928839346204316	0.947744621232697	0.701422718467746	0.620230777776422	0.762141657536112	0.630137717791748	0.819676005097236	0.627559087724898	0.810690393148159	0.853670884039185	0.438533968534593	0.191164400588678	0.756729474123131	0.824299977806338	0.911711375909529	0.777868466878072	0.832153355650574	0.837008397493057	0.37501920744743
cg02079377	0.0383659983231938	0.737621254351455	0.441507930839123	0.0232170317508419	0.689035809355363	0.302318980832742	0.581419748385389	0.0851940110948529	0.400086668338703	0.39722659378968	0.68025370444592	0.67356307686118	0.0322367975971144	0.752844792047713	0.648407203787125	0.696580478540569	0.470218163026009	0.793364320494045	0.0213727390498053	0.0443343401045895	0.469090289328404	0.655911612769826	0.516516489052795	0.594801141878903	0.487933611858722	0.0285175416417631	0.67926104660776	0.5574989655381	0.640344311951325	0.137537588573818	0.831582505207262	0.0750187089779884	0.240649719083005	0.016728621720605	0.615305374078444	0.0187704783299881	0.57577630725958	0.531046688310721	0.595244154936433	0.772015287875262	0.288880728207994	0.0170094430264461	0.622531150907896	0.0137339857905678	0.738417167098371	0.49247790128432	0.536171763697479	0.650886281728752	0.189529640336149
cg02085507	0.184241422352763	0.334320243843824	0.106991998350821	0.0432565076832015	0.214265163017873	0.0700226709565326	0.0692680468409348	0.127185898165899	0.111220346572131	0.0581125256120303	0.0608111563148496	0.0615797391628126	0.0588868420641858	0.117203385984991	0.442570635630211	0.0908045024747843	0.75405019376777	0.227235750374856	0.115228805331871	0.322576487513999	0.0308330885705949	0.16095920775652	0.643195305548685	0.0840236146191668	0.110442320437442	0.487847135580606	0.184729273207745	0.0820569285236921	0.161810524904435	0.248159828876772	0.0762117332392889	0.0485148047588366	0.0929750663488346	0.224145650843991	0.161409796578876	0.217866867626987	0.0458851224552202	0.177335634423431	0.0868781115040735	0.0564456378180296	0.621092001881796	0.054691225172413	0.142573143168018	0.042512279231031	0.0819597330915201	0.171837468462406	0.0966356490771978	0.0456781613183203	0.357384734232302
cg02089629	0.539044348394075	0.764701742741759	0.519311759904973	0.0580589098453586	0.594512830611023	0.179768183084475	0.560001341454151	0.158949173029749	0.106766573863843	0.575347976824926	0.039691646192635	0.796552913054589	0.759176583873131	0.337372265001314	0.154832329677806	0.765403212822335	0.760915156410675	0.786522852222012	0.203228029491981	0.305789552692754	0.0384608018255855	0.657066951999777	0.352868411197999	0.625836550599554	0.427755083228252	0.227753656155955	0.732287185857919	0.067283614119821	0.29896064204592	0.196687361630624	0.0977058095253698	0.565531006584644	0.0836905528788509	0.176073725028907	0.5517077721982	0.0884704483044033	0.736001492027519	0.485524651796422	0.743241899637481	0.38348490844119	0.318538503170284	0.0368468561935079	0.596202431636865	0.0700515371761208	0.158747215731648	0.604905064804344	0.57825578360428	0.569112213503601	0.282881253534125
cg02093112	0.636053414900112	0.799492119150467	0.597754244016879	0.792519644872586	0.730963575476068	0.634916451904738	0.667176442088025	0.808505659543734	0.642482864835562	0.785428635559661	0.77592596873377	0.847569453133258	0.779722765377071	0.826895019547392	0.575365517330631	0.853861274246999	0.816665479819262	0.864000155152934	0.697665899743148	0.466727735070615	0.0293359784328577	0.814969312712857	0.663946139802458	0.630015955502241	0.51003483922967	0.520997604539161	0.783548291333272	0.78660461765141	0.752141327981147	0.525968204520328	0.933259668608479	0.912979604504188	0.764534383280353	0.639881670239142	0.671783015421608	0.630888701170346	0.771144008849383	0.520091801514156	0.688910888222562	0.78077738291736	0.464664275036103	0.0187552582162028	0.684165921742038	0.0358887040053019	0.810601016470486	0.714938426499682	0.788759356537295	0.744370970080199	0.430912967791807
cg02101773	0.425946578664472	0.672671753571588	0.530939938779783	0.148881052893838	0.591499331053107	0.360225094602126	0.552740944551538	0.654546470679501	0.359773431206371	0.66987881957688	0.495273734548263	0.0577014369625514	0.628295767608083	0.668402875044844	0.123960988573198	0.725767237180341	0.602911628629518	0.775525051793303	0.216083953571525	0.219746881323201	0.0275934383051842	0.644474188555204	0.43469905015402	0.503399675856213	0.336789888055304	0.284324437681129	0.705513314366221	0.22128522272904	0.519419156137433	0.416790580355387	0.872416170754273	0.869947143323754	0.0541800828198823	0.185317783223196	0.536465702415274	0.498630884909754	0.682382576462945	0.377126883437061	0.408474671735448	0.754567657345594	0.169234372519443	0.0718440947372993	0.578964626093843	0.0351227905835809	0.770340522773392	0.581196129729316	0.567866892982273	0.678822795843442	0.186340009407245
cg02106850	0.49327775345795	0.52160625535659	0.459672759253391	0.712429662826003	0.392558869381464	0.478346548053695	0.460377493901507	0.406843918518767	0.484858190832248	0.581963221545156	0.570152409479258	0.585955343956425	0.526778404677182	0.647955541559381	0.294539145048234	0.624608815797806	0.614864647260083	0.588080507601314	0.355178435075021	0.394532009225414	0.0198651670808157	0.555124876724707	0.496084505771941	0.50791140474414	0.448797986164534	0.425737642461029	0.581962693083623	0.554702083906751	0.532853227259233	0.47390686595395	0.736182747569815	0.694055380522342	0.458035515533375	0.511645440234679	0.468508438178294	0.551327467793584	0.517605274455009	0.484079595485693	0.54773518858688	0.587265567641724	0.398695557259314	0.640614209697182	0.452852291831209	0.0235296382083874	0.618083791423608	0.513779218355099	0.565914893820899	0.50953627451582	0.326656059922594
cg02109726	0.400881392445327	0.614102152025013	0.464624908310319	0.129956183254249	0.547696070468322	0.0381833886594325	0.527478000134126	0.437749421035408	0.353505093019223	0.144868668223363	0.0120828161621145	0.640108756112403	0.537323325174272	0.572647301899746	0.0236570632672374	0.673000080259612	0.63039954149552	0.663595355130242	0.0920027570603573	0.0941596455399549	0.0260568778585946	0.332484180059335	0.341625341191416	0.483505903036869	0.493208963718334	0.377538180701827	0.58744596187537	0.0276727203995776	0.469695321210849	0.104255978299808	0.779884777563295	0.734238795607634	0.0234222039088266	0.0919611497915916	0.498170988138002	0.478787414732652	0.58693461936149	0.491024286452887	0.469075123610774	0.651669317948232	0.275913143561559	0.0230021040510894	0.546941840247507	0.0144395993836772	0.600164552483511	0.551009126212893	0.53561387969614	0.599713977602156	0.282233990291616
cg02119363	0.488688511832306	0.541904659243722	0.406188068598786	0.670385215022973	0.426999884128566	0.434968138994984	0.359991208012855	0.602097716496132	0.456943026132359	0.533526908524205	0.523956330085022	0.626274517147507	0.573630687895197	0.653043252604141	0.532761164519214	0.618654677787293	0.557096149966071	0.543204181413782	0.485276444513776	0.355686764277376	0.526833598795106	0.566021713594828	0.475214007381797	0.486147673153011	0.435879948218381	0.403683017113782	0.609535952995827	0.601778075205405	0.489394970522002	0.363670513896469	0.711322786574662	0.752638712033714	0.505031737767844	0.496589012760932	0.496037006271109	0.457350907946313	0.584813604837654	0.384084852124709	0.523055657325327	0.641045392177936	0.269761203264364	0.628428841991687	0.435334484999424	0.470956413672664	0.611000620208237	0.473298941528492	0.489591049846566	0.552132598509146	0.218054724548744
cg02120774	0.0445972352917267	0.858797385333809	0.634488659767752	0.707155093962237	0.312655276533435	0.19593877085005	0.776982336856987	0.0363297171987065	0.202619470093164	0.850256879199639	0.0524358843915361	0.235613262091095	0.686073930088031	0.356749102523998	0.465466032996676	0.898227218764546	0.0571389110461245	0.426945144751105	0.141664362682127	0.256090265328942	0.0291319485784943	0.818961485724072	0.422147383807242	0.586264528283607	0.548916672636715	0.0825584511843272	0.866845282768325	0.625844887168424	0.558067708250628	0.199289601609953	0.914580183883171	0.773165252850311	0.093824188086747	0.413620370169222	0.634272814380364	0.0462942161667538	0.644554156631015	0.163702592511038	0.787280988762768	0.809360137068283	0.233454879935408	0.0556170684549579	0.733642864984611	0.0476313685324775	0.417097400552933	0.659855415577634	0.669849088381435	0.158129056164781	0.0945179966814512
cg02145932	0.527234193679268	0.663354450897785	0.525544295110337	0.01819710156365	0.662764516257006	0.512625198939147	0.589511470549274	0.320248418375011	0.616208485690404	0.65937992747454	0.369074566723364	0.771934530454783	0.664706299763634	0.76625232178616	0.0755188564256575	0.82012475286278	0.684034077532634	0.784277372335878	0.244539023803054	0.385542214287026	0.014743295097096	0.714664351910685	0.472372005888923	0.606038203342544	0.325157915784518	0.0951660224940343	0.703681988186378	0.733698225018323	0.582026957825787	0.537325519030381	0.87812485900199	0.845009420974151	0.0762675161732788	0.0872288961670559	0.556369842478615	0.0231657664910099	0.695106890982075	0.0337247548862041	0.656789266467071	0.779153738809274	0.328733725137609	0.0214010199007515	0.593167266642221	0.0243203147314213	0.752314681447626	0.634199812982566	0.640037111510715	0.67827698357674	0.375349184043641
cg02147695	0.266917532564625	0.681042289779748	0.523574732662448	0.71131613982492	0.68260230488354	0.153795387949219	0.361423998788309	0.445167484426626	0.51802675953923	0.635220791054689	0.0600068820049561	0.808833279955669	0.582636727425279	0.774060032192718	0.518546821897176	0.776959254104369	0.512145225230365	0.744724561016104	0.0523683731143613	0.0280490112450453	0.248503266418652	0.659144061645918	0.519617621672362	0.524596594123655	0.185690713538702	0.238455662074178	0.721228659065139	0.673406297598806	0.405369313766956	0.10885812430244	0.811429180989981	0.933707118433031	0.0518082468168151	0.177733589591557	0.458605815120805	0.483042479758278	0.722463149134593	0.32347480205655	0.586343771464329	0.716302708074845	0.121257947510947	0.529116893590581	0.276760076971112	0.0293818600941924	0.724399698916643	0.685059004062602	0.736778688938088	0.550281226174876	0.0677032721052136
cg02149708	0.474463275142441	0.564872848999411	0.50357914349322	0.685968407405855	0.592458443828208	0.416181972964561	0.50304189280885	0.57444974668945	0.465339585224131	0.419038835481249	0.336955377879335	0.648649219988302	0.663255678871597	0.692719002666589	0.110613819186247	0.647148962064412	0.672052567503146	0.704661519539736	0.222328810202707	0.350438031635204	0.046577062741016	0.687489077352622	0.45450551134541	0.472910816270996	0.420713939078093	0.369033880934076	0.641267581323464	0.663118813245999	0.52019889647074	0.412250437554725	0.792963526210931	0.866379701604922	0.101525845005313	0.407066017025198	0.52887101486964	0.342088388624647	0.542516738402035	0.349824462218821	0.575112652148849	0.726377225369192	0.222767973538628	0.0914820252452586	0.507362019764863	0.0805241894004061	0.72376687512922	0.623559924771541	0.589471246306167	0.564075538446896	0.272954207724504
cg02150867	0.368726699043946	0.606913409695483	0.0955105326632597	0.177796634863089	0.441249658387238	0.187709946711483	0.493594994590266	0.107959079548661	0.589143832933761	0.10582748490681	0.0274536852769298	0.751915276655453	0.569057697507912	0.739179517365887	0.0433512204934909	0.753683094411588	0.557138344310427	0.78867007592379	0.0640565248345237	0.208966419628187	0.0228337368802587	0.474048351072559	0.498144664485672	0.506311112970368	0.312097387384221	0.287538170715769	0.502042528151569	0.618776232755258	0.249967184573802	0.100845344658066	0.873557103509212	0.773404879870511	0.066023841177401	0.186685229794004	0.543003860896804	0.326350348037226	0.616228364974969	0.2995607993215	0.599438078302902	0.612307752945915	0.16676339009205	0.51424058264212	0.298933767742102	0.242836478893797	0.68455733412907	0.465364150751299	0.577606943370248	0.130527698056235	0.100379537976595
cg02157015	0.41497552930815	0.397668978438275	0.46598911352572	0.352677770507981	0.622520095769974	0.220738684567521	0.484507880982216	0.509450335630333	0.347836352510895	0.270394109622172	0.22153448151493	0.589389454053854	0.534818683473034	0.593476854439963	0.326331853240918	0.633320085101008	0.575610796367905	0.654309098874879	0.328862434842843	0.190986538797685	0.0904710419798994	0.491528835022924	0.466419194196714	0.453795003222069	0.431992957675514	0.452834233197253	0.520206001289397	0.290197247528707	0.38790353468667	0.400456788822515	0.718457096787705	0.733948307403115	0.089586049887521	0.435886534647935	0.495045351534371	0.244662281637553	0.52378032007394	0.392156297828599	0.493386243620004	0.562572569776596	0.22794383175668	0.442657709780962	0.482545524428457	0.0656599435533229	0.525675068933082	0.476600861979878	0.549207587328973	0.575806829408114	0.256924199352315
cg02165355	0.459501721794526	0.67593146328753	0.532541522286388	0.754333667222839	0.640847909102807	0.457780795065826	0.568058266484442	0.658991670494318	0.495624057641366	0.539269367078941	0.444707498880212	0.657923355006824	0.645994910508082	0.658399119724788	0.600648186227139	0.724829033344466	0.659128211106914	0.703046795837642	0.45996251133431	0.471538347294496	0.635387646032229	0.76238907750005	0.553741392212058	0.523397541186855	0.498836265719912	0.518191870419527	0.673841164752394	0.690171087484788	0.600525919620541	0.517602032983253	0.75658555903634	0.877263957192292	0.697274458631371	0.435277661877402	0.607433587583137	0.530677504201166	0.627842093243434	0.465483155948552	0.53624871483554	0.654962443326645	0.386401303733552	0.387226820455696	0.536474644119416	0.436541158464811	0.705363239215617	0.623315689752539	0.594738384170839	0.662986303087335	0.390836674662645
cg02167438	0.534895508067313	0.707537311346823	0.596398957154288	0.0109844487655445	0.664284488073397	0.484804969786543	0.69756858133372	0.554657932491219	0.598851339260595	0.213539926619029	0.0115557584822797	0.442316340150686	0.741322411817125	0.49732594464117	0.119384955813169	0.836658897825981	0.544154449138439	0.543947310088025	0.0658560778407515	0.0772262853358329	0.0107767993827673	0.612785641377741	0.281390419432156	0.67185567785233	0.40340877231978	0.135301875411784	0.753853209706177	0.661279448362017	0.451680243468753	0.523017418153353	0.618219699138007	0.38884719898587	0.0510896792531077	0.0306474548848841	0.524386069156955	0.624965972305493	0.741854838932824	0.427735529201638	0.652640705762483	0.57679223382729	0.342690906931806	0.0147814772571582	0.675945059240646	0.0252089896260796	0.014946466936979	0.582497191501992	0.677005187936654	0.331907269398126	0.344787437874422
cg02168857	0.667470333831641	0.774420478599349	0.614432455739244	0.782301406916877	0.781142568890156	0.614926404929787	0.682293018713227	0.696399736144237	0.602599695367575	0.627812360743694	0.0440996578341233	0.850989608543129	0.701266028893928	0.835364253112745	0.215292123515599	0.862575783066665	0.836503353871328	0.850862054765104	0.222566946916764	0.416303477188196	0.0375605652438779	0.787220239103688	0.350735871970554	0.749869284907653	0.59695892341248	0.508011288038476	0.791493095208167	0.759716963548353	0.699688595111238	0.720321916757951	0.921063918971542	0.916452457507502	0.05723407155748	0.344488352619328	0.713703085757359	0.481331128462509	0.662032635915054	0.57722102984115	0.852636311113943	0.81286106731694	0.291943417913799	0.0489967256667159	0.645997873623036	0.123922221961088	0.511927615502342	0.801232303207978	0.800678548254098	0.76791075989436	0.278691300975662
cg02172150	0.452508627610781	0.689181409352816	0.504049485872169	0.575787065851717	0.62764672488041	0.520612487567123	0.543655357825192	0.562432561373328	0.539105136164409	0.487043608056348	0.719612008733242	0.6856598523064	0.701428971336121	0.646859309620233	0.385377618939232	0.709810754708391	0.692890270693913	0.782840271342879	0.49599646867627	0.298757353694115	0.676057368006557	0.693414530884781	0.558737934230375	0.588463627944586	0.464865616489578	0.507881657404488	0.730359686523892	0.694514979658239	0.673227460258203	0.476873951664575	0.872804441880611	0.879757597480498	0.446464467783094	0.486590568090283	0.576842472565223	0.453155146506378	0.625206630613865	0.480879472194364	0.575940400989322	0.739392347744822	0.343071484187653	0.711679709558006	0.548222620532748	0.722444696472942	0.757044866495512	0.592617584179952	0.594514786586454	0.701262011440581	0.375962639995294
cg02182440	0.568273681564263	0.850604927086059	0.847144594170353	0.799788747910072	0.820028902442814	0.743726315838514	0.761619363106169	0.814699551711713	0.581352584649643	0.279318489175783	0.214570191919779	0.830300430635519	0.744357974439561	0.840622942863672	0.408470709449433	0.797978268954937	0.666829981343245	0.788350041129306	0.221307533722226	0.313067442218082	0.494539336925289	0.848584772391155	0.747023875482358	0.548455717931124	0.471903271125081	0.480159161618668	0.829053603805931	0.281605155262897	0.739057316394135	0.581167985324959	0.831565454902886	0.545364540748404	0.766690162576806	0.210577676936684	0.543448577420234	0.200675960979507	0.437261975370116	0.624849602881905	0.892440940791542	0.871322960106012	0.210700154569066	0.677206332839519	0.721045079036763	0.119912827511371	0.864085687092829	0.864795046502617	0.552508913585923	0.769596514823942	0.423787263711912
[truncated: 4,949 more rows]
[truncated: 40 more columns]
