# Supplementary material for: DNA methylome and transcriptome analysis established a model of four differentially methylated positions (DMPs) as a diagnostic marker in esophageal adenocarcinoma early detection
Source: PeerJ. 2021 May 7;9:e11355. doi: 10.7717/peerj.11355 (PMC8109010; doi:10.7717/peerj.11355)
Supplement: Supplemental Information 3 [file peerj-09-11355-s003.xls]

TCGA-L5-A4OM-11A	TCGA-L5-A4OE-11A	TCGA-L5-A4OG-11A	TCGA-L5-A4OP-11A	TCGA-L5-A4OQ-11A	TCGA-IC-A6RF-11A	TCGA-L5-A4OJ-11A	TCGA-IC-A6RE-11A	TCGA-L5-A4OH-11A	TCGA-V5-A7RE-11A	TCGA-V5-AASX-11A	TCGA-IG-A3I8-11A	TCGA-L5-A4OI-11A	TCGA-L5-A4OF-11A	TCGA-L5-A4ON-11A	TCGA-L5-A43C-11A
cg00005040	0.0610256884569866	0.131035142464278	0.0818018465196253	0.0685686400662808	0.0596337103039096	0.0855614034039414	0.128311321873418	0.0999164299391468	0.108894228019578	0.454628067773713	0.587550295312451	0.09192756119844	0.0921151649101802	0.0835891360476397	0.100164547711446	0.139261542395731
cg00007239	0.930522487646665	0.807382851383975	0.922491288735665	0.92464963361776	0.932717058168069	0.374119218918255	0.927276848679731	0.884523954633861	0.907292968258244	0.316301687880297	0.403210551530012	0.924979291235343	0.898254580078568	0.88568625475284	0.931981517474124	0.924115751061209
cg00009001	0.711270457878638	0.552563258735521	0.472946075381807	0.304644293539757	0.890470842198333	0.894746461192703	0.399761960675957	0.587841699405379	0.476991985457288	0.732574690495041	0.887079762637028	0.902153806226998	0.366304697982022	0.539782024658951	0.941432142811891	0.45510133879114
cg00010742	0.139311406060175	0.240370611356504	0.180903971839801	0.153252607493911	0.149361924928327	0.547531998283117	0.169647996684527	0.222676115376431	0.169164584212298	0.581464621959607	0.760233740206249	0.159908885635872	0.206069781179525	0.183893276141375	0.133503573398672	0.25615632476925
cg00012148	0.817931201553521	0.60932649735409	0.836858395589313	0.857327918149215	0.868709024087338	0.514221592852243	0.793715974547648	0.891171804498948	0.756567263287001	0.279520494546713	0.600143966990077	0.91003837571395	0.84839018381085	0.848837174426023	0.877239191709104	0.866375473540028
cg00017489	0.212863932897587	0.332553973791036	0.188427265362961	0.182307080123005	0.0973573408271262	0.697454317795608	0.171905792989052	0.416639736245851	0.205640318616657	0.806845159996518	0.809645233563376	0.164757214074065	0.286374833266336	0.199526799578738	0.210530501423871	0.302867797373935
cg00022558	0.101675232653986	0.105912630397581	0.0915478213606727	0.0707128279184257	0.0935546814387797	0.273451708637079	0.114535484499821	0.0945318846243905	0.148169055495049	0.424087890165706	0.474265465920986	0.0768625081937871	0.105665034294624	0.0610039564244105	0.0569791174406265	0.151425445302093
cg00023185	0.0414631980241374	0.0407665958373291	0.0281363691858431	0.0179422465540347	0.0125562403004353	0.24553423275101	0.0406388475151985	0.0717611593510734	0.0277912456588544	0.448366153457175	0.580700494752052	0.0186454661870372	0.0390131361859244	0.0320969873905797	0.0131927242686964	0.0691289812784655
cg00024396	0.205568103357032	0.334358979847489	0.194363608676441	0.308151687710825	0.04317673999316	0.144933446467872	0.214235674496372	0.0498865275362734	0.211527629753069	0.647076119428423	0.758811452559876	0.0614742391939958	0.257337380491096	0.169759796571309	0.0481967088952508	0.263096990811309
cg00032205	0.308691040089242	0.367519410608734	0.270624809542834	0.272834744563455	0.19427027731123	0.62839840870163	0.17626176397527	0.51216005321456	0.313569962464662	0.744067170240683	0.799580685573416	0.133415206667776	0.294892744576933	0.249684164687539	0.116224339025566	0.303432869686528
cg00035316	0.181486563383125	0.165334880211552	0.160283493613491	0.163520426749861	0.150362368386107	0.112755238262809	0.114584054134173	0.326042022894444	0.131982991107758	0.697486193593182	0.881906309051317	0.249341377918483	0.119287974671075	0.12615525423084	0.0832880420729766	0.170614193212689
cg00038857	0.607788845514065	0.469888931525797	0.502250280012776	0.68303628492519	0.841411212614169	0.572218647730846	0.638560673026473	0.794120367891563	0.713663991790801	0.271341162506115	0.215388484010149	0.866013552894422	0.532911135206486	0.677752735990062	0.838373413791863	0.637288094123752
cg00043379	0.0259381215252221	0.0320228000293794	0.0180693054639046	0.032100395847532	0.0196211752327436	0.0934247982112086	0.0251571031178526	0.0274351986640564	0.0272257765887463	0.140388111927378	0.613750436497394	0.0378781256876314	0.021545329837572	0.0164927742303184	0.0176427358043928	0.0768442584929423
cg00043510	0.0860283740210252	0.128547355854415	0.0930124104801697	0.0868853269146382	0.0947415846264965	0.615826918659456	0.121602750504107	0.158510837998554	0.0933144018110582	0.713154663306192	0.906032213129207	0.116193249889942	0.087895955097138	0.0751886308882802	0.0780812301852503	0.184679906280652
cg00049033	0.0422734874770068	0.0565588920784934	0.0576169069791111	0.0327631265917314	0.0214624890248241	0.330924258673186	0.0351829014488029	0.052485190826243	0.0374205942923364	0.553013427022085	0.820318850644275	0.0392484366187023	0.048979024574117	0.0285108617291578	0.0241077922675672	0.0644175152897304
cg00054210	0.459095693098803	0.309449017703664	0.231645662710703	0.233966702621035	0.585976724158684	0.185053092580187	0.213847097505714	0.355010638852168	0.228385765655124	0.769107188262161	0.897663784226512	0.609686917285577	0.259098941934571	0.25764803773905	0.437256451926232	0.348722476980393
cg00058329	0.0441344543978515	0.121231758752049	0.0343498740186398	0.0207768663132427	0.0219319059713992	0.560973940337602	0.0188248838489015	0.0663397338948241	0.0466725376584357	0.681754805197702	0.796383136220754	0.0205861484223057	0.0583512289180984	0.0240590189954887	0.0238504331252567	0.147272601949732
cg00060320	0.0319302644728813	0.0311619837220331	0.0219302982025832	0.0296615801387321	0.0180656922750886	0.146308198607511	0.0368561302399719	0.0356041915585296	0.0293025112047014	0.573802889300186	0.809861571973747	0.0184641640694754	0.0312708471193292	0.0234418193234843	0.022138189264048	0.0311894939573352
cg00063174	0.176964708602004	0.0283339615613774	0.0200383062298001	0.0292070360997519	0.0163351230979553	0.453574923811934	0.0186844794781458	0.14495395884245	0.0348389743900285	0.469896070309615	0.827745610707342	0.0211254599543698	0.0414198642213541	0.017864893737007	0.0144803360566425	0.0365505378242147
cg00063703	0.115343954374437	0.195169730653672	0.143034012044474	0.0925609587677776	0.0875062780217045	0.136648256141434	0.0956676927337974	0.130780729484239	0.140052341259634	0.534604924212703	0.754084562640805	0.0761352141730307	0.15670204464021	0.136058055300467	0.0806542215602965	0.218799024247016
cg00064261	0.141083852587771	0.251481054138094	0.15458439560424	0.131239501870582	0.0950577447608058	0.512620639608925	0.120985474114373	0.187412428459696	0.195230881465609	0.375597669812903	0.312096702420055	0.103763311424446	0.150135530472414	0.115393895518507	0.108354817921291	0.314614557057651
cg00070680	0.117087095234053	0.168137145828581	0.108363632120759	0.0678094486404549	0.0541198134713602	0.533237568257143	0.0926543861339171	0.145509802958047	0.147788791426385	0.485683855131895	0.654343285846607	0.0815689230640737	0.101301040508979	0.0810199481437759	0.0625755463664188	0.168555812412937
cg00073460	0.313679521879894	0.37383874170579	0.42840055399333	0.481040697001539	0.540002237278726	0.299999876609416	0.441629616741605	0.333483376609697	0.408674871975024	0.0531902600779314	0.0400645861418644	0.653165153152602	0.254211852705412	0.349468908804851	0.566911670202827	0.428388813388859
cg00082664	0.101047566675333	0.179538728649659	0.0808294040757997	0.0584627512887476	0.0858882762088847	0.363095727769389	0.0866822040543155	0.0733946087428248	0.080750416800889	0.761277033080851	0.803098271277103	0.13661015550238	0.133322645509927	0.0615414512572653	0.0618452701172382	0.173558890639996
cg00083059	0.072558402602305	0.0798388024524719	0.0617461176547125	0.0587065483031683	0.0552949333481624	0.369295154324725	0.0645321946697433	0.0983028220999781	0.0842641032698581	0.466195030641974	0.421639389703911	0.0646387422290945	0.0673673442035135	0.0440138655959807	0.0565606860971791	0.152344288945915
cg00089384	0.787839966911528	0.741349665440874	0.876040702030267	0.895056460616494	0.866635673788049	0.488433847839848	0.899311492364102	0.78396817074021	0.88134990185224	0.398251753369606	0.636654356547731	0.888641870838286	0.843010150428933	0.813450826172062	0.914870131061168	0.895935508032338
cg00090261	0.157942294697586	0.174676163408551	0.147539307412909	0.128322898213139	0.0880367882068351	0.559344583320246	0.154852735855428	0.274133365461358	0.169009001334342	0.676713872750878	0.682497306619632	0.0982675675389514	0.13789009586543	0.101091915552742	0.0940445076072386	0.187940055374044
cg00095594	0.0523983457886053	0.0611100884956749	0.0274278814656062	0.0152463609326877	0.0131388270070317	0.39939044421957	0.0346802302204448	0.0581846749550732	0.0301664983762252	0.653704442381851	0.696324742820753	0.0157618653687334	0.0403788541444419	0.0164687649186858	0.0166860881358482	0.142787040147549
cg00095976	0.094593256251606	0.122201616420242	0.0718584787187887	0.0431775158615498	0.0786595167635331	0.440990119046311	0.0601322884210355	0.0944551442271377	0.0694477058085836	0.737791771081591	0.881415182126804	0.0786882951487205	0.070248062601645	0.0570773528734381	0.0694580173536072	0.101619923967191
cg00101104	0.879703874841282	0.517570783592341	0.862583063646131	0.848653677237764	0.87201589284267	0.530164481857278	0.877450784296531	0.809092220354788	0.856948782891452	0.641633967614249	0.917114791279464	0.851016255001011	0.846205512189958	0.693101825399552	0.898049915017226	0.821696846768895
cg00105025	0.264881973018594	0.149696516873605	0.142650227839261	0.249969351788543	0.113698080550503	0.0909127017959657	0.137079672422649	0.151648590849838	0.190090684859642	0.51933690584934	0.435105297779868	0.11534993627156	0.159423880283963	0.254439897959071	0.0448814441987697	0.1373043302661
cg00112465	0.0674984706820859	0.0779943712055127	0.10508129081625	0.0560689273425341	0.0189215838711201	0.0172732513412854	0.0637476625786205	0.129047280060565	0.100846891128338	0.27356057879223	0.690639364064626	0.0277579543072168	0.0644523181372648	0.0500892601697274	0.0169828003619701	0.13989684032892
cg00114963	0.0817462605574067	0.0404995058849685	0.0409905790954932	0.0528902527072979	0.0333101394451975	0.0423185879812405	0.0488118388678134	0.0540874314335023	0.0550029865805014	0.589236593309001	0.480787923374129	0.046178711662658	0.0286451769424614	0.0444973336499504	0.0317386120621506	0.0501073631332754
cg00119181	0.0483723008483279	0.157692332300751	0.0282829009983562	0.0236721049582191	0.0131229063459277	0.455014330334657	0.0530041206595917	0.0521409087320893	0.0680293797638562	0.562780183064425	0.814380282383862	0.0244070415704283	0.101588042357954	0.028632289789273	0.0148686065882231	0.109477549760488
cg00127167	0.181446279381786	0.252645152737426	0.178305648719614	0.0743033033801762	0.0148011911941556	0.452637967777198	0.145404398316375	0.21404225018097	0.202762833218289	0.541427746769199	0.617144552640716	0.0317590959303347	0.141958266810368	0.0780944120553684	0.0284817017177495	0.350094841335028
cg00130165	0.131282818830973	0.229030774246214	0.139156557265834	0.0936338939294984	0.08887191626724	0.338309282309002	0.104188690397929	0.196492171922902	0.106585682796761	0.656857950194696	0.819867558419518	0.0850423667549678	0.112133830373106	0.0780013448432227	0.145890806254732	0.185210888268999
cg00134295	0.536896330770074	0.504326100388127	0.612851742692257	0.710551895261563	0.11827312258246	0.15385398549755	0.654641034744597	0.365219907555999	0.626396682991004	0.0834911419819027	0.0508841608549461	0.206167697013329	0.624346811097261	0.580167028569704	0.225493056400936	0.675096888404651
cg00134776	0.02749384561637	0.0608010193804016	0.0531661737875617	0.0377355337541405	0.0272302673766587	0.250077998215254	0.0406675776097571	0.0747155094207431	0.0334620437748175	0.627093582258981	0.572427603049866	0.0294781656190874	0.0351243924229228	0.0245633347018824	0.0497964877896569	0.0422245483139922
cg00143045	0.041864827552033	0.0457112550887161	0.0389235797148053	0.0375121884167937	0.0338930218086827	0.0758639138455867	0.0482024967360622	0.0387926966755974	0.039496987278828	0.601425017244832	0.782729916228723	0.047750573655871	0.0319299094205856	0.0420701511401762	0.0375702313457718	0.0453577322307107
cg00152008	0.0679583700115442	0.284368108947456	0.129514463991248	0.119043608202793	0.0353574113701455	0.0538200141602815	0.111568658983815	0.0716469370803546	0.148196226651755	0.672992762994355	0.466902566060766	0.0548496919525493	0.219191678685992	0.0859303271971447	0.0343488551416691	0.227843226416438
cg00161955	0.909304315176785	0.86055700783397	0.914085354166486	0.910180813512989	0.941537348569328	0.915920962025828	0.925071114348662	0.894446226831398	0.915229523032643	0.32128352546104	0.569032405412772	0.935489403190972	0.884978668242809	0.755220050463734	0.942555852718355	0.819129653585592
cg00167654	0.0626020293942496	0.0470542648883944	0.042240191477686	0.0431469477261623	0.040773995854294	0.0317134046149639	0.0456703711893139	0.0388981367724922	0.0435484354071003	0.455357827241881	0.840247961212816	0.0406923876438998	0.043115878554075	0.0481281819988271	0.0435259276199916	0.0666963934590797
cg00177451	0.0491701141562271	0.098402766018352	0.0678444573858419	0.0522297392444257	0.0612334573050641	0.284234463275752	0.0652210973580905	0.0700613260164953	0.074363706735927	0.538807172592606	0.90533145067709	0.0550570176974412	0.0734724925440265	0.0606247637944131	0.0439397114604239	0.116024765297462
cg00196787	0.0754999089178505	0.119142602892576	0.0660056475139873	0.074716953621035	0.0481186956773024	0.420944421432428	0.0831396117000067	0.0915076662470863	0.0657201140112556	0.583849194390165	0.685424189491951	0.0725690449678456	0.0851373104085422	0.0490547218484673	0.0589085234470764	0.148173849081865
cg00197517	0.206108288884638	0.241577804272617	0.19433474593697	0.233940943309565	0.0865921917848762	0.377058795025347	0.165242910569892	0.292611917656908	0.220938274476578	0.487979926095867	0.82544850604278	0.115125123310459	0.211977231630751	0.159453161183916	0.0931359012285893	0.28155625441015
cg00202568	0.691385310016004	0.761009783567008	0.791114594650975	0.74901788668182	0.727909629743664	0.403117837068308	0.831606890035209	0.770965322805112	0.746395809808941	0.267045857565281	0.158579337262493	0.833782226180401	0.757579137410117	0.757228246609104	0.890226825666217	0.836090671085529
cg00229245	0.0146663069635023	0.0163360844575348	0.0139132998514911	0.0167671044308876	0.0151716079478922	0.0159445339838015	0.0172200952620549	0.0145671118778704	0.0250561861817967	0.673709823976695	0.808588241828233	0.0194170670448717	0.020158739559175	0.0171821789563431	0.0134561922758395	0.0302554916413666
cg00234691	0.0589986719727909	0.0946488619871295	0.0902691965464969	0.0679667807841183	0.0451765692834231	0.613788777252158	0.0771001214353162	0.0706105349016813	0.0930960781968482	0.430597200694197	0.693008784473743	0.065257057371015	0.0543000424639812	0.0751120206868045	0.0468442630075343	0.13736598293138
cg00239870	0.115305555503348	0.168528989970628	0.109037231870688	0.1308589207577	0.0566306865310932	0.0754158672723231	0.145147401446647	0.189486343967657	0.173534282056504	0.631793130737971	0.660992385874802	0.0901358191991512	0.109961204369783	0.0727976581820053	0.0541918133353794	0.176978752775773
cg00240432	0.0791475159985633	0.123962174738754	0.0442741209721053	0.10055531999094	0.0322662367683826	0.344459509766296	0.067667630125446	0.0355806995144231	0.0840072114131216	0.713499178185833	0.834895780776743	0.0377675356131368	0.0853821310962124	0.0461791381099666	0.0300936057326503	0.0730937863844091
cg00242951	0.662368372249114	0.547931366246393	0.776619177215652	0.729744382782041	0.769786819952475	0.373393335086171	0.770952527127092	0.643236274245357	0.702608645647184	0.283607772142183	0.156303874449041	0.710177623227388	0.701431906365166	0.601082518737354	0.623264301363937	0.630907254325609
cg00246932	0.0500410216177933	0.0470186181605835	0.0546021368639613	0.0376594089936269	0.0352337341431041	0.377391163660576	0.040608028967151	0.038247851999268	0.0451347744840678	0.772599072896478	0.896541027339882	0.0300966322135203	0.0578712775595189	0.0332805087102926	0.0330507200351775	0.0418700241138132
cg00251610	0.0131622324050242	0.119219319716845	0.0310105244763427	0.0241224920028784	0.00958408034725044	0.457061728340449	0.0310492254827224	0.0885247655625779	0.0391636575701079	0.564240918973261	0.6591936747173	0.0143417027644187	0.0538930410972578	0.0191804587863152	0.00995221296797551	0.0543197811277751
cg00260012	0.662511437231612	0.435353537043121	0.376295548875423	0.350523323602774	0.670367067504791	0.411905830759191	0.351603481889447	0.458011343487053	0.41910302532852	0.551455589347123	0.769902346655892	0.72600731994373	0.384756522714281	0.378625142979694	0.741261663409912	0.380351930188093
cg00264591	0.0261087979397647	0.0343108949454114	0.027524762302834	0.0294099830222668	0.0249876779554792	0.0323637556743956	0.0332786111410099	0.0201623630180123	0.0273088823418867	0.404840106626033	0.473494119777647	0.0229369447645819	0.0245640093899455	0.0301052965118084	0.0297550498639202	0.0294196085761891
cg00268840	0.0554000425300396	0.0740450395533219	0.0614282680532093	0.0259069860920269	0.0255425749307311	0.582666568201597	0.0317419438563846	0.0706860185372343	0.0346385031485599	0.711013357764161	0.875939923755328	0.100205993591258	0.0599062256058425	0.0266859404957143	0.0226980980523486	0.133660882635775
cg00270497	0.0592517688138767	0.152385317416998	0.106225905909209	0.0781968306157044	0.0307415997832297	0.067927138962924	0.0632937752160126	0.0696552251300658	0.060898621548864	0.67170951025875	0.83158690819297	0.0338216282681503	0.108545776584483	0.0451814193248911	0.0342822457356876	0.130775307875057
cg00272200	0.0958570930702351	0.1399660865222	0.130907891112831	0.120041018090263	0.0695926418653002	0.270749442229682	0.109756997947923	0.152680136060323	0.0824495588045371	0.561705402241897	0.826740099015343	0.0971134431431702	0.122758420721516	0.0864194438134332	0.0801794828993819	0.149094214146957
cg00282249	0.0437326716328185	0.0296362769658398	0.0488468622724315	0.0433202510748886	0.0337294373283202	0.0578507358011811	0.0588446492881045	0.0330862764016588	0.041084158923172	0.445401872275792	0.834898871548408	0.0293398309755904	0.062930978074479	0.0381164587843992	0.0335906930276497	0.0449000369402561
cg00282706	0.424797950654972	0.26454922795793	0.534552753521075	0.632360701016905	0.756438287959978	0.351154203940761	0.564140785990877	0.529857317770322	0.486099963838222	0.0850432672567209	0.0871434624687482	0.719936344948933	0.439832867305638	0.444899220082562	0.425574306526698	0.503563259035746
cg00285343	0.761783228867538	0.779423850415948	0.863568818085188	0.857466184326306	0.573024679608344	0.850669555214971	0.863492384165673	0.844250107474021	0.867268654605396	0.439084677455082	0.855047283401467	0.760296120390132	0.869607172208391	0.811317617440117	0.743008645853278	0.852830109845844
cg00310215	0.154851488767131	0.296751817074573	0.145965564524531	0.102705382196802	0.0392126516815022	0.510233619277896	0.16935893770748	0.146051667772337	0.114224952990392	0.610368456753355	0.756377481629921	0.0462069553386204	0.160938039570684	0.127500577320157	0.0572563906203734	0.251719762896033
cg00328051	0.0952042923799428	0.182135990249254	0.0821236013024372	0.0855349990411232	0.0421878162021294	0.126187083649509	0.0832613031316319	0.101050101498534	0.0976713198967541	0.459131668464387	0.611350139016639	0.038714748791224	0.157921404607231	0.0783308708231538	0.0372581565621238	0.181084896671631
cg00329154	0.0222534438048049	0.02262525658836	0.0175941127113498	0.0187265237446711	0.0175767730231944	0.26194495511907	0.019395632775856	0.0364116448733441	0.0238681800705985	0.422182647345122	0.619192748540176	0.0183742730986349	0.024598346625497	0.0226863573369458	0.0238972179199612	0.0249220252752937
cg00329270	0.034293004545533	0.0477981965405805	0.0379728985895556	0.0230810047456318	0.0179429932883538	0.273629187719178	0.0807215105322227	0.059777263819491	0.0263975058611434	0.590757130622788	0.687813675614934	0.0367170487141749	0.0389668261734584	0.0243172450022471	0.0225354273883312	0.126514306354775
cg00332249	0.0906522614069968	0.0914231668996624	0.0546230447664814	0.0462807279271017	0.0585072426584371	0.376036775012801	0.0632360464889606	0.0484213669170285	0.0754793278193441	0.422562393258796	0.491131490805289	0.0820134986285656	0.0698761491978133	0.0670057022942114	0.0491221330161824	0.0869939630691081
cg00341742	0.060390931466538	0.0595848174050138	0.0446160786478486	0.0471325743956441	0.0361802336572431	0.0708527545021976	0.0560580464932934	0.0566451155811253	0.0497111645387687	0.768828122504754	0.911077036615374	0.0471359134292684	0.0436450887000067	0.0402233966579027	0.0523052905132619	0.0583648663324139
cg00347757	0.685676137300115	0.158373168928581	0.14932585013636	0.0776131145391459	0.202302063492118	0.0393753422851906	0.0836931344053285	0.0374693982678795	0.184659121792478	0.251121579542954	0.102485510730016	0.165844077304712	0.239098781627527	0.182911252275768	0.0872744667456035	0.282772212343631
cg00353773	0.0637983610093544	0.149418874279813	0.0687597771065524	0.0303924912949517	0.0738915577481076	0.670966328580733	0.0574687763848701	0.0905748802730788	0.166033798286786	0.668880158224618	0.818476143461189	0.0653571408886988	0.0919592397813433	0.0389152707506776	0.020446984696573	0.182085866909202
cg00353923	0.269537613788684	0.202253922697782	0.153748248759144	0.168206674652447	0.0800949246044959	0.11767424667774	0.170803869751119	0.187513406420428	0.182458041661852	0.67524455304846	0.270062632414457	0.0885867662366513	0.151416944021774	0.143358123667217	0.0722551652677719	0.219313620333291
cg00355281	0.10213533839261	0.171094038540121	0.0921185139838599	0.113453460042022	0.0351231198754959	0.462763525201661	0.0793377686012725	0.0863340057531939	0.146853646452003	0.609623788181955	0.75481757983117	0.0554259690281463	0.150715986087048	0.117750283143886	0.0387143355996662	0.131456265802917
cg00355389	0.161507523673949	0.147428760382225	0.117802016786864	0.12391275360636	0.213907027704947	0.316104016358337	0.122813284823	0.320248825533407	0.18978084438847	0.481039668197797	0.735808746592217	0.250607416850436	0.124111401097579	0.109255871828807	0.199348270086824	0.187283731133335
cg00358213	0.129060152768863	0.187526310077689	0.157715439281838	0.18461734413544	0.101643276334202	0.0609867527038854	0.136982154797612	0.109792032952022	0.167328584126345	0.59310886112098	0.767143825941048	0.106597369853318	0.155705359435781	0.157155154021216	0.0909188266910081	0.131129052369902
cg00374839	0.115785912943259	0.125068947987386	0.0890446762395778	0.0608275190468038	0.0562277579016013	0.371225807946443	0.0558080604008328	0.0929155623175249	0.0415787532258526	0.374522230700681	0.236151082881644	0.0744312065848213	0.0880988562827913	0.0590602664658313	0.035033183107948	0.130023221949961
cg00375819	0.264493626895513	0.33691498739602	0.210717191433743	0.21150940691441	0.0222395772302343	0.0682803862298895	0.195058910217233	0.148023302248991	0.207320355812877	0.644755217031774	0.798346647980056	0.0435968522370106	0.28117117844372	0.117795944232123	0.0171200043835806	0.322724523381293
cg00376544	0.0395974423846818	0.23327151493606	0.143570258359511	0.0588660205625665	0.0127280108796551	0.0407659710812658	0.100726097431598	0.0547436313094469	0.0807329653031523	0.698596425880645	0.7647413406844	0.0477845023093983	0.182322606334628	0.0439731803006552	0.0125968128999373	0.267264330990284
cg00384539	0.18867343817967	0.254154867282626	0.167096917193922	0.132403173635478	0.0291939424169262	0.486489770613509	0.164225057175038	0.231192236722535	0.135652515635484	0.693860487972162	0.789583067422714	0.0643981472463725	0.262517172743361	0.0869014240588848	0.0277422803481261	0.309002582825892
cg00388503	0.886784326305994	0.917695200517857	0.916298450171324	0.908041509680531	0.921215092477344	0.699698748662999	0.892923684374722	0.925517424316151	0.919104586630626	0.347834665608575	0.211888460547977	0.944934324927291	0.878063742881202	0.824970431720796	0.930662294210384	0.923340660688511
cg00393585	0.0709028957353612	0.109992965536879	0.0738683288747703	0.0399600802958707	0.0326456348156775	0.434430420968122	0.0423566495790545	0.061518747169114	0.0685339158625713	0.649557531158345	0.838538240079446	0.0527397326966793	0.078351979493983	0.0438397598229913	0.0512419090961722	0.0636569303418503
cg00405688	0.0680465152124181	0.0655571422283801	0.0659599910260123	0.0640470063864698	0.0510611613002261	0.325648752764521	0.0630112190108129	0.0802248037146284	0.052023816998083	0.691334692616079	0.92100105475391	0.0911190779861457	0.0747988511801283	0.0467844761297399	0.0896029022760161	0.101264331425756
cg00405843	0.0127396567182604	0.0153110102922335	0.0144952927226591	0.0121416737512809	0.0120817964318436	0.0210772482845597	0.0128169794211394	0.0177903239615659	0.0490241834911886	0.512980066330215	0.666757435021309	0.0163088599474798	0.0126273855397741	0.0132383655876822	0.0144685319535235	0.0180449294073611
cg00443971	0.0687635298535039	0.0713507591336121	0.0546566749251281	0.0705718874445753	0.0349455038762454	0.342130608850669	0.0607639725360416	0.0449359861762625	0.068165792517982	0.488139346349951	0.805013301800286	0.0361564996102268	0.0708987939077869	0.0477811271108295	0.0254768663829879	0.112856414462223
cg00444390	0.884789714746375	0.694014477638502	0.879688710049655	0.913276230634986	0.870237261951604	0.459638842321941	0.885395888395866	0.885129284509557	0.888220254910094	0.207314870519446	0.182146498989778	0.859501771935331	0.885603048916111	0.840737927573645	0.880856534919378	0.88674166625827
cg00449767	0.458665123885187	0.396353215645866	0.357141072266885	0.285894993517165	0.391994523746434	0.357632865521325	0.316621684585944	0.472471945789175	0.389386990879628	0.910222855448085	0.945480854037462	0.466193269060861	0.36464679090829	0.317788947707418	0.525217104439379	0.428880214627581
cg00465883	0.888142542181497	0.800786905363099	0.862749036466295	0.897234476476593	0.887326403025132	0.471125474867984	0.864369329807297	0.911275434462863	0.880937239532783	0.29704488474331	0.604930812726727	0.912030744183319	0.870678678015782	0.841391262759202	0.885577122217718	0.87796717798915
cg00466268	0.141878447300456	0.349380478256468	0.158913956021821	0.142278388759625	0.0834994836730087	0.553485098713988	0.17112908450247	0.226607112442575	0.189687192283712	0.743591037981736	0.907724648926488	0.102162495156763	0.21596327921586	0.115169696417341	0.077803700661133	0.283661532031359
cg00480389	0.16105603337499	0.260575221665092	0.1475843918182	0.120529692314508	0.0252727752509311	0.371832882187015	0.18303671528253	0.157656923561196	0.101033891284573	0.621595642820464	0.703160000034586	0.0520871424526446	0.201546504247417	0.0952801728584447	0.0397663700588903	0.257449810441732
cg00482232	0.886335996145507	0.783044305140764	0.927104148751415	0.902596239625098	0.927374749712176	0.427028096292872	0.92545632331709	0.874912342310032	0.919057082992336	0.320612716653766	0.199656902552024	0.935963601897707	0.920456742633329	0.907080283780218	0.954332517776932	0.888241605312016
cg00486340	0.152795875824103	0.292399530096181	0.162639064149155	0.191759948981041	0.12892922556964	0.47014792017148	0.158131973044866	0.257702132190879	0.131162861232178	0.607739563407267	0.826652061304894	0.101832205300537	0.252859337587887	0.165106571626623	0.109227443647403	0.241219822116039
cg00490655	0.0395379716046145	0.114990014788956	0.0532179628012914	0.0318716685991783	0.0179235049853059	0.0520237653978	0.0692373319287775	0.0670209042883154	0.0504084758888026	0.509142674114537	0.810569363485912	0.0247433125550303	0.0323547764360722	0.0414914526983958	0.0160749621903121	0.17516720604804
cg00497967	0.103006277659909	0.163003374487739	0.0850094909639906	0.0930403104244964	0.0396499883923352	0.463816511231878	0.0858509353994604	0.0667884285311356	0.0901235318496786	0.454615582728326	0.589679509143299	0.0483487158672781	0.136165332721979	0.0684992040641202	0.0551054189574332	0.0899040030131089
cg00498155	0.0179285063514479	0.0192980477325579	0.0177865804719086	0.0200133851565567	0.0210480352428646	0.098404797487407	0.0202128674463613	0.0292293993428226	0.0361093584954362	0.246534353605159	0.773971961898164	0.0212963919658557	0.0197218187310591	0.0172868277421264	0.020628290484603	0.0282006188724442
cg00498604	0.0969610073144481	0.103888495051926	0.061393165246455	0.0679472450429301	0.059777677662846	0.558482230200482	0.0813147590071249	0.0680032643701671	0.0639125270858668	0.706641082589068	0.942906299134984	0.0546143291934757	0.0701309566954572	0.0645688163532393	0.068561735197772	0.0728025259800256
cg00502665	0.185133320090664	0.259879466186755	0.0995227753506909	0.0661908294308133	0.0490584787307016	0.492598081647775	0.108849158151389	0.208707600595775	0.15036576622729	0.615258301237219	0.704840994344282	0.0664415594172464	0.183568276657905	0.0849067060474266	0.0646935675563487	0.196900083413164
cg00510111	0.287377486992723	0.321739513670689	0.287326322057457	0.299746034772852	0.224221469359205	0.591625226287351	0.289568144627052	0.260989792153558	0.29218626110938	0.770344408664293	0.828658583559066	0.196875623613212	0.343944575915629	0.250024750698826	0.26057266126115	0.351479554411934
cg00514609	0.14558477261616	0.155700955126024	0.120428712911318	0.119848181838541	0.0364626749580957	0.0307709276554245	0.11798566364814	0.0959170367729029	0.104949059000948	0.575212796711818	0.570408740282764	0.0269478111213126	0.155283111087884	0.0534098591684938	0.0435554861994406	0.127339882352049
cg00522056	0.0154899594321408	0.0117416195362048	0.0109247297284927	0.0159951072911658	0.0115373520103445	0.0193319940822471	0.0149359285158229	0.0189825351415322	0.0166431648039297	0.620465698817816	0.811245214821289	0.0171711105716535	0.0146554508006694	0.013696225968461	0.0143818451559496	0.0170056992803006
cg00532474	0.217956703167297	0.297878654354619	0.207952780235236	0.0796887211981122	0.05651033077326	0.0593404983200198	0.145593456708803	0.245983663253826	0.153866011453447	0.26754458478064	0.0740089749961116	0.0888592710973765	0.349267569456716	0.125932822536278	0.0731455479677381	0.28450670385575
cg00533364	0.0800092628049438	0.156966274537014	0.0429623566246936	0.0458600482724097	0.030636309612667	0.564780395385355	0.0925101091692857	0.176535334597707	0.108941383676402	0.709651502691471	0.794043970236276	0.0512074716818767	0.101603978473841	0.0472292071538949	0.035870481770069	0.117815495721625
cg00540891	0.0323665411865271	0.0339702129212544	0.0442754208317216	0.0366473079341295	0.0311459300201119	0.0558169062657742	0.035130582445541	0.069704385451953	0.0330011825875156	0.436606860992918	0.582983209746128	0.0286759327923985	0.0324863606859285	0.0319339357722734	0.0508281352821193	0.0407557013682216
cg00544337	0.182803868966131	0.175363360122674	0.166683419301535	0.139131278760465	0.262374643723623	0.205679354345498	0.191312903072851	0.282220514501135	0.204974359855384	0.630450818149394	0.678319931660723	0.274157092057518	0.183536648286478	0.163235954555091	0.258623081201145	0.185897501427562
cg00544449	0.0813871435441167	0.15083181635442	0.0789671185326263	0.0488621850686086	0.0202538633225915	0.590209426232119	0.0442430904582636	0.086209678763559	0.0394655140215674	0.779789436634985	0.8722936061677	0.0233881187491373	0.056936957791618	0.0241222535632641	0.0197026669185155	0.147720812921374
cg00545804	0.0755845562770529	0.174765533187477	0.0424830530161284	0.0303059241729642	0.0205783083484192	0.0349375496153574	0.0370364810741949	0.0466160376362182	0.0405563375346029	0.637044567901439	0.721454696553128	0.0231165693092325	0.0831101264163325	0.031115067325595	0.0231185411168513	0.182590349211075
cg00547077	0.0789338951366565	0.0524268526027315	0.0897735952500393	0.08057353174435	0.0646598704801891	0.484798510768467	0.0868362634608492	0.157863714564876	0.108771124269548	0.351827389400328	0.718701137357957	0.081217482136254	0.0804247203215164	0.0525843481941444	0.0583117354908306	0.112908537814839
cg00548268	0.365547215624828	0.38903033022475	0.322985574495883	0.319430773927932	0.191129432788611	0.568621790390649	0.323433917596307	0.44700818743311	0.379543364319523	0.692064734836081	0.722755143795297	0.21230332306732	0.347219233377755	0.329560020369642	0.262317660828561	0.429114495750543
cg00554539	0.867973799927132	0.799322057009345	0.821049839113828	0.863219515203114	0.857947545820066	0.626660052860192	0.805562776428102	0.812916580330529	0.814978675789086	0.463354337998316	0.396279397927333	0.826010456053348	0.831743482436403	0.824094421782874	0.892190898169453	0.84087300734439
cg00556112	0.0434491454331023	0.0614581674622464	0.0417269673472336	0.0507796902046377	0.0356941680629525	0.154991736027003	0.0572198592754517	0.0745231485614991	0.126660172941182	0.612677330708443	0.403897678181233	0.0498738822634668	0.0526510531932625	0.0477931919339447	0.0341921153906918	0.09719887910936
cg00558500	0.856686954993128	0.853252986004482	0.826895103417009	0.834811372443746	0.811298064512862	0.484659767755702	0.794127341580124	0.807834437420551	0.831289245812005	0.26441854538718	0.285984458900472	0.847657743861822	0.807224395950236	0.800778022704028	0.842306779862751	0.848830558395267
cg00573330	0.0188547739957448	0.0226992176030408	0.0249526518983754	0.0194663628319476	0.0217442000926209	0.191720429156903	0.0194131464212931	0.0168679540587773	0.0179611644212373	0.692746957007728	0.790300834891832	0.0206978353536472	0.0201191181600239	0.0229705017183241	0.0158400523946034	0.0213499558396972
cg00575005	0.0984916383191329	0.255562986748346	0.0542665875761938	0.0480849212137892	0.0136990498602831	0.0427459176024539	0.0606229647250356	0.0469373435969109	0.0703720030830009	0.660144914096893	0.7923262894076	0.0266789543885453	0.14173678156803	0.0443517109542051	0.016309244773088	0.148901360325077
cg00580978	0.0335398695681197	0.0542426060866326	0.0412006429388	0.0246683435988324	0.0212156984017607	0.40752938517507	0.0342174330037188	0.0531549146696649	0.0353222151753626	0.67402196207357	0.514215559965867	0.0301188102086806	0.0431138295487359	0.0328324909162271	0.0183768719246506	0.116591828880906
cg00582971	0.120802619165388	0.308345279293491	0.170853139262734	0.0408161281695701	0.0184217532537828	0.617529734281267	0.0904825635113314	0.183665140895406	0.193450582827598	0.763920331480011	0.789071076765949	0.0225590942058866	0.268218407538817	0.0510917797445999	0.0187401557543295	0.286055518474008
cg00586365	0.0136618215711901	0.0139106746264413	0.0139507191287799	0.012771700858424	0.010697933127417	0.0116696898281119	0.0130572752417986	0.0139983910571447	0.0256146254536069	0.715158123393085	0.701955186850956	0.0185997855957124	0.0142331522095707	0.0126962061946754	0.0121812231509439	0.0136803697373073
cg00590851	0.0217479677703941	0.0351276309566243	0.030685921721381	0.0256476343309702	0.0201407632924206	0.0430590658749204	0.0278968442918628	0.0236275059563587	0.0283808004906043	0.620240818738873	0.701242786623416	0.0230423533037877	0.0265487621570906	0.0261637714824535	0.0238788177144356	0.0378892605336458
cg00593536	0.0227814261879708	0.0451228865012585	0.052682219231474	0.0251210711670651	0.0212757515275565	0.612622313036831	0.0300390828814014	0.0839430886920397	0.0434650679165132	0.773531125264331	0.806849015048011	0.0212188559423716	0.0313364617940611	0.0292340249060283	0.0164006785455227	0.10632930166048
cg00600521	0.856025838551966	0.891409369188634	0.832152988687918	0.898065441607371	0.917352387652344	0.489034311046632	0.85110354743758	0.893396591256742	0.869245429775273	0.554090026042655	0.839783705825858	0.923001587949294	0.894246308232033	0.844944425200005	0.887580399431962	0.908955171739476
cg00601350	0.0191282588791666	0.0345760032384111	0.0307202934840944	0.0205280742068305	0.0178199021124322	0.425846355471902	0.0275294345253239	0.0270855581901647	0.047955860921464	0.500656971079334	0.0821071014713483	0.0285040518617685	0.0204279901102069	0.0217288302196042	0.0265370185205203	0.0259624061249446
cg00605982	0.181633368933141	0.199910746264308	0.143651317813915	0.128740070385868	0.0598173591057771	0.0820801336076069	0.157761057938677	0.110458005823666	0.14111662369347	0.635423857238645	0.65840884256797	0.0742072434244873	0.180713293720089	0.144447627071253	0.140530041403222	0.197592542193736
cg00611789	0.383247505509596	0.439899605802611	0.291060428828453	0.233128560003226	0.167945664283268	0.166838513229038	0.276470509815862	0.390214808156501	0.26434623628296	0.84822892852183	0.917260401427518	0.333883382466452	0.377308585227377	0.139345332500028	0.359766421615675	0.458820006844444
cg00613753	0.0386071333259535	0.049503017398818	0.0468312756606064	0.040909618086162	0.0279127048159574	0.20911599387892	0.03564575039997	0.0372130990054308	0.0787921445289958	0.665932051394073	0.179711893408268	0.0452673093040317	0.035789924866959	0.0310168132218687	0.0420709428030054	0.0336681273811948
cg00625334	0.0322601215930263	0.0730164202735397	0.0373466322902566	0.0313785719907716	0.0299043961716148	0.398759507581826	0.0515202162704316	0.0604867329546578	0.0283734971726394	0.601496860737401	0.773885554848302	0.0325064746552901	0.02792863861096	0.0419771178847151	0.0307574694819059	0.102942003603706
cg00626466	0.717554057789122	0.694946514918822	0.686377821558967	0.74375822748584	0.692446524459611	0.665926304479777	0.736150322045944	0.757305497140809	0.559254643472947	0.171334716713889	0.195067259968977	0.705646607893879	0.536341838064397	0.558934973560183	0.679300281650952	0.6779970464144
cg00627241	0.0368515783139248	0.0358175345741323	0.0356660476068415	0.0291088367455348	0.0326600218776358	0.0413050523773037	0.0378611551531159	0.0283458939819112	0.0291067651352645	0.0916885198755655	0.832410393359542	0.0299872030417438	0.029477026401248	0.0288946065028154	0.0284860082988566	0.0403083701932498
cg00651523	0.126689156454687	0.18926710707653	0.105980977554417	0.109159346299318	0.084554713743389	0.249028151683733	0.106881263408109	0.0944468488281731	0.0944685416223318	0.696098323881337	0.75410241208777	0.0939290942215642	0.153159948801037	0.10406179842141	0.0631483471838038	0.160935087154455
cg00652796	0.0276285726986894	0.0788044991336374	0.0317239659665582	0.0259397719116191	0.0219196784429729	0.360828883826077	0.0455843991459374	0.0379352700963776	0.0170924772737356	0.62733080861915	0.808379855913183	0.0297599805373563	0.0537402696729812	0.0270034258067965	0.0339824349288245	0.11242956750326
cg00653960	0.125267030169607	0.185495906643467	0.0885987578795125	0.130599845731991	0.0453564712601161	0.321267410734668	0.143765394556767	0.0736165270283087	0.116129776648948	0.6153899242494	0.499366479398062	0.0788839996226048	0.142721690841796	0.0874811948577393	0.0714177476437989	0.168011126797755
cg00662122	0.0434642075269951	0.160899470634648	0.0677829025248593	0.0483226247726668	0.0393458907434193	0.0398559290672865	0.0698878754292388	0.0813987086939815	0.0472961003892576	0.620837051244958	0.103399558972148	0.0406107025848491	0.0560682762940988	0.0500082593215427	0.0430348162043856	0.0809559507858194
cg00663077	0.0874921659360026	0.199218905823259	0.159477777282768	0.0638049182074117	0.0522560298254646	0.526860030074816	0.0985512497597089	0.135878240448843	0.155114343122701	0.743374074525432	0.881211922000372	0.0423643374021535	0.216282398279988	0.0479759497276683	0.030258305980212	0.234100362583019
cg00663972	0.157351960962621	0.237707018633227	0.124215410282701	0.0980842151508648	0.0466732096488849	0.445928748964238	0.114400379450538	0.141419567140534	0.159980899552812	0.550655869607959	0.619332498908948	0.0631689330828654	0.194344130848558	0.11447340059739	0.0530507778773456	0.199988743837033
cg00665492	0.0592655173802066	0.0717931881886115	0.0566975531856883	0.0607646184064533	0.0363029704021756	0.400786916408638	0.0809580710209394	0.0774390000165153	0.0578773822742432	0.886053730604221	0.944426791158959	0.0455751107199814	0.0514790918357852	0.0477571509947314	0.0460417644648338	0.0900361521221983
cg00673557	0.0265020233612165	0.0390938317519431	0.0249829478459964	0.0254870061904648	0.0169079954631921	0.60283426698899	0.0268051388487221	0.0276869207012097	0.0241152407401845	0.1800471677058	0.532558005737715	0.0236331532313479	0.017357751406601	0.0232115476771348	0.0205031950877393	0.0320873947668607
cg00674365	0.0685721225753355	0.195619523922959	0.0551243015542214	0.0306039765802565	0.0163247523053052	0.629534017488987	0.0208405771090744	0.24559903395	0.0925478477373085	0.815479131727382	0.934959442497365	0.0266306291284446	0.0632756070910451	0.0319886072424687	0.0177214903065395	0.275921836426175
cg00687686	0.0836816470875075	0.0748144756251281	0.0686891369415056	0.0826055789792986	0.0817392141888107	0.0654852823743897	0.0880144335314773	0.0939898755722501	0.12253558683334	0.568304364444241	0.758788376742389	0.0877768061005583	0.0701416758772015	0.072832098387619	0.0683472241933109	0.089677491681751
cg00688962	0.160098252231742	0.368850962533355	0.328787597785723	0.207374849704278	0.0660564083371114	0.492950506222417	0.212217519315236	0.31122846350154	0.251913733710562	0.58993144655796	0.63261668596917	0.0574971563228336	0.375148551973409	0.199669154944091	0.0324210712808454	0.396614678105125
cg00698908	0.234353285073053	0.278024171658585	0.201393144632623	0.211425093773527	0.197521919458038	0.562264618259478	0.205628179317034	0.218896038661169	0.24847470322331	0.659417503721848	0.849446009479506	0.242495018724649	0.287501411956317	0.189361036283067	0.241106505006216	0.311098461451579
cg00699993	0.0310612060633284	0.0777721313731669	0.0726979535380796	0.0230661831248869	0.0275253201400299	0.409622180623387	0.033073713750147	0.190956941304783	0.0307646057638437	0.652316179271442	0.848655503553489	0.0347191518095209	0.0352914109948349	0.0249266984814852	0.0179868109870964	0.0878196336046408
cg00701692	0.0823724608272575	0.133825282868171	0.0987725483104993	0.071914241618342	0.0977307198470528	0.521689616306351	0.107636768602556	0.15858150090171	0.114980393123615	0.234880693115114	0.773025524064393	0.101119998975415	0.0936740602287858	0.0775203560444128	0.0701811101215136	0.18858822019355
cg00701946	0.463320681119959	0.357973188879848	0.352739528674676	0.264183423188575	0.348896097005488	0.480158437729238	0.360271994830804	0.438529633168373	0.329171786049248	0.855236374301546	0.858021218098308	0.405549088140055	0.415508115919677	0.289830637557083	0.509397258984692	0.429635370852754
cg00703260	0.0215011921171717	0.040469803460795	0.0307053531344359	0.0180717567559448	0.0159518245862463	0.0282380596138612	0.0179861508234335	0.0457689257780568	0.0283534856800244	0.695176877859507	0.814637544040328	0.0176166985777746	0.0212093298428531	0.0157125751548695	0.0173821483608712	0.096379144591671
cg00714184	0.0263742386174103	0.158464890920265	0.0677096356031559	0.0165774238034974	0.016564634851213	0.486698403837675	0.0416542521983209	0.0803748524845402	0.0394191894130207	0.618076042537195	0.679969107811616	0.0189417061976853	0.0769695265107784	0.0174065774262665	0.0177916365781086	0.154296364077951
cg00720475	0.013773938593501	0.0241890558149523	0.0236459765362622	0.0132480473739308	0.0138762616357019	0.193394027766126	0.0198701103203909	0.0287151806696854	0.0154535559633786	0.429492610495963	0.541984230382219	0.0187003941820841	0.014244954781953	0.0161501265554907	0.0163205881986541	0.0198376924596304
cg00730561	0.28247042993708	0.246853358299589	0.234258436866753	0.175569713105796	0.203991669285032	0.540378630589032	0.187668902130034	0.433742789188859	0.208863161307051	0.608224813531611	0.819267270821382	0.19063005561062	0.244645247682969	0.195478152749016	0.235258952391798	0.338801290752335
cg00733780	0.0556259938792678	0.0694198957896723	0.0537604985245114	0.0497373620331454	0.0413263199809643	0.653813180077074	0.05922218998952	0.0556384564476421	0.0574597353493942	0.835682762378119	0.901949683896222	0.0428472429656441	0.0468551673976071	0.0409811038414769	0.0503073432866496	0.0490219184332263
cg00735962	0.0186355719557094	0.0226623582320674	0.017508747928755	0.0230686818137209	0.0183443588439177	0.0365991598252162	0.0203451737712786	0.0187671160933892	0.0322779829586827	0.110874766995773	0.838623956719224	0.0291570304791871	0.0209365431091608	0.0213648759724361	0.0217010688471125	0.020724887462727
cg00741836	0.0243145535007167	0.0443163306763771	0.0325710770735656	0.0241691973348394	0.0226430734133644	0.302908122135329	0.0401801974617075	0.0472795082276888	0.029055364853789	0.582177599814563	0.795491552225908	0.0268072525803845	0.0494260019311896	0.0254273793903189	0.0232995666331427	0.0912352289962128
cg00745555	0.0335732710522273	0.0464419752482183	0.0178135942330034	0.0120682181878082	0.0132538128867376	0.145315586896633	0.0272939766497861	0.0294987107469059	0.0249517517333227	0.665614532210308	0.800665855875305	0.0178482479708863	0.0233016263194297	0.0142555847820172	0.0146335959883278	0.122928230791258
cg00745725	0.265935265422819	0.364773510402161	0.160141275260061	0.147484477148555	0.0623868855185981	0.628501460257363	0.150849508876982	0.134211710702055	0.229444719145348	0.655101897251518	0.796398303988432	0.0641421119426419	0.285902110273457	0.19665490159951	0.0680834412590309	0.318945537232926
cg00755448	0.0690500872197977	0.114313048660584	0.0561372352366405	0.0457986200707302	0.0448930359373799	0.0855138303831194	0.0573660618081267	0.0919254056649956	0.0360601713104563	0.38899164353526	0.834593878366469	0.0624641489518535	0.0537341474212445	0.0631095494180973	0.0393816261959438	0.0529432639177917
cg00757212	0.0498681166542199	0.040866097721912	0.0485899869738172	0.049081435243524	0.042131607555779	0.3157455404833	0.0446007338466728	0.0610295777599531	0.0534257393370068	0.481047076756862	0.616817334169287	0.0455519746896762	0.0443960576232744	0.0395601732391341	0.0558285293005498	0.0463600072425501
cg00765828	0.0673168834469658	0.0992396943172755	0.113922688641815	0.0666176816490463	0.0574240201129218	0.448634798428332	0.0701452321583589	0.0866814098812392	0.092275313492858	0.7837759168789	0.861602122563551	0.0731860129165927	0.0918719188228278	0.0644866022448033	0.0523976918455205	0.154027268222058
cg00766845	0.134677246730105	0.154071097280475	0.084981265576395	0.11376531586224	0.0874044916541323	0.42744473296869	0.109530521003602	0.219151603938836	0.126998787045462	0.439949984597763	0.703350705979809	0.118348065029174	0.111801872392486	0.100077627639522	0.125010151400764	0.141153437762692
cg00769520	0.0498908682148908	0.0394575228438218	0.0496716349147028	0.0511273747850017	0.0346763558001615	0.275378637310561	0.042144392985661	0.0512636781592568	0.0459112871779721	0.493192478473192	0.47270882314742	0.0390005135068166	0.0600597390760316	0.0426565507518658	0.0359460187500967	0.0466922573840577
cg00773902	0.155866781298919	0.183516763537976	0.0775878023893048	0.135268175267357	0.0408350767354945	0.111422684139283	0.194022072286557	0.126158123489926	0.0630566519307938	0.803961843604826	0.915835081764132	0.0523443909295049	0.102806235038415	0.0566506000715478	0.0329681385207094	0.204122841847028
cg00778995	0.0251953903329904	0.102434950731129	0.0358987201574627	0.0409616446307691	0.0203718483323404	0.441648264128598	0.0460894127738359	0.0783751096681783	0.0449230837840889	0.655012403918907	0.816637649159673	0.0238603955034557	0.0455772522706161	0.0305282592796841	0.020765846239443	0.073183004310862
cg00796424	0.606384550446751	0.468295939159884	0.40640319999	0.608818385594733	0.343121290025928	0.261468425258316	0.591410788347249	0.44640906047025	0.401512781558597	0.733564162520558	0.891945743173965	0.349046730416686	0.339701282316707	0.272654007267511	0.560625413846969	0.428323988676557
cg00798281	0.643762630534693	0.711479117914297	0.734461992984411	0.745331460456767	0.705344973069097	0.325541834835402	0.742151094159809	0.684719639265534	0.80459012168205	0.100174674545678	0.143281874020568	0.73043464317192	0.495363805330083	0.774767824498507	0.375156691012829	0.668952805034045
cg00800512	0.187413858386959	0.250160271591178	0.130912153997305	0.133164811832948	0.0689688482125068	0.511821881064579	0.126550550539414	0.201399396703464	0.16902615060442	0.583500703491943	0.453750976330601	0.107634157491495	0.241356069862691	0.114367491144448	0.0666541983816971	0.201226256883276
cg00804628	0.0365283284124163	0.118729091031612	0.0783001267209718	0.0213363730885131	0.0196111238648922	0.451133076299171	0.0614831997357346	0.0494536475065257	0.0596630136446516	0.592305472961658	0.692285688837436	0.0269149808302096	0.0324830661252709	0.0211581791489771	0.014260957417599	0.167112449872874
cg00809988	0.147697632492125	0.15539664653959	0.135438395176483	0.133391925819459	0.0632959806983341	0.492314554561771	0.0860459906004448	0.156222146646325	0.123962930259526	0.687279783585802	0.832236101653473	0.0724025156055745	0.122066379724591	0.0859452477164313	0.0582721146805089	0.195200100773687
cg00811334	0.553977712331473	0.389916809649317	0.322398901909238	0.39269219994547	0.337935053982503	0.512972821765685	0.387479341773369	0.290198977481771	0.354127903534816	0.561708870317973	0.900390885985746	0.328351387739417	0.385210440809122	0.371869633067687	0.265625978959264	0.400139387268647
cg00819163	0.0185125176478898	0.0204610107905809	0.0234505343612758	0.0169959131989747	0.0170407195405646	0.0230019788474765	0.0200339767171199	0.021730594591732	0.0473482278379714	0.422962330205322	0.398362306665494	0.0213621209908107	0.0164741984602285	0.0196795203491568	0.015324392869223	0.0202361206728052
cg00836641	0.833699435131554	0.885144082263575	0.825314276246581	0.868041218640012	0.870562088287857	0.900356713630792	0.813670640434485	0.885464189925323	0.85717537106273	0.271635703931077	0.180936383775105	0.889922018949068	0.842416423989448	0.801975975706688	0.813797844219741	0.874812710550939
cg00838874	0.0640642372049037	0.0572786292322723	0.0455281733879905	0.051922378769515	0.0527678352468538	0.255444946130605	0.0448763196843356	0.0770938346396085	0.0652090327829217	0.450930084231175	0.670220096382329	0.0635607482878362	0.0711613907405393	0.0611135728444897	0.0549893641026844	0.071679732558424
cg00839579	0.143844827090055	0.074282807811121	0.102066576947447	0.0855432569018967	0.197229522432674	0.472848289066432	0.0975298141329071	0.258224443031309	0.0914325107394542	0.683484552905164	0.926192890236231	0.491304493023715	0.150523065591242	0.0640970981080419	0.130344033084641	0.153864031452624
cg00840332	0.324318775155849	0.417723200859151	0.266497318613498	0.190775275242429	0.0282067203037052	0.361896851424294	0.346561195165524	0.300381257925665	0.306111192452099	0.69930111221595	0.846511497849135	0.108582521620331	0.386068390081672	0.169629531223365	0.0949283754410499	0.355266940700916
cg00840960	0.158306144753929	0.297691487785691	0.190180828785961	0.166692560024684	0.0516272467098933	0.536713301462151	0.20001569659858	0.239312597300399	0.174875580559499	0.590950430677815	0.745847591363569	0.0719025839244695	0.171229613115255	0.114788436628151	0.0491373217572382	0.239998852698345
cg00843236	0.0222626004358284	0.0218174178582589	0.0217977485067387	0.0234289448634636	0.0221945509670661	0.0254083392283062	0.0247578252681376	0.030376792138896	0.0314789967055663	0.770154935463485	0.855642596082047	0.0266776101828192	0.023587318392294	0.022281243870915	0.0248660613398698	0.028311049778903
cg00851770	0.0560365910678459	0.171080226014093	0.0776018046429252	0.0182585252377629	0.0141079731354673	0.294271928857959	0.0286858466879609	0.104308411616762	0.0714400394091597	0.589147852617135	0.636795077473224	0.0164301188949767	0.117474936689676	0.044865153907181	0.0130567796585803	0.189201333442677
cg00852549	0.0320867546965019	0.098975742579838	0.0521113042396626	0.0497563286230559	0.0278878700306059	0.528871136701268	0.0436629133753624	0.109080703826537	0.0640108461021614	0.612633545450801	0.829824771960844	0.0311281308937374	0.0541129550712832	0.0323561284099481	0.0397857355415868	0.101692036162835
cg00852573	0.0382261275014065	0.0195579726107566	0.0183808203794232	0.022616808522419	0.0138525064987802	0.0132728037674509	0.0161990244636511	0.0149707463456452	0.0192594515038065	0.708427150466768	0.774582146231855	0.0194353633337625	0.0179982231071579	0.0141881847535055	0.0146845648050748	0.0175215021809132
cg00854242	0.0371733223845919	0.0600106626941421	0.0324668003064823	0.0297101235497716	0.0220110376911439	0.420808778385269	0.0365875797558218	0.0443511463102493	0.0294009524112833	0.498115363890616	0.737845567295742	0.0299332707569124	0.0352945056375341	0.030288149848638	0.0332568665119122	0.0993286349534328
cg00866976	0.0210060229225096	0.065714256408668	0.0259049182831652	0.0222969915971391	0.0203603257901452	0.0289680679405245	0.0264809333824806	0.0233751401077127	0.0276394029467162	0.609973136794548	0.717889544745956	0.0294106585495237	0.0343084801181429	0.0263481179798175	0.0198510857273455	0.0356655267220484
cg00868383	0.0149175031597059	0.0163701003263944	0.0172735028288801	0.0141677412993477	0.0133911135084419	0.395308971557934	0.0234622666419043	0.0234155183100086	0.0269400128303298	0.318385179066965	0.621428037575354	0.0179542507947322	0.0150223865664013	0.0139870715218002	0.0122896276318481	0.0185249915717736
cg00876112	0.130646196098067	0.149904391294472	0.127792246216822	0.162209623739504	0.128089716635308	0.184912312256869	0.184341005226922	0.178717102154243	0.173334482758019	0.751536611982526	0.847961379748254	0.168038699955896	0.141858906398714	0.199288687399327	0.156624377880546	0.193533859276839
cg00881552	0.097290424453294	0.106585706610786	0.0954649308400195	0.0768377133713248	0.0924084715273916	0.0702309933952392	0.0953121870829837	0.112617747160088	0.120616740974978	0.475049854916371	0.777189985648239	0.0940666852092481	0.0981916948751548	0.0851362691710489	0.141078170621167	0.142704587325361
cg00888758	0.636509596369316	0.41438799035738	0.690185696679535	0.749178422937403	0.611581861417132	0.842896260063029	0.712194847898629	0.767415436327912	0.621278095080464	0.174822161092796	0.134557197063337	0.734274355949389	0.654633679020575	0.703909315993893	0.866118308032255	0.624332644199058
cg00902847	0.0991108598603492	0.121712687521015	0.079123269512684	0.0445067535121032	0.0410899229809906	0.268112766206476	0.0367378070950967	0.116275332495889	0.0573275873697235	0.567095960874039	0.780107068211529	0.0451393565635027	0.0546446495926494	0.0392206045642565	0.0496481680216862	0.131835793218185
cg00903242	0.102300067040095	0.16560088851683	0.109845428827458	0.0875061809454738	0.0919915389084142	0.0508979481558555	0.115604375417935	0.0796208234663674	0.0802079693699578	0.493976287097072	0.691041954930701	0.0776072040763061	0.167065662321703	0.079517906895405	0.0718193912145152	0.175533790493644
cg00907211	0.0153250071757073	0.0157170914140113	0.0171641939301655	0.0176360240767683	0.0143419773196863	0.0153514978477928	0.0154630787897463	0.0166981035007012	0.0292438948069762	0.546172882318677	0.642042427128766	0.0149547285095362	0.0155798457689508	0.0149389745942146	0.015809206679931	0.0183501961502516
cg00910338	0.646760302300011	0.434938005977932	0.762283923399056	0.855122698242993	0.867803015511592	0.489753834611609	0.799246169834459	0.852598482823291	0.77048223860489	0.419652244877956	0.302492780535274	0.892003028820063	0.773511896105481	0.733119648854703	0.877473456368827	0.812587854258338
cg00912625	0.129988270699039	0.189376914006817	0.100585432757047	0.0851444581649686	0.0450136851655509	0.42075890515817	0.0805458170182624	0.110730527517622	0.125265428791816	0.572438529709639	0.707950103372097	0.049480172387197	0.179415086650546	0.0888053701657237	0.0437972815371087	0.222851374761572
cg00913949	0.207598454640367	0.291587703641776	0.169109075166863	0.239061923327093	0.463254187004105	0.529436676606917	0.21182167441624	0.185833942699306	0.198531021130275	0.67571823560943	0.803755555261782	0.519150166997969	0.15653181234134	0.190719946299965	0.0456184867825238	0.286548749547899
cg00915178	0.0924500669604099	0.0860290035232316	0.0993236474478932	0.0657322997546369	0.0744656429517089	0.0902228282268809	0.0661361136071282	0.128288080133899	0.0771386425022991	0.500197330570782	0.731787030251624	0.11613420507887	0.0611881084932418	0.0439633851955685	0.0843572074711962	0.125581853915089
cg00920348	0.0610727040999504	0.0816292530977625	0.0637602411837002	0.0690033967672228	0.0593198764719183	0.271984175443904	0.0475833234385185	0.105114532923848	0.0687069107414065	0.280370286453393	0.760681637339311	0.0855668351768987	0.0485021225287965	0.0564604999319734	0.0438804473085221	0.0910832241787746
cg00922376	0.0237064948372284	0.0180343775415967	0.0242960349177412	0.0200734426244853	0.0211865722147998	0.690215771628872	0.0240726397729635	0.0222251713047182	0.0270423277236317	0.691208928548341	0.591807367327075	0.0200737289169271	0.0186319145545518	0.0166074797265	0.0202512455149035	0.0234283629451036
cg00924004	0.0520315580007776	0.0566126326825221	0.0452005180829522	0.0381983245593942	0.0836378166971782	0.457094771396483	0.0419635918288035	0.0858311979631755	0.0423827618655897	0.672701231048915	0.921480110061776	0.0501472550650868	0.0418112278014966	0.033336381074197	0.0449926804410421	0.0865469316982801
cg00926400	0.0554754806154494	0.0739630985834564	0.0347371049025491	0.0303572503484174	0.0397167080856071	0.511420638467276	0.0930073991017848	0.332457822467841	0.0661528820095547	0.598024640663842	0.751348196908285	0.0804322261685928	0.0406484718624022	0.0400708328820759	0.0494601844833873	0.156430612468218
cg00929376	0.344846265044582	0.450336950864339	0.327163981183991	0.279269013434106	0.254056855261266	0.551575209894906	0.266791256044001	0.455892209752775	0.339288174797764	0.821986860192118	0.824045793295992	0.341837209278892	0.338048864269346	0.272481699841982	0.542482628693273	0.393537143565412
cg00930873	0.132439671880216	0.136578103594946	0.0723021906866706	0.0662800938484906	0.0922517514927605	0.368118149310373	0.0868694866617707	0.149866897439243	0.0838725145890232	0.535076419273393	0.701941139022252	0.0823890597430119	0.110721727755578	0.0546564890184347	0.0944607519305099	0.165980732683329
cg00931644	0.596394371435264	0.429048314503276	0.295129187140557	0.259231604402547	0.150012596726466	0.0745757002063722	0.36464113289783	0.263109534679685	0.15587659292075	0.914392766542513	0.928420952398101	0.25368387298646	0.257423884452122	0.277806509479035	0.527814393168473	0.402811223911693
cg00933411	0.607364634755751	0.305570260524555	0.681940397196151	0.741053981026034	0.381672285232405	0.241193808384561	0.707178975890234	0.365860577655762	0.627726185598678	0.11645076426771	0.529830803685073	0.447711502023633	0.480522458118857	0.482271237592944	0.52444725689682	0.594285445013964
cg00942551	0.0261116064689151	0.0248905314249046	0.0169153512323322	0.0261077875428904	0.0260037175186287	0.0243706167828317	0.0214959491248357	0.0211942907434848	0.0221799253840362	0.634231491823369	0.824747538969634	0.102908445503689	0.0222099834202413	0.023921730734177	0.0263563877788182	0.0277650456077271
cg00945238	0.131040026937066	0.143428959204218	0.0869112362284214	0.0740845268905904	0.0680099632859991	0.335016641151206	0.0901007474016201	0.104312538016008	0.106470062477187	0.413393230428085	0.768467047722722	0.0701545677523395	0.124628127487215	0.0750303371791078	0.0726402855507799	0.16506051192275
cg00958884	0.0244350545537354	0.030505146000357	0.0272574309919642	0.0234253878623193	0.0288229375139134	0.0394045086624226	0.0283009430204232	0.0374387640581054	0.0293445336217158	0.0667156397985246	0.810177427812516	0.0433310936483623	0.0270428139096953	0.028402194665832	0.0304043132804528	0.0390562896296354
cg00960395	0.169804491163961	0.199013040346374	0.146071530302941	0.123284855640401	0.0766772459414375	0.126552195045479	0.115112756285133	0.140150199132513	0.144199048831268	0.598131257265574	0.677930735524324	0.0986275195594734	0.166271049992661	0.0885930453436966	0.0849976721901498	0.160053138620669
cg00970325	0.147941453386242	0.176148168022609	0.159735258497	0.161302473921803	0.193681980097616	0.488447792583776	0.129202246221923	0.139226007114405	0.0987114336212704	0.577509915150771	0.818036255213808	0.181484052836054	0.138534814279581	0.146615844479854	0.126261516765274	0.156834868772974
cg00981443	0.898930627523425	0.536672186767875	0.816868009794446	0.876580913175723	0.900505663243293	0.536028382199911	0.825382092065781	0.86648691397412	0.803908718244216	0.240144031203084	0.720838641968302	0.87008453962511	0.814000620220726	0.774131821097134	0.905258749883132	0.821637849381326
cg00981472	0.028253914550962	0.0266217191398447	0.0209602168437797	0.0209815571523782	0.0171224848867347	0.0314282004784182	0.0239463541112925	0.0263533004555091	0.0237083641041886	0.333836696681093	0.226630816438437	0.0271347173841917	0.0241139504056422	0.016596603030595	0.0176971798650094	0.0275986677701686
cg00981837	0.0231688025385224	0.0254112529898102	0.0268961636823144	0.0248930184621218	0.0166321319067429	0.150418466954424	0.0232893200266087	0.0180608402012153	0.0189334168575916	0.57720983719026	0.707154779223119	0.0212007418321212	0.0299772579972255	0.0142610169714769	0.0226987279081595	0.0446007225179577
cg00982519	0.439874146394819	0.292812178276057	0.676396725026703	0.530576758366864	0.528663981714919	0.283772472568213	0.657429239584951	0.724872729019009	0.57380747757233	0.125612543827957	0.113697634756762	0.622343154448893	0.371462095888231	0.53622370417528	0.592997252889325	0.529658187121411
cg00984146	0.0207881620004978	0.0806089227316572	0.0283020124068453	0.0217971771999336	0.0142616826898355	0.606668545660628	0.0248978607087443	0.0743056199441109	0.0339405586507649	0.62100355546293	0.775238715667635	0.0124917384407102	0.0686710546608455	0.0134550161835496	0.011695730060006	0.0853207019139196
cg00990022	0.266243048983102	0.193457199989626	0.143423464645581	0.145531116863592	0.125720814738267	0.0889696121135783	0.125149485010481	0.0975428218358715	0.109115071319602	0.369644266639801	0.76284197438454	0.181424662984652	0.165203367318542	0.0926227770541361	0.0394359156386796	0.195637409569423
cg00991794	0.0442192181134178	0.0935739308293276	0.056252568351009	0.0314614464835898	0.0215702176707545	0.064458129844146	0.0780003282100817	0.0881703027273483	0.0451312889253842	0.697248523978583	0.791451842271246	0.0362794629292168	0.0655323896275682	0.0276464405023851	0.017036013600711	0.157530341953937
cg00992239	0.249317326013281	0.191687450520858	0.203132162454851	0.163210262416981	0.182879077281714	0.466784588731211	0.230486229363464	0.247071568397829	0.288677931866453	0.632923372151545	0.6244582590504	0.16646628527201	0.147001043359841	0.236596167823727	0.20528532861963	0.18621988192331
cg00995520	0.46667839359338	0.410517705887618	0.365261375531421	0.506656861188298	0.425048604439036	0.661869967694842	0.39515300253088	0.530824229786731	0.420580282116674	0.877837558471149	0.880874462929202	0.406325506691257	0.423985821418767	0.419841235387225	0.398026420140366	0.483093009776358
cg00997551	0.213606655527726	0.217458369699098	0.195099974702464	0.280471653243738	0.271158837871022	0.615650059874783	0.174303146667065	0.207441821430874	0.170805030979253	0.714870183607779	0.898559817703021	0.284513341982905	0.165111176658196	0.260921072293447	0.240697530455061	0.216149217837774
cg00997917	0.914407158118719	0.887626301195332	0.906074816178504	0.9090039192634	0.91777264637039	0.545526270671182	0.90247092926837	0.935338603766415	0.916707719796827	0.425452385007615	0.241071703938978	0.935316744596888	0.904271327098884	0.892860606048926	0.933264448294722	0.93246851482379
cg01000831	0.0902670737128314	0.0894324672982454	0.103459615701202	0.104469934975655	0.0729971413710086	0.265514449123888	0.0905431391739321	0.0880555413408385	0.155598688971643	0.427369708067727	0.730867936917424	0.095183255805709	0.0833395284037782	0.0813982707591855	0.0882795573377519	0.103016266507733
cg01002253	0.208073144429627	0.252508087177283	0.187690677338132	0.176692670066041	0.0677605832276293	0.453588378371917	0.16787288191966	0.164490181875032	0.129972776194982	0.710980563392856	0.883034211644846	0.0748665713332427	0.198398056611018	0.161808421802212	0.101747306596476	0.249497836838051
cg01007828	0.209956026924547	0.270829052392558	0.23356197148564	0.267404920401889	0.111715009010319	0.46405520235763	0.213577545371444	0.290556392703792	0.243284031598292	0.566343561741024	0.709047386706128	0.103625939360336	0.282185644233906	0.181469958260846	0.131529536242297	0.292928192089979
cg01026458	0.20860940718512	0.171607866381787	0.167372672382361	0.120303958970772	0.117493262443612	0.238672630964774	0.175388352340744	0.20810952182446	0.122212634368152	0.469402309146407	0.685273936561706	0.101146403664448	0.135369046399973	0.140799111223365	0.0764938835346182	0.228991099881453
cg01028849	0.256325090493524	0.261594979750862	0.166228206808727	0.16052886928372	0.201561233605332	0.600388403779752	0.158760930471168	0.146598944196052	0.180658009834217	0.676845547395132	0.852731894740643	0.1850792391492	0.230277346690171	0.168975713283937	0.0915374238631155	0.234275882593174
cg01031032	0.0479349769678251	0.127164340006513	0.0884834125643811	0.13083933640611	0.0321146621063925	0.149235039119862	0.159479116158511	0.0474859925638921	0.0368204429665847	0.547501774028556	0.675425209827176	0.0971816314362508	0.0778680519301294	0.0665421517313507	0.0306269327943669	0.159582622233108
cg01031101	0.328889332013621	0.311759211978113	0.161362324790384	0.277314350997626	0.116183706990049	0.504554635441547	0.337121076707766	0.493260056333683	0.322773512726941	0.755657224470234	0.916157933499983	0.142773951560879	0.240538183287253	0.163254046705649	0.121616227874582	0.291783549938272
cg01035160	0.0750654349181139	0.137159346005004	0.0844241311216844	0.0432302486909686	0.0290460719658473	0.430240371313159	0.0721320123643812	0.0593410013265467	0.0821585496121399	0.608697074968348	0.831401351244028	0.0495474072794387	0.107653063117062	0.0540441009305921	0.0395155013549587	0.144632748561129
cg01036409	0.0182811121298029	0.0231668499159372	0.0205637119393671	0.02206609624113	0.0182535947494124	0.0262582164293571	0.0245798632456696	0.0359923712403939	0.0323230725063036	0.119524247109692	0.764150228364713	0.018843878420561	0.0172422712783244	0.0204123107988133	0.0160655063265743	0.0391158399930093
cg01040523	0.027097939761975	0.0300506791124772	0.036103644673627	0.0265610310947305	0.0281749821843159	0.0312874547852424	0.0299883441045091	0.178358481514709	0.0274180707722529	0.430394648985311	0.826756400418125	0.0300839092518468	0.0376791632317438	0.0237207923815435	0.0386935352397974	0.0615326795682654
cg01044883	0.0394581140842384	0.112215589592296	0.0566498623291463	0.0465934579561819	0.0323975053137591	0.571749063286335	0.0629724172056334	0.0767249937961394	0.0396316172288009	0.570792258526903	0.767889569932484	0.0487303028659591	0.0794847440494126	0.0495709148033159	0.0261640868622685	0.121904922814291
cg01044961	0.072678858611156	0.106697414472264	0.0594521036202876	0.0652712650874587	0.0415964656079617	0.123418497413819	0.0424650924407849	0.0504388281838599	0.0641168981986451	0.255685821908544	0.44871071868833	0.0450889390968185	0.115410238998033	0.0602458177106454	0.0348944723623871	0.146672783136912
cg01046104	0.118162790005582	0.205087741065164	0.0928277775500504	0.0979772746539951	0.0417320244271107	0.592388570156651	0.132711467332594	0.186662244611669	0.0988218439296437	0.686081203934664	0.745537009337463	0.0895488407856789	0.23848791030134	0.11467992046692	0.0325312156661377	0.224276978559978
cg01047904	0.109978898026533	0.244334204418589	0.122710161804534	0.136229365292556	0.0240739908326213	0.062623277442849	0.140542220604608	0.0937350002867248	0.166775719904933	0.585191529785834	0.733519708775418	0.0227684218100374	0.179103340675062	0.0831003835918559	0.0146930629266165	0.232832528918306
cg01049530	0.130074899688044	0.147228482621777	0.104238835624088	0.0974545047979423	0.047826092587927	0.579308198207213	0.112215052112061	0.074773683267342	0.0937363556857748	0.733129361275907	0.830406498470965	0.0597826163538143	0.13829807949413	0.0663395493019213	0.0561735374903681	0.132176052939708
cg01052879	0.0322210102424989	0.0469924982075987	0.034605391901267	0.0234528823862416	0.016005068602912	0.429650022014376	0.0242501123158683	0.0267888180757605	0.0233750391142265	0.594014474953524	0.731944942016597	0.0265126235083548	0.0517864417832462	0.0209323979709119	0.0234185621274908	0.0947797308223123
cg01059449	0.259315134332602	0.3398212414578	0.235810272124328	0.219234335553552	0.221880445578034	0.52911676422496	0.222598814414297	0.255236336810776	0.242236135022847	0.711639360677147	0.815212675457528	0.206545591642084	0.34964329739779	0.252467151697059	0.186804351384521	0.306351906166796
cg01079658	0.0417368426239054	0.036319427130598	0.0377390065693599	0.0371857788774099	0.0505039083459003	0.0541873745412339	0.0417416770748298	0.060449329650567	0.0519305296316387	0.317672100605172	0.0902444798489086	0.0658594680071074	0.0399441528148516	0.0386412496787197	0.047775267222684	0.0680825122719998
cg01105058	0.0316080446752303	0.0317451977623847	0.0268348856609694	0.0140416822485927	0.0161302222715651	0.264585076502404	0.0240978013667772	0.0416159805545068	0.0252515716605974	0.562693342728047	0.74601520520007	0.0222603373537715	0.0305246201771188	0.0216943571119517	0.0189922602961967	0.0536720888344469
cg01108118	0.136301718084604	0.189322292109809	0.117665044903617	0.108372994958537	0.0567914597269448	0.472083377794792	0.0933381248799488	0.0524970271847199	0.140745574391973	0.703520940490769	0.702644235077659	0.0553947185987779	0.151606523316282	0.103488108989056	0.0439572240803604	0.160941227288017
cg01114937	0.0729838240291102	0.182458765822924	0.0935617769070926	0.0940097904700735	0.0521215449229626	0.362099508425329	0.11072311601132	0.176447842837811	0.0785514163420311	0.773818899034805	0.902664663963472	0.0684947681298588	0.113612212288172	0.111405098903858	0.0628565677068936	0.15109849861232
cg01116059	0.017033287123153	0.0438755371058877	0.0198472966639495	0.0162524431595116	0.0157607305733385	0.0174731570720334	0.027730254580189	0.0348989728088	0.0293260264607618	0.670944483376576	0.710620410419646	0.0167711635627532	0.0307637799590733	0.0185423373876804	0.0159648868094549	0.0817702904487148
cg01118451	0.0181599408614135	0.0180737250205223	0.0176925082425545	0.0184794863246855	0.0172090190248866	0.0199160824789316	0.0199854852785084	0.0190474539945173	0.0237832859685113	0.402724476592283	0.803395980758085	0.0166469078394233	0.0163215909046684	0.0206302451788256	0.0171080073796152	0.0192319605571528
cg01138981	0.0195944971659216	0.0192537435546967	0.018838412936547	0.0177561927447316	0.0188738030582033	0.405337512071314	0.0186491646460747	0.0206595737909723	0.019506770880593	0.644061907889271	0.856686637804959	0.0202186250227228	0.299587730598483	0.018222642620432	0.0185677338268844	0.0202711510466248
cg01139861	0.253127761553022	0.34257041437699	0.27933943260471	0.27331640013684	0.140299598996808	0.402119926980491	0.242720148564172	0.405466735518653	0.219741600874869	0.567625748768582	0.680954656657289	0.245939671031878	0.24175827743878	0.201427869846764	0.175769894578667	0.346036113992058
cg01140006	0.724838242049779	0.685594112547447	0.709426846969769	0.827172674276283	0.68229768660913	0.469163469620371	0.781723685679902	0.732750419004631	0.715988903259259	0.477962361922069	0.203749879035139	0.669003357920785	0.677934400755488	0.72224884865703	0.415155013823245	0.727455923337519
cg01141580	0.0417623714027605	0.0423358248454784	0.028420525011404	0.0308224707574588	0.0302136263153403	0.0311606314372541	0.0333702561970014	0.05971065982012	0.0612239095552195	0.238700690087033	0.519895272953359	0.0496573919676465	0.0265028804606041	0.0259389765597561	0.0291660150846837	0.0600287282813337
cg01144693	0.0425621785671242	0.052809686152191	0.0397012371569379	0.0382639782939243	0.0262960774169155	0.0348513862322735	0.0337056110301206	0.0470548761050062	0.0332414990587506	0.430923032734549	0.665180882560335	0.0588686543001114	0.0465273134344738	0.0356436595731569	0.0352500887724072	0.107587710279849
cg01146232	0.306611914501926	0.444583075355589	0.261472264848689	0.31670280856202	0.0830092274561148	0.713702485810709	0.234574200359559	0.207603670160623	0.230928461271831	0.826476172749774	0.868307646718731	0.0882826337586741	0.359596862546473	0.256916610382241	0.0842361560939004	0.372225242133242
cg01151966	0.0810379848086748	0.1974187197998	0.0690755682810121	0.047590347692641	0.035579886183487	0.548940864559269	0.0743877324206227	0.0832881132138873	0.0757575772951991	0.598851736620951	0.652762962512785	0.0566604860381908	0.0974556000474577	0.0458073288104022	0.0356177990426065	0.151048340591659
cg01157070	0.0441764857959068	0.0560419893827994	0.0313818664877638	0.0297057423415369	0.0291732699216945	0.147198171861197	0.0362654308177866	0.0367185808881	0.0341138867022776	0.675352662091932	0.893147334140941	0.0311478954655575	0.0477211870654588	0.0338167374953855	0.0359250338816826	0.0358667783786982
cg01158277	0.444788308105077	0.409454994732149	0.367338236402421	0.370699817712159	0.121321465044567	0.160104021655903	0.434715770996858	0.335730640903056	0.35894295593329	0.779615821315499	0.887247907726221	0.163548303889106	0.3596191531025	0.311126164703157	0.173410212216546	0.419830223313931
cg01162672	0.116448497138394	0.155985258825869	0.0967968586525348	0.0607019152120328	0.05414385557657	0.579145271680218	0.0996231765190198	0.152471798451947	0.119761193515338	0.664317316965831	0.671157162531418	0.083137755035031	0.0749638553702738	0.0636607699524845	0.111710341614199	0.133198094613211
cg01185626	0.174840379739791	0.233922176485806	0.152455250954122	0.231841452917478	0.0900657896339351	0.394631966397377	0.147256215026177	0.276871056133079	0.143920947575301	0.637973175242622	0.809783999186264	0.115326170025935	0.196825450721997	0.125497013265029	0.084431930123314	0.186388354781273
cg01190692	0.0552634843154487	0.0830030921551586	0.0508016311604278	0.0556141175771396	0.0475720661655089	0.294582027318536	0.0449447519215268	0.0464042751462179	0.0417584935081633	0.460252069967696	0.341366791004402	0.0531147453304596	0.0521186477767676	0.034839359797177	0.038072977451449	0.0978303511572485
cg01194057	0.0221292509433992	0.0517219377807675	0.0220664082129116	0.0167071405803838	0.0255107859810177	0.302113872353995	0.0264287879219252	0.0378517716320782	0.0245813296519807	0.522177808814653	0.596685068092925	0.0342243487777711	0.0463305175127385	0.019475012250556	0.0200181443202021	0.0876740610079916
cg01196531	0.154177978351914	0.163859965681689	0.146485419381559	0.184416037955232	0.150172615619974	0.123704951676456	0.158620125890036	0.133963022556972	0.164734582479785	0.596792199980267	0.740973920394086	0.126781000878131	0.164687136685194	0.164428617345955	0.123931472121333	0.234966015458306
cg01201932	0.872367458386376	0.492314914362308	0.823844711113193	0.869872936717375	0.821478516496096	0.438518460857698	0.873041694851321	0.705648903775232	0.763245187724795	0.299433818768233	0.164810378563702	0.820470281035129	0.775791956300714	0.677082316837604	0.836285460458999	0.806201368349167
cg01202526	0.0216598537830281	0.0273486728248051	0.0206591871613133	0.0226622493888601	0.0180678613461311	0.0541501619422116	0.0212131438663644	0.0243894919182677	0.0211177335850615	0.410921384786798	0.24475524868766	0.0220496588538366	0.0240620603982966	0.0224487468428342	0.0233758449376395	0.0407424570274552
cg01202666	0.205567889445724	0.286462349592462	0.194679441738194	0.228763958600701	0.0998259570441798	0.40189998717303	0.197326344079529	0.123558361613225	0.210854187654041	0.599554043765074	0.733212622737824	0.0914508323863106	0.266851655414125	0.197260012165859	0.0724136747863061	0.25303582552314
cg01222324	0.0298152370650041	0.164456840014719	0.119660267974274	0.0303697008701055	0.0125603766819863	0.30052867192418	0.0743159108804632	0.115725529989246	0.0608400250274799	0.452773505015379	0.56115698507566	0.0204706030651853	0.0854813023830997	0.0241323553190159	0.0130137128992678	0.180491494036202
cg01229798	0.0210604605733236	0.0303082446863649	0.0271330106882932	0.0268724447104472	0.0185645199782675	0.167413240090445	0.0262766272408138	0.0446128815239353	0.0383168172535692	0.690210572837565	0.801036197377382	0.0263976253594568	0.0335289168926686	0.0226454582316833	0.0290248404918509	0.0414566554211989
cg01245966	0.0769936049620018	0.115685956656667	0.0646433769018967	0.067733481456832	0.0551619273046044	0.510991649506931	0.0697577401752662	0.0926650806057877	0.0573884439989936	0.488933676259152	0.693860697560972	0.0831731285396385	0.058757802265464	0.0707794233143587	0.110394298610305	0.109546306993892
cg01254948	0.0578426039265528	0.0647687190450222	0.0363840570146476	0.0329655973020242	0.0311762400225145	0.389278287539375	0.0317215235654381	0.0371114332898757	0.0381266844342806	0.581590861017257	0.788099912156525	0.0365188336185108	0.035498456091146	0.0347338373029474	0.0362928886291761	0.102891217522797
cg01255414	0.125981998119901	0.269977533659154	0.156162017763955	0.120844180717071	0.048290579050704	0.585955612138836	0.132279527630372	0.27038573812287	0.131408012702608	0.624575242616086	0.732797550368517	0.0622814431101828	0.183978885576604	0.108072409612627	0.0462973613414777	0.215184481000531
cg01257828	0.134528474957272	0.158246380634721	0.0794362043042429	0.0966054731282278	0.0587389938034977	0.426881653127251	0.0989678137019494	0.075489756489912	0.125449235309699	0.579914931833465	0.699733837189432	0.0596907705649209	0.11103134826088	0.0840826280190067	0.072127101209324	0.127990224442824
cg01258751	0.235859642179118	0.227809944770572	0.16822530728402	0.178363357251154	0.155131377152457	0.417624359914966	0.147625318984233	0.210200691093666	0.196601428248913	0.659362477359856	0.802978173360548	0.104302764787665	0.242071195278689	0.180935859159209	0.156716337938819	0.222502969316637
cg01268824	0.192859904499989	0.260833869683935	0.129257116871357	0.162595712892513	0.0555862724973486	0.631504311367441	0.142100914796412	0.337393277317519	0.153603652557693	0.826745763646209	0.942519535542487	0.0609239308538409	0.256610628740082	0.119782702651614	0.057470392294491	0.168561775623213
cg01275523	0.0488194770196158	0.0685135336156827	0.0361502348886159	0.0370427286914368	0.0329948453163865	0.434424799016692	0.0393272969975117	0.0343934569074648	0.0401396899821922	0.456195700218543	0.822540463389648	0.0310939308994837	0.0486390852324356	0.0306293530796726	0.0299935284113841	0.0736531527297082
cg01281157	0.172942339946925	0.326209545137269	0.184777270774035	0.164892056626115	0.0848269718301289	0.544381319191397	0.170359894523212	0.196185686192365	0.219138865507392	0.703670303904788	0.806552250851176	0.100282097835664	0.252730687718277	0.135564046583685	0.103548132837281	0.254613693650394
cg01287975	0.263472022767451	0.397378234245128	0.219759683350749	0.275412516296107	0.0843091554462496	0.660118769442822	0.203210354784974	0.445288994940157	0.249660064035468	0.817329863096572	0.856485265221775	0.0914419035401586	0.344788244862839	0.246882224408933	0.0886968264667777	0.369179848835728
cg01292613	0.907606974441984	0.601636927293332	0.913406413563109	0.920067015043215	0.90089485356015	0.410502632019594	0.890444983363581	0.811122581625019	0.847414469215464	0.782753893749851	0.920997003538474	0.90745752949947	0.890246610744004	0.759053851471734	0.918889135379575	0.915664653798243
cg01295203	0.223980282155565	0.349434175149724	0.232529399231661	0.225357777611374	0.126380995357678	0.56187536626697	0.18767211913946	0.370395155994764	0.203408448502077	0.682736464347563	0.728917451848873	0.160981467913299	0.298742412835071	0.177296938167938	0.104979518633298	0.312185929263701
cg01295518	0.0445376433766717	0.0551907744583872	0.0396379107347491	0.0420035841830083	0.0455605259735207	0.0626329745854638	0.0370372662158821	0.0485032001069273	0.0656504699789105	0.446726593226146	0.859558258838651	0.0351063130534895	0.0477288144941997	0.033450813785123	0.032104302432121	0.0557323333472648
cg01305913	0.280452744020474	0.319430334805233	0.210759354923209	0.173909790048588	0.105217516419347	0.192088179468653	0.231256201783261	0.227498563678737	0.23065700123516	0.624773137826224	0.627387555395542	0.10983184509989	0.283651023506558	0.181174607521633	0.066664789659535	0.29156911217941
cg01323706	0.886159443813316	0.91627045340401	0.896856497325977	0.905249635928681	0.86010423450636	0.565122666394244	0.876617023498226	0.834266544554538	0.861778437473642	0.596885220182707	0.544078636166937	0.876493648653128	0.785377166560525	0.816658289692921	0.88894087104814	0.84722205651305
cg01328892	0.0879839487037784	0.137099565460518	0.11147000299463	0.0977138531559718	0.0665525669978082	0.674694186073743	0.070410222958825	0.094240764262458	0.11085682813233	0.703470624151203	0.845465299809466	0.123818342275273	0.105221092553575	0.0661720036212026	0.0578725443221843	0.211205747859282
cg01334209	0.892968235333258	0.640965597934628	0.879796134161228	0.887456667824994	0.846907284139039	0.42057571495651	0.899340807218078	0.749820219320487	0.843307501438236	0.538075479004413	0.189644855677225	0.875421418518182	0.822995220206753	0.835962182216314	0.894029517267293	0.827219266992797
cg01345315	0.184304571121571	0.290221813256535	0.218635126927618	0.146967469584999	0.0720333258173385	0.623781125800188	0.19042927724958	0.341985814288344	0.185338485203573	0.707546375443338	0.711352790776304	0.117305502505859	0.182809582409164	0.187081485332496	0.148563973147446	0.270708491928404
cg01366419	0.167531952819025	0.178553858134985	0.108898823472843	0.0854624193962637	0.0564688676923971	0.394460546684152	0.0870662324236869	0.119000412291627	0.12980100018063	0.61123398941025	0.600450432384256	0.0615142243237891	0.180135964939281	0.0981853811583315	0.0465872392676216	0.237761934742394
cg01375976	0.0329425520054659	0.0404122741923975	0.037406872970049	0.0389356477482073	0.030492887912513	0.0805244689694216	0.0381457933424271	0.0946275293375188	0.053801687442819	0.395194567547571	0.785928365547084	0.0409258175664308	0.0496231362325456	0.0366694116367712	0.0445948706693688	0.058452184965752
cg01377006	0.0311455103050813	0.039024928554799	0.0345766172437922	0.0340643394716909	0.0246548110486535	0.0688922383467418	0.0460272568561321	0.0334376527194806	0.0350764401325334	0.383859859819347	0.788378020215592	0.0410369152221323	0.0305694318034864	0.033482556044301	0.0356582519622054	0.0348717431265264
cg01381678	0.0130386042245174	0.0142972309932566	0.0150778448291514	0.0138788832461503	0.013224394396032	0.425009033037077	0.0162714424540179	0.0159444491832906	0.0161357485125196	0.686463535924199	0.778989152518345	0.0144555463400323	0.0139827129012091	0.0147828035764725	0.0128816567802131	0.0248584851269445
cg01382137	0.127971279810123	0.239710659444073	0.137977218707985	0.123717049639113	0.0411315629830492	0.479962307830174	0.144733580602058	0.135074736732872	0.161644243829807	0.634470464657265	0.778370561610496	0.05720773592836	0.191734609605621	0.145831023360284	0.0618212586372603	0.23627397991417
cg01382864	0.30152646236136	0.377820822783206	0.307381525380299	0.238725384987381	0.0924787058261045	0.519866060878415	0.227422424847554	0.379725825523203	0.238361875823746	0.731929968588276	0.828473329362128	0.0938078097155138	0.334825594220888	0.252012311941272	0.0220628022120963	0.37637042415711
cg01384488	0.0514856912922958	0.12711069046399	0.094667253772732	0.0342688167015447	0.0375888133373333	0.53108190781725	0.0940938154088572	0.130943440431906	0.0365608285841188	0.211104596490329	0.710972517056483	0.0731319222351612	0.052617797942557	0.045271444340672	0.0434313288162821	0.204044163939105
cg01389445	0.0457575873163796	0.0639822335763785	0.0639880538708323	0.0384367617251394	0.0319978162833231	0.505464875381435	0.0477909809312176	0.05829454241831	0.0593677003367658	0.714447863736664	0.842798726878315	0.0391003614371784	0.0501492113895705	0.0415834871290037	0.0341711542860953	0.0948593954318843
cg01390445	0.775178858374905	0.625380962881113	0.707125091095224	0.763190687542341	0.916775628073133	0.425690086474859	0.761079332636108	0.756034598187591	0.771893736323633	0.279877421867324	0.140601366923132	0.91342637647755	0.687332053050719	0.626542046719306	0.895907882085841	0.814757820827601
cg01394116	0.817357829390134	0.648656098700843	0.794610727469727	0.820092757293115	0.763019228266457	0.363941283505375	0.863814180359444	0.630494398998329	0.821310062032882	0.227225043495674	0.121877736978551	0.805383843539181	0.825933878151932	0.703797455377386	0.851331626341458	0.766916829715322
cg01405040	0.187519365192031	0.378383662674183	0.134069281205439	0.122484705967736	0.0192116905453064	0.623416291131945	0.186123891735524	0.406800654908972	0.132024926276385	0.765084279381863	0.856748986012014	0.0428406389541327	0.254366096681003	0.111696949844777	0.0501437738964829	0.263972965670437
cg01408654	0.072871593574644	0.179236860068738	0.075495244636853	0.0994205144432308	0.030409736818142	0.5629598958144	0.0867683510878349	0.0838576229579277	0.0935343175272309	0.587647544809576	0.866753012797736	0.0483807008745594	0.143854794201585	0.0765811687297272	0.0334993602435655	0.156058678655777
cg01416891	0.251279718283261	0.214729807223423	0.174622639968471	0.175190272874199	0.29340527223889	0.493320349742686	0.137019589452049	0.227467160897217	0.188087684673624	0.629674477897577	0.473552794660913	0.312680830851688	0.144481364073296	0.147201278208281	0.198672839979299	0.259598721463099
cg01422476	0.0340024943418006	0.109004168596502	0.0642441278803134	0.0846147305273526	0.0415584785981151	0.410462737627703	0.0476937588255591	0.0834005493709155	0.0805395603091485	0.650580773794179	0.829716950639022	0.0374788686536548	0.110909947439089	0.0517830159946521	0.0504800948382872	0.137923087144874
cg01445580	0.0966946442128799	0.152970794424799	0.104217921782294	0.062468468477568	0.0202194525442761	0.480124144392386	0.0423206345502657	0.0552120142718823	0.0982116768235034	0.79336953852598	0.868347075560374	0.0310708990953272	0.0880160900603499	0.0435429614332633	0.0451573794443436	0.199643708287658
cg01452847	0.145651317144879	0.336902915991817	0.157697745793649	0.174070867137988	0.0435630335824952	0.633832203257169	0.148052710701721	0.268009606189884	0.109594143586542	0.653453061445137	0.795543698907167	0.0793923788577535	0.223910652921627	0.0921881617367064	0.0313371425348442	0.316478710496376
cg01464104	0.757221621734621	0.340521259067424	0.764683791666515	0.739287411053504	0.805367244558126	0.331787870173011	0.782950096565666	0.56580924092582	0.57542121613877	0.212164850047356	0.18602823356413	0.890157270589995	0.612532413548025	0.535612247763467	0.846779824866857	0.623217629285572
cg01464835	0.0275917250995089	0.107403674027819	0.0365101255093993	0.0174991045446524	0.0123004774696357	0.423042659616672	0.0577236360136332	0.189739489821454	0.0871434573030403	0.608423287837596	0.668271097484407	0.0176120809480128	0.0792151355215367	0.0168293722882234	0.018098874370559	0.198028752043347
cg01466017	0.0836340230665591	0.126949639747858	0.062264982764018	0.0528161682609067	0.0319994143813285	0.084968058071034	0.0852994851496032	0.0414326189987004	0.0682274897867602	0.674842408199928	0.738066776923265	0.0487354265798469	0.0719423126653207	0.0712457138167419	0.0403597436192314	0.102880389621172
cg01466678	0.0134118593494723	0.0185859004741121	0.0153422686668731	0.013870319945324	0.0124965593922487	0.0239232384534577	0.0175677655598713	0.0186730246383463	0.0219243437376571	0.459571133697738	0.587160746911508	0.0197504265766501	0.0135412597275378	0.015649277236501	0.0138116225006424	0.0212515863195273
cg01468656	0.19487461596113	0.19311993594936	0.15337172573943	0.160284166702818	0.103225695212382	0.0996479779157649	0.13791287898798	0.129017188214007	0.163442190394103	0.64179382200118	0.142807331619243	0.122304105024299	0.177824092909552	0.112666952539867	0.109623735712604	0.230164624194471
cg01469715	0.766759577202489	0.570586383140704	0.762131986849695	0.827207444489172	0.762071511071713	0.41199029348187	0.879370460760761	0.607215334018858	0.790265311221316	0.348692756655351	0.159442916523074	0.765652351571114	0.778321104270227	0.652465944377104	0.900628023188113	0.788930411232704
cg01473336	0.197335161221209	0.202123178265408	0.193666533064269	0.168233631690544	0.125511513588175	0.177417476352699	0.16052667316435	0.193290065840094	0.158565417627425	0.52726733122631	0.655872482104826	0.155868190913049	0.210187424199102	0.165351451911716	0.142946432281138	0.263385945602322
cg01495122	0.10424642258923	0.186824579303418	0.116633380635263	0.0873800996368096	0.0406823365113391	0.555000403796169	0.0950148504216348	0.163639595330065	0.0873405034853639	0.604194157429551	0.685611825863	0.0624608816989444	0.140377202713893	0.105850426083944	0.064088149355836	0.256407388645602
cg01499172	0.0756802183047086	0.138258235147457	0.0796033154314994	0.0645038993738358	0.0322601290315901	0.364005955504681	0.0588946075271899	0.110540526679685	0.0418564515409035	0.563019834828304	0.710310038756213	0.0211641012814988	0.0875385011209673	0.0465970211763572	0.0177966764658274	0.133815467939339
cg01499197	0.370649427924731	0.34665144810074	0.262759033009683	0.290439907205801	0.141047177065641	0.557510891862745	0.238785381908655	0.4086858893882	0.253523511751459	0.638905491964444	0.727148912532748	0.167063461911199	0.296155678356083	0.33278076870349	0.179304630769279	0.3193724650314
cg01500945	0.126093033572771	0.156094072889759	0.139653955978249	0.0884501617030027	0.0475772870451811	0.620214688191821	0.134967844119454	0.113938806502106	0.0770524432372623	0.756821450462638	0.894830240286239	0.0668574930793871	0.126045182613793	0.0830533136389869	0.0408266080164731	0.210733219250699
cg01501819	0.0326108364237667	0.0636851882120747	0.0652346530554014	0.028474166934989	0.0273392812591959	0.516900696321109	0.0436019261958011	0.0811352728360427	0.0302808537618167	0.63750134496055	0.871290378299985	0.0281128682947079	0.0357476637253058	0.042394099299685	0.0197956965809662	0.116617642550485
cg01503348	0.118593328478232	0.196918606928684	0.0996079777102695	0.0741262091282702	0.0362033432832685	0.118855950874141	0.0887940350078475	0.0760816488098779	0.0974456542966156	0.796123477230732	0.879706980870677	0.0366397256730388	0.105759556756026	0.0870484533393606	0.0587789240376689	0.0997654873288734
cg01509237	0.0817616050862844	0.100290529833623	0.0771570325450858	0.0812047026741643	0.0877752531942004	0.353619192789443	0.115197849436902	0.0641958058916389	0.0821681028265271	0.644235273387458	0.897942524851137	0.0466766010842585	0.0735701167674205	0.0902316501863584	0.0437641559388025	0.115102470591726
cg01510388	0.514377535690789	0.388519440507707	0.271947587422423	0.296422823850701	0.703254577134731	0.325624262909737	0.297390011321647	0.37519625432549	0.286550240936424	0.798511742288276	0.909242092059191	0.696963755472466	0.305818320867222	0.302240809600122	0.471256192642941	0.390079157413864
cg01513081	0.0621893712374629	0.0516358873245333	0.0398454913454935	0.0521468423932872	0.0413381424819411	0.408945949089741	0.0420465447286082	0.0619234065551979	0.106686189395647	0.531775869775655	0.683547067307958	0.0495001259556089	0.0566790590584072	0.033342513488837	0.0428690382227762	0.0601284060024902
cg01519714	0.0136984978711268	0.0167648564627079	0.0163224444341575	0.0145795041469959	0.0144649644695653	0.249309563132633	0.0202516197188225	0.0248165715170541	0.0205589165658741	0.499538926022569	0.597887281247206	0.0169057649706715	0.0156330184696987	0.0165506852950285	0.011639220558676	0.0198383798012201
cg01520122	0.805656616182698	0.491575924600659	0.844862764885949	0.819663683428909	0.919367689760579	0.480704931918021	0.876644710272834	0.891195043319467	0.772720563991265	0.29235645276733	0.0770866548824653	0.93404794714092	0.743310806774038	0.703444211375837	0.942456319187259	0.72669859823125
cg01532168	0.162771268714065	0.248247954399579	0.0995747177681831	0.0740567971271158	0.0116634866888762	0.523862065581728	0.101077276130268	0.0214685345043103	0.0356194367682513	0.575017405321334	0.661136052724632	0.0128600488495933	0.350463864720771	0.0412675837946907	0.0138881715994677	0.181274645021762
cg01535698	0.0128407477132664	0.0480442677551626	0.0191590114207262	0.0154790299233075	0.0116212828780566	0.0257671988094134	0.0243663735564326	0.0222579648876654	0.0228883739372692	0.546016962282901	0.630956008219902	0.0246198250400635	0.0291570880497327	0.0147159582184697	0.0135966643855284	0.0601296327049102
cg01537995	0.127485021118807	0.177273989708787	0.131827704800817	0.10476939191762	0.0437108698272938	0.112271571592621	0.116289913708397	0.164889569375677	0.135284796406779	0.628288550227284	0.759271585348118	0.0646417859622129	0.0949544676737233	0.083944201623539	0.0368984951436024	0.206788768639462
cg01546729	0.0238551478858297	0.0477863814325971	0.0297523325826992	0.0248250375924476	0.0172693994508332	0.176751133698259	0.0246949429790923	0.0467824450869914	0.0337167252897611	0.605113542869961	0.688521693735456	0.0257451196647147	0.0202158332544856	0.0242188306937658	0.0162313166364636	0.0583072846399671
cg01558909	0.026495883788471	0.0454028570070852	0.0318195032462544	0.174984645970564	0.0154444952222477	0.251486520469571	0.153232545664739	0.0275522683577913	0.0198827953961155	0.343241332851946	0.186262573292521	0.0196727127687404	0.0308897952281424	0.0180865479431201	0.0199166761277437	0.0553455878507489
cg01559663	0.0644468914329368	0.115367484195749	0.116145303624926	0.0667748840960846	0.0535323225302592	0.447812811491265	0.0731384160793511	0.146042057390745	0.0893541926137678	0.596005751087718	0.791918817506927	0.0185229255935226	0.0935687658378573	0.0635250149900912	0.0622943970632529	0.0849091269184411
cg01564135	0.538033620218912	0.248778522169507	0.29827796047039	0.286510505035653	0.266172522455727	0.373589859232049	0.313054508232188	0.388879096699674	0.388945027803481	0.825340674664852	0.482215746913846	0.276833813437188	0.406100203698052	0.223571308898171	0.261913764514231	0.368889624332754
cg01565314	0.317742288761913	0.243161881988121	0.224207069950581	0.143025566617745	0.23609744717523	0.165359092497108	0.182535303395311	0.333765501020209	0.258734404247574	0.894518822205541	0.94510190099439	0.36167692759925	0.204933431106949	0.160398460737597	0.41473527383638	0.295001672536589
cg01565438	0.360636699695515	0.386183920968305	0.238139111524524	0.285425030842171	0.265285721061771	0.633757185308258	0.230012433525975	0.566028607375831	0.250192147986304	0.818990061640652	0.808943486955574	0.290623203822947	0.274779119311528	0.259564137254512	0.122959832676447	0.318960050734344
cg01566592	0.0735315696630043	0.123471863702805	0.0746022057708976	0.0729537837604071	0.0498304848309345	0.0714704562925528	0.0971987362256764	0.0700884601581133	0.091340766503805	0.899828769770219	0.906864378401331	0.0526046267479024	0.0896752935491719	0.0560111903787969	0.0510505180894671	0.103261836215596
cg01567634	0.173347062669852	0.194632612787566	0.14542061238639	0.147521578236023	0.0893058978548958	0.529264737841537	0.149367516259588	0.178044031496213	0.123708991101983	0.585837401122441	0.712835648558643	0.105697607435754	0.215534378972827	0.10082080977567	0.0874921385675027	0.210760133696662
cg01574663	0.16327916029928	0.253207506084166	0.177644425434627	0.116381764418867	0.0979278653960401	0.487801982719745	0.252354253099052	0.16667307271211	0.15493063310577	0.538413879748845	0.631113216249627	0.13702659583275	0.153382394388456	0.142318327195446	0.117104155798693	0.224434682751341
cg01577414	0.203570258155645	0.162647138461123	0.112068184955178	0.128973616565518	0.137465071145015	0.103916594424849	0.210187483221875	0.121737496490493	0.198598803736926	0.623744792153689	0.773899933722315	0.225891572047952	0.295895929448173	0.159845503694201	0.0553310253591082	0.222644280346818
cg01583131	0.22100921663829	0.278483406634925	0.203308973709593	0.182643900402522	0.0480786257021851	0.442257146968445	0.145175510017232	0.234732625217722	0.153456746026026	0.666594445962259	0.806446058580665	0.0483932323030406	0.219980674725727	0.169302326177334	0.0593692645488526	0.25612421909498
cg01588438	0.0720840949928732	0.0692927638315737	0.0603223744960834	0.0551368715035871	0.0475826731239079	0.659275887892995	0.0512613038932646	0.0613189806225012	0.0583380083323363	0.764378273336279	0.862314087248377	0.0732761298442945	0.0613455814638277	0.0504147632153166	0.0544783655658641	0.143014683463452
cg01590753	0.0607942082133772	0.0916872523301397	0.0739855641697909	0.0487144010001927	0.063705492404976	0.0414764475929843	0.0780335396751726	0.061516688121802	0.0551457361959487	0.599619536568896	0.821124405881631	0.0362290746362033	0.0604162972725522	0.0199641097971811	0.0342026085813494	0.115127946857029
cg01592801	0.127926288484081	0.150335611455285	0.155879486715974	0.109628599560283	0.118184471318541	0.337754930874863	0.11571280755598	0.184340510148551	0.134941972122061	0.571886432433047	0.55045935753459	0.151229650031482	0.12082993059732	0.123999594826945	0.116210755638447	0.227358982410548
cg01593190	0.0859469145029342	0.0875494858368629	0.0445201725314844	0.0532808723262373	0.0333029472934033	0.0498509573952624	0.0817089958873497	0.0506834401240433	0.141777280036495	0.586889017263351	0.648899938769162	0.0360999955842608	0.0765406680935221	0.0778611270887356	0.0318632486752881	0.109038981456769
cg01596834	0.250931693933009	0.353512878416028	0.281074298852064	0.283901746316456	0.187787369956149	0.150940269465696	0.234439276880124	0.20580523907484	0.228598893947253	0.532350242803445	0.886718240029288	0.181377786303074	0.311133754697839	0.206833681097121	0.161253317466029	0.370497603195647
cg01601746	0.0232817767532332	0.057918249708432	0.0192436108059582	0.0193639387077711	0.0230924902795118	0.0290470543897679	0.0293340680462595	0.0314739473752325	0.0204147355510945	0.426163489504642	0.659153705692031	0.0237719301173884	0.0277697396327559	0.0252926301383413	0.020791868300217	0.0290081556489916
cg01606027	0.748197953301386	0.727012982278798	0.745587497532372	0.778428725360661	0.714973103601548	0.562953548635033	0.779862815663078	0.764155341213136	0.745620440444719	0.288130443713569	0.406392908173533	0.763926228730591	0.699330231438485	0.824461510841179	0.292202773960735	0.826793212353608
cg01610488	0.0805349966245719	0.137602659808541	0.0818919116451722	0.0302468605770708	0.0320503492159472	0.502641490844311	0.0821478310633289	0.113256646658041	0.071065577341406	0.678802285574041	0.806240218839412	0.0607785421761301	0.0683446085266384	0.0288160682789765	0.0274286144567803	0.142420936901909
cg01614020	0.0754369893280352	0.0339837018982007	0.029763793040994	0.017347635444264	0.0150439530771611	0.0161183750230351	0.0359286065265392	0.0345787645527761	0.0497681410245944	0.630675177209731	0.73385708261974	0.0166487542312001	0.0697796247819982	0.0141823189451654	0.0140776297786163	0.162708647078877
cg01616178	0.0490091608598888	0.0638830310254096	0.0421375846425753	0.0444784437716801	0.0519461155840436	0.115083754620869	0.0403304188885528	0.071644018762701	0.0538250130167479	0.688657468553078	0.737585522709095	0.0598004445196918	0.0550156392288755	0.0566001900708807	0.0556472263529398	0.0601928993489514
cg01618130	0.120522390705081	0.1177269720479	0.115829292655195	0.074453359129418	0.0458314639718637	0.0822721153073792	0.13074098188627	0.169299673562158	0.073064919493677	0.628452092336309	0.765229806676368	0.0857141668242035	0.162066323397075	0.0903046802440239	0.0483290654543699	0.243283848164713
cg01620580	0.0289399889598135	0.0270574647132244	0.0347957611677065	0.0264773051977651	0.0246976170639439	0.601965665770195	0.0330761734520977	0.0240917973957911	0.028349781610665	0.705989057872273	0.876570406396562	0.0250055031369719	0.0241106409964599	0.0245234909007174	0.0224467824654688	0.036189340276587
cg01620672	0.885982455000495	0.695170480594608	0.82406119278061	0.771506186917362	0.869947202672981	0.467537968768525	0.910783825853344	0.847971437861337	0.813093461118006	0.290131080326862	0.549132284584236	0.847752263366172	0.843017348461932	0.742448730259478	0.878721989674588	0.756614362836919
cg01637551	0.0199768105357271	0.025056666821895	0.0120627236145964	0.0140530215151374	0.0129451024092076	0.239503628626747	0.0147114490919554	0.0208365261958375	0.023813437205244	0.619001094069352	0.738195668100287	0.0121568003205033	0.0204722105306819	0.0114352943007546	0.0109036232295024	0.0212569960744436
cg01642653	0.117596174986067	0.249993860657971	0.105143961620322	0.131558312527234	0.0438635278673261	0.482762201789817	0.0996213846062884	0.145886131559347	0.115963166629993	0.749410300406322	0.844264138819408	0.0739952796254312	0.172379679726601	0.0937673686207501	0.0477923041762427	0.177638399765109
cg01645753	0.0782670054337892	0.0709895221988361	0.0469454274679777	0.0279250286033465	0.0332158525162106	0.0209347302289439	0.0525090962529548	0.041181816117183	0.0345025290093185	0.592659659466035	0.682959609252777	0.0196432156900824	0.0446923018027721	0.015473767610512	0.0258477578696497	0.0264550925332717
cg01653005	0.0227864809937795	0.0184839934091974	0.0235326668795082	0.01677196436662	0.0142180211527815	0.275010862493135	0.0151312900470595	0.0205108400963708	0.0206372236996734	0.57166119892023	0.51021576438407	0.0292832158719308	0.0161449069870441	0.0179105920712694	0.0165005344570867	0.021144317529343
cg01656955	0.168626564951129	0.192654791119008	0.155691561528854	0.142051773291692	0.117028259887245	0.350364792176629	0.0984573850745901	0.137191222884254	0.124230554701237	0.34760559749657	0.77304451440912	0.0949069077257058	0.132772962874422	0.091005564782076	0.0789481347238841	0.158147507398093
cg01664241	0.292793510954565	0.272721756388892	0.157736246460417	0.134146647053809	0.09878563721835	0.125185896579554	0.153842417317549	0.143408089105773	0.118649403699846	0.683759999332316	0.771458762281614	0.0802226288174698	0.136152765488563	0.108577614378813	0.115696209317484	0.218701282548966
cg01664864	0.291817515416945	0.43682103039142	0.352734327195671	0.25096505829763	0.162195594810121	0.46273260153789	0.298828562861152	0.34057875298237	0.307388424078988	0.627865454950205	0.752364027237563	0.181410887928089	0.387093265777845	0.238087629414462	0.277926791562996	0.428287783387863
cg01667646	0.0143536459483437	0.0149780495416527	0.0170839610934966	0.0154715725473855	0.0132604786861847	0.0246096613411103	0.0207056254407655	0.0193950297573044	0.0155756601793599	0.344548258899039	0.670497143462714	0.0191711126676486	0.0216388247188004	0.0171452765800396	0.0135450066271306	0.0271929271074412
cg01670677	0.022274990948574	0.0966389074136059	0.0250218116929662	0.0159241265048112	0.0134706418257459	0.258972328312599	0.0149968113454611	0.0244524393730845	0.0175174293970986	0.630200900095304	0.755415033352948	0.0189144182625749	0.0234326756359475	0.0159248043088878	0.0153206345317912	0.0808406256569829
cg01673082	0.222641071317728	0.225547804480144	0.147300787944561	0.194948673137324	0.159733590004967	0.540807049899399	0.188222265598202	0.266403073248661	0.271046841082311	0.76435628725416	0.851733798760978	0.198289535753705	0.213196109458962	0.194442581812079	0.127169302120386	0.218065881034666
cg01673994	0.0507167556290244	0.099901565779229	0.056303520361894	0.0610189500496876	0.0452484069074054	0.0672135573628289	0.0911643084012242	0.105860887619077	0.115121507595478	0.471594312093919	0.946023496651125	0.0488453655591201	0.0521054776717942	0.0695981653010179	0.053004016102955	0.096966016326594
cg01675814	0.016859355009839	0.0224054299045231	0.0262146392493885	0.0150022143110599	0.0231383755243272	0.0290875841117851	0.0239032757620712	0.0306426766764913	0.0287888217288883	0.473576116861983	0.0708370613595459	0.0195850112209455	0.0237281245596365	0.016928996265151	0.0163823045388974	0.0469110575759746
cg01687040	0.811278023991201	0.788394783717177	0.841992175960536	0.894769054409596	0.796635524939988	0.348920863008811	0.855877484916713	0.434708912375514	0.877651000412733	0.210024937818355	0.796131514321469	0.843954924747719	0.892986382641528	0.858289762704537	0.886904554713779	0.7583345213421
cg01692340	0.018997044202911	0.0171104197872705	0.0196707898420138	0.0173171194078453	0.019900992050077	0.0254197205277368	0.0244630456750325	0.023848450471239	0.0284870942547832	0.216825654842021	0.811231094575418	0.0252365475848082	0.0214584520698705	0.0179046900879384	0.0238356083154952	0.0262669047719333
cg01693026	0.158136772893617	0.311107408814882	0.138165990292019	0.0527959116142115	0.0183970968496288	0.419490872723231	0.0908334811143282	0.103812556903979	0.0896788605243032	0.479107471335226	0.570099705195276	0.0182034716781869	0.245851683296821	0.0818487622421069	0.0135081879719388	0.260822579621222
cg01706263	0.603314187977812	0.453673179232993	0.59444381897085	0.631198520082754	0.474498142480483	0.252760628379406	0.652309777668025	0.416187912813834	0.597531497416989	0.332074011333236	0.235751317822801	0.471464694313867	0.578261512955875	0.554634306153829	0.373019942932032	0.604137073133389
cg01707818	0.123106664107224	0.138321762888704	0.107722790703628	0.109567933279341	0.041235422259677	0.410857409200281	0.111724236058018	0.169886611573961	0.107821288275799	0.572139418901114	0.63928890570676	0.0631048724624467	0.119347055210903	0.05917116833788	0.069054740883757	0.138557160571156
cg01714811	0.165735121216182	0.28608419370986	0.167564043640404	0.18362101279271	0.158636764439474	0.579546107272001	0.195127041268267	0.324796399009721	0.179393746469829	0.508327748086824	0.446081813819389	0.198899398756306	0.172704779091719	0.140579059361088	0.0777163156220379	0.252726835019641
cg01715455	0.0725110976855568	0.126474234445811	0.063205074937084	0.0343052473048065	0.0176992949058169	0.467825045751117	0.0682192080027512	0.153105611349915	0.0540390178742303	0.504181612459107	0.668868918946121	0.0473280117479178	0.0531735692696819	0.033143287918176	0.0169453002455468	0.152901639801341
cg01717150	0.0440436443219708	0.0556591532820587	0.0406561907891105	0.0348003298499063	0.0380567193924203	0.142399675520737	0.0560198478448335	0.0570026725014166	0.0396303697515841	0.570921775191168	0.180370580913554	0.0485335057404872	0.0726256816882032	0.0455400024777396	0.0384871462631352	0.0489659026349562
cg01718447	0.0594438533905506	0.0914412521939042	0.0378183809595099	0.0240263014659258	0.0209894058697506	0.494757083049034	0.03722117835092	0.165077496636521	0.0252616588652573	0.678880188368878	0.796508722503826	0.0246248929760431	0.0555933909923526	0.0372058356007566	0.0175916464769226	0.0542753452995827
cg01718742	0.0960159530998112	0.291228989468447	0.182994873900072	0.0788067620290667	0.0159577980525369	0.493495005148365	0.145484552846047	0.221480321859994	0.126185005535886	0.623966212476477	0.706190081236623	0.0246033407664293	0.213500684251128	0.0875036721313084	0.0158543188980473	0.334542954729655
cg01733284	0.867534171201882	0.564743711385258	0.881839300379694	0.892586959868574	0.903183226899064	0.459895840206296	0.8816916755642	0.737772760824453	0.85721299775549	0.371556545096193	0.234878221544421	0.846986599138524	0.863666513416694	0.795664862383631	0.921476460428259	0.897262713428546
cg01742897	0.0609653349557441	0.127873586889627	0.0555836061753703	0.0507415245428327	0.0509859175102273	0.0459554070392596	0.0498364085588207	0.0427855380364789	0.062830685690763	0.127764958962835	0.844000712514147	0.0486201383838655	0.130143356363253	0.0370022568361622	0.0392249659698975	0.099859502243354
cg01748263	0.855744099562578	0.866956433089181	0.859060778126092	0.898704053333822	0.878024072853357	0.396156517883982	0.869654205866236	0.861071833441765	0.889028394945926	0.285446820185212	0.187307410397491	0.824771651715936	0.886621651385108	0.846399805179663	0.901990617017348	0.890939746102656
cg01749491	0.0814203212728132	0.236417667063192	0.0863628526912599	0.108201527146306	0.0466371200275039	0.487730217932077	0.111740744209051	0.156655511541303	0.07497306078028	0.79969850188073	0.937774791931421	0.0475593821837069	0.132489319612969	0.116289189010939	0.0549868727110556	0.234231038930288
cg01750714	0.0577806944077037	0.137277156622997	0.0599491143944032	0.0881649234307846	0.0327999829663041	0.168882827106875	0.0732801841130967	0.0661911514635719	0.0620118925383854	0.554034792832476	0.867735919835739	0.0529184385617712	0.0577905386332154	0.0592114528898559	0.0519018258537411	0.120715958620579
cg01755562	0.0315080902195573	0.0389616464790255	0.0183374040658482	0.0228012523608924	0.0161118078181485	0.170775915234902	0.0222128613368	0.0824863289051651	0.0189214745735357	0.557274873908198	0.704174602821007	0.0295393066958019	0.02232811257015	0.0173023727233557	0.0177104201770407	0.0326444494026573
cg01757312	0.351130317749612	0.34352524040191	0.282713812013022	0.284140824875742	0.213352402154443	0.586877031110055	0.257515545134017	0.356479269146379	0.285052618997196	0.683192777767228	0.783194970753006	0.188872684874771	0.328872968871852	0.230869798147889	0.136912331053522	0.330227602517573
cg01760189	0.612082606624022	0.542663649915338	0.44239908310061	0.333948608715699	0.729590922228488	0.72415271140204	0.420450864842037	0.593923520680062	0.459457372285593	0.442476124034245	0.907748430413151	0.631687165302352	0.375831546355195	0.404347739890857	0.778910676456512	0.438873456137921
cg01764020	0.0429261302836402	0.145177852391751	0.0650903687979909	0.0388956372906424	0.0314458924843821	0.0829567781223427	0.0807486485435642	0.141627936714341	0.0427765580775458	0.51276400008123	0.834996302461228	0.0572518456925883	0.0862842460572572	0.0669358049877768	0.0292605531737846	0.151699255152913
cg01765249	0.0225176289794717	0.0218793957661723	0.0192414505889492	0.017600244652974	0.0149135266471413	0.0185075926003942	0.0214983882926158	0.0204738141791279	0.0184212886982882	0.671755680321827	0.838996757259713	0.0199401064662209	0.0195308240622928	0.016634264910656	0.0207267123888693	0.0312802877236203
cg01769232	0.0596194633339958	0.106982608181979	0.0703871508957816	0.0467601504648481	0.0642983662531486	0.291513500155363	0.0688677314857129	0.105972373602106	0.0781119639708648	0.559817211097224	0.824736950342588	0.0670141163540147	0.102629377306801	0.0588164174774917	0.123054821693739	0.129960773475403
cg01779765	0.0830290727592642	0.15043016694028	0.0511472962940109	0.0335400540269046	0.0354635516078679	0.116132648422164	0.140916272527558	0.047190093882	0.0303136179844928	0.549341509030314	0.842894910488119	0.0300611741237284	0.160994288022342	0.040030022921472	0.0187668400078346	0.109345470354406
cg01781974	0.0437528176856753	0.100398155434582	0.0372055167611567	0.0530538687556531	0.0178507436335039	0.547540482096093	0.0330552734928624	0.0475829523506041	0.0586511125279525	0.531583049624465	0.800324190448389	0.0190981552643616	0.0857868923126446	0.0285686065968465	0.0173020518554496	0.0629133866703376
cg01783070	0.0624954020774497	0.23122953595609	0.0849021031757613	0.0321578515556434	0.0140441618515698	0.520284726010094	0.0531972619848588	0.0409462709291317	0.0577565397166687	0.627882663051679	0.724213850504665	0.0185711888372503	0.14580145902942	0.0317071055932208	0.0123043012152132	0.157283523234461
cg01785417	0.0294484134463751	0.0401590803207653	0.0279495942677496	0.0281225862052064	0.0304292117198866	0.0361359982221514	0.0226561678015882	0.0303305047561889	0.0399511638624836	0.537085161064519	0.29050666482317	0.0328517364384476	0.0223336382344459	0.0308021200103919	0.0290797265407653	0.0491765045258539
cg01791874	0.0635777911510673	0.111165680588017	0.039890121280356	0.0275674255142526	0.0245612506269993	0.458712685035186	0.0564939856315168	0.0356820071597722	0.0298026927696081	0.532267632930952	0.68075933505014	0.0322914969991999	0.0756141292456152	0.0296669862626594	0.0299111648679903	0.112973008073537
cg01799653	0.0719901369735577	0.145161165606567	0.0653859534935923	0.0661434379960351	0.127711286964191	0.177784298389658	0.0861759226481714	0.0561080083301073	0.0781296339150856	0.526324548909284	0.560772698692314	0.041188406013546	0.0617941092879261	0.0254249911144442	0.021745150201537	0.11770697627222
cg01800148	0.39790498623476	0.410681511253409	0.362320692474936	0.273673488111147	0.882414152911971	0.280029961558125	0.302914510946838	0.35233256441516	0.372032515960422	0.457003267607256	0.2008367307106	0.832267179134969	0.331551483875948	0.337118038145304	0.868210061190125	0.407485470858134
cg01802258	0.0777348342592927	0.190319494055339	0.0859451522750443	0.0479041468197692	0.0133804180361557	0.554610547121166	0.0290883999653701	0.119806489753278	0.0305488550335919	0.665021874294273	0.75293181058825	0.032722265899598	0.159502744540186	0.0230814086908191	0.0172843314438483	0.262352731596868
cg01805574	0.0286303444759041	0.0275964487852382	0.0311077502322446	0.0296620635520088	0.0267368557413654	0.333912938706071	0.0296474552290917	0.034636083743411	0.0267679723907077	0.60274315976735	0.762489494665769	0.0246180357797334	0.0396559583944996	0.021399880738349	0.0204276027642593	0.0328940751217593
cg01808545	0.0331150621377535	0.0543114760172567	0.0265241005916866	0.0368831088744694	0.0286746269324417	0.172567083942566	0.0393325565503836	0.0552805363108304	0.0502291152598116	0.529265486077943	0.889360298806713	0.0473751529423926	0.0373569675008149	0.0311256187000136	0.0294126798230846	0.0480644443035398
cg01815529	0.0323469948708655	0.082678639932132	0.0374880599019917	0.0289440652550533	0.0232771306706103	0.16017615643891	0.0300515157837796	0.0793433439036648	0.0287129745063738	0.642733671472111	0.881378181322967	0.0263480156613391	0.0295089727620745	0.0254325458148936	0.029454874975267	0.0955038546635333
cg01815671	0.0489898616404015	0.13519070981738	0.0341952002537256	0.0175612695463502	0.0160136421675532	0.41137281218768	0.0382956421008398	0.101213729239582	0.0252228532038386	0.313446100167332	0.771473520297387	0.0556839224943035	0.024937406255079	0.0166663972143016	0.0208310091142508	0.147833908832294
cg01823544	0.0630866784678948	0.0940531322518574	0.0433313120019709	0.0530262173691074	0.0558748503938976	0.157684660378994	0.0506817458677878	0.0737545718603885	0.0545485069956324	0.305640146522241	0.227133409915516	0.034391682954997	0.127550658933413	0.0378466541055701	0.0446163720032589	0.0882611529342917
cg01826863	0.100012957171314	0.141281003284867	0.137349108708918	0.116193288051505	0.122839596592153	0.547302181150229	0.10502103146609	0.154056967753705	0.136960813913536	0.688865934452329	0.794465721888735	0.138367510477454	0.119514879833207	0.0999849928852903	0.11841319944357	0.14847218297844
cg01830294	0.330314727473768	0.403125953091384	0.270000823362487	0.290301585824201	0.112168207938923	0.534327088746398	0.293377012517302	0.218633609816483	0.338604711949573	0.630646769143127	0.704191229580353	0.134400802688194	0.363996035767572	0.282016694338507	0.122768201623488	0.34710825754263
cg01863682	0.0955736670323738	0.164240824112172	0.087663381283665	0.110330529826924	0.0664663087059617	0.510536289382598	0.0847417357158774	0.164134920156808	0.121619934053155	0.732078837691659	0.806634741135434	0.0695290735046153	0.163999850314404	0.0815442781882053	0.0538070661343115	0.188737520649329
cg01865609	0.142174075458978	0.211059487007605	0.159467539031573	0.103287097341904	0.129408658454389	0.0681355954415673	0.147824063757351	0.119158899887075	0.124238637873188	0.754497017615101	0.863947967189251	0.0848003679068418	0.140321710349785	0.0892166613883111	0.132992885924583	0.169006945162135
cg01867395	0.334134562648234	0.451023024872605	0.325499662248041	0.269238265214764	0.159325571346614	0.367679918635723	0.374752836920721	0.324920041089575	0.295493636698207	0.654918902980279	0.786288787966939	0.151542165294422	0.372230364158886	0.244992145014303	0.140479681722207	0.436650747315173
cg01882870	0.115042647931309	0.172173478507741	0.11340921589691	0.100218034860584	0.0448436227873268	0.297537813905808	0.112569786637864	0.164563854876789	0.118229709976529	0.557132979865969	0.579976729157202	0.0857106940296795	0.144761754092395	0.10862647084949	0.0535278747034411	0.190760975816735
cg01886556	0.103607323574407	0.0946129903999762	0.0797857653675673	0.0656692481243394	0.0616266307511422	0.0989038506467822	0.100736413447961	0.118756497240728	0.0743954285617001	0.496007102079644	0.731790143725173	0.0586836443138265	0.0816647767238469	0.0787231741330972	0.0586624456405394	0.183537004683194
cg01893212	0.0646135383110937	0.192320643145045	0.0621028533855347	0.0303968638314814	0.0226606575398399	0.647807502258316	0.0548437222957822	0.0340120768407186	0.104519221536582	0.796270304399327	0.896023343503393	0.0272289338130359	0.209768024269282	0.0345055762766381	0.0239169908160493	0.146654061153088
cg01894048	0.0426033517708818	0.0836555447148272	0.0530362622924962	0.0485545392835138	0.0505195595406883	0.451653107751184	0.0538691311747655	0.0741256760742808	0.0480956585198844	0.67134766243585	0.790353875042401	0.0558206288714334	0.051918542931682	0.0422086811172198	0.0506273485058179	0.0801659579997767
cg01895333	0.970532717858436	0.959867953616415	0.972413854511207	0.960381188237752	0.97730858706746	0.577147918152489	0.9713253320992	0.977222766225046	0.970824764416104	0.47691693629693	0.0882656127487181	0.977689479912499	0.973076730296599	0.945186518772881	0.977445737187756	0.980723664767211
cg01899253	0.291117076082968	0.136517620711306	0.190194380471712	0.14459470025982	0.128730149665784	0.158434332797446	0.155933592487909	0.173606337333601	0.26174383779534	0.237172339684182	0.208361125309998	0.175357233886387	0.189968961582095	0.142047636462997	0.0904329196356422	0.21362900166604
cg01904183	0.0819986009736271	0.0714822315657955	0.0827410037096722	0.064445576385201	0.083534700370828	0.0921510387930647	0.0741295510358896	0.0886435539194312	0.0708335021623969	0.676628805010397	0.441306862403049	0.0876938870019965	0.0824000688153601	0.0914291310270188	0.0756499705384672	0.116147825527702
cg01910869	0.112738124514453	0.102697784901848	0.0930260505085688	0.0828479517977082	0.060310079869475	0.347451116317949	0.0781689029489431	0.114464647302829	0.0790970035491552	0.500454184131369	0.685443199658308	0.0826392982145617	0.0805440824151148	0.086259401134189	0.0684002692437788	0.121388955157438
cg01911708	0.0219128453421456	0.0202751323125535	0.0204747939128537	0.0137697099160746	0.0132217306846684	0.0361061719426683	0.0378273337264078	0.11405435707363	0.0265203387897191	0.485281149631954	0.619926011484166	0.0182675856465215	0.0350092376183224	0.0152671044469805	0.0115637904958864	0.100963641419671
cg01916333	0.0541411887335796	0.144552162342432	0.114038235144036	0.0532309052550647	0.0461560192793161	0.0631393934015942	0.106694236678544	0.0842647859356279	0.0769621613749084	0.568390660435042	0.627697050575285	0.0417780568345262	0.108344548619529	0.0604494421547527	0.0242860989439264	0.194421281630094
cg01922936	0.0625879045275005	0.0730677374751172	0.0426434545082552	0.0737763541568266	0.0305817080206296	0.0414160410935126	0.0495461966161109	0.0468419773526974	0.0639507132043054	0.391518909586372	0.682412658547939	0.0355739545703884	0.0582865845138621	0.0453172202612699	0.0343241491214252	0.0516326894943801
cg01925883	0.762266816835816	0.682625966066051	0.804393655602619	0.862173117711267	0.829550939730967	0.560430937869858	0.80917667586608	0.864874414135343	0.813947748785883	0.207559203119392	0.226746598550425	0.859396683453113	0.777927193876842	0.664169798720787	0.814317150305269	0.868128157287511
cg01926269	0.24830974284799	0.189909424404706	0.149096714440296	0.165944545628163	0.27939817029543	0.324785593167135	0.139841893502459	0.151843701022948	0.168214112146938	0.615012456069212	0.63075539452149	0.218242894761646	0.152105153192972	0.132400325297218	0.184338011950562	0.171843728424431
cg01930621	0.0295809438821334	0.0221202084189944	0.0340936104133086	0.0278298690765564	0.0271134546430855	0.0272604570208227	0.0313832224405884	0.029624016817531	0.0278672147671061	0.0269263141788437	0.469997062556584	0.0252548085790939	0.0222653287440118	0.0235169934747841	0.0246634642099638	0.0267811000731062
cg01937650	0.0406721070243566	0.103494198022194	0.0519886203987588	0.0410228912284005	0.0255003982945341	0.318632176566209	0.0920917878373494	0.0417855255445381	0.0681494476406657	0.442935719789405	0.699523785540933	0.0372220119340578	0.0996190411491767	0.0386278991044199	0.027228802295802	0.0955852969900578
cg01939274	0.073110945619743	0.059529425336922	0.0533598769053795	0.0491448527973342	0.05629969614457	0.657373379939024	0.0537675513178425	0.076112078888699	0.0643369978797627	0.882427595622548	0.85356881462286	0.0442158697635647	0.0536136043894811	0.0516689682907032	0.0673619534904727	0.0831712720261921
cg01939336	0.0237787376178518	0.0650397863468615	0.0447871470796544	0.0302895679974383	0.0398392818454807	0.362639055231904	0.0473251240025693	0.070051704620445	0.0385006277537142	0.42667316363653	0.794244086300707	0.0324441586688998	0.0328856512974895	0.0348963895961112	0.0212916710219791	0.056424616250775
cg01939477	0.0757440987725956	0.159554490960199	0.0580276375964929	0.0193570349988609	0.012448421629769	0.58823251043372	0.0227604272689012	0.0930199361319561	0.0348851827643375	0.68745108065398	0.809613609393243	0.0183846512478064	0.102288600375148	0.0208417550489236	0.0140617315573667	0.0943966340223413
cg01941671	0.105162129917375	0.101383171923107	0.0548103087471399	0.0609816626814388	0.0408080167786377	0.321905822529785	0.063474521746551	0.0617820546482972	0.100598304494849	0.558696155159971	0.685994553157999	0.0416900912261222	0.0861527771455099	0.0598538961591165	0.041893846495432	0.125424015433934
cg01941895	0.116148443136568	0.170346281263462	0.108873744409561	0.105453152298525	0.107991825529551	0.283256607418523	0.094684299761688	0.169053199630367	0.122134552854624	0.534729493946827	0.717365378819027	0.136344471155028	0.123824313627272	0.112644655236826	0.099802578966157	0.16740409668108
cg01944655	0.171198386770019	0.239984919632013	0.149813108831218	0.173012651074054	0.0677015177991265	0.51726559815423	0.196744784437585	0.247969337686525	0.170738903257224	0.585161396034949	0.408930628843851	0.112486855069366	0.220723801300333	0.166684143322569	0.0797547309873547	0.28181897555329
cg01950665	0.0320709726095949	0.0427407895433662	0.0343745856291138	0.0389137029333213	0.0281771814755661	0.228123328937263	0.0415273848640696	0.036245861091172	0.0356202154711325	0.560809935323802	0.881595067856067	0.0314284076240088	0.0233803495680545	0.0211530860236366	0.0243901663404315	0.0382398754856605
cg01950845	0.0289374183051892	0.0275521532899752	0.0223314649357495	0.0148784530601005	0.014894810776467	0.0197675337179477	0.0182033000001049	0.0206089115549753	0.0261743758332538	0.625010305238362	0.798577498839998	0.0214957997678888	0.0362340139890092	0.0149060310309549	0.0163269161360627	0.0301119546288825
cg01952234	0.0248424445426649	0.0691510753023314	0.0311950932747053	0.0147305289315056	0.0133636026447728	0.4840668518403	0.0319220318107061	0.0333544628751164	0.0265484799360472	0.635611625149619	0.696886115662606	0.0217420560473776	0.0343882307636941	0.0185523239411412	0.0106607838237386	0.103596889434404
cg01957732	0.27824828997927	0.141739678092639	0.198405681788191	0.186360232379728	0.550648471432106	0.66041914871146	0.15932980434417	0.270876220621566	0.118675620443675	0.82188367471886	0.848944076646023	0.654683059057482	0.286671586954922	0.188811048834218	0.247898689799574	0.265612019054612
cg01965173	0.19664498149302	0.18560345404772	0.132634944114365	0.0968789103571261	0.0796505299234709	0.036854199754671	0.0761730382051426	0.0776966161792697	0.124592456228602	0.574148217262658	0.869117814478483	0.0778063495672947	0.143543085516533	0.128517454123957	0.0642134542064271	0.166424751700724
cg01966465	0.0276376958815558	0.0302780078988615	0.0268737592391228	0.0219971049092761	0.0235059368913624	0.0382050958229042	0.0265934941253424	0.0378491965450721	0.0449847495310492	0.460399161733057	0.740674615603885	0.0318157351069777	0.0314777086624636	0.0264807849641298	0.0298546555854262	0.0363590697774461
cg01995480	0.0443194873915779	0.151944922655492	0.0288422667395715	0.0187348782608955	0.0138791968512171	0.195297841022281	0.0470037376998146	0.0329228503034697	0.0645335553250571	0.536330242412559	0.629465854668048	0.0216134889921436	0.107800081980227	0.0201977197365615	0.0136322205730023	0.0426426286860682
cg01999333	0.6965591159391	0.52620287087657	0.65676033175532	0.808485306937284	0.740497341303518	0.352096546058832	0.727745006088434	0.757162444114174	0.582189773254504	0.211016160671185	0.11346772344359	0.747028264319732	0.674628382862721	0.599636112051258	0.726214141618983	0.662305356059397
cg01999908	0.898197648645723	0.731823122848272	0.894937693399385	0.912116215304207	0.91756704549333	0.406836048609261	0.931044686946219	0.895330562964257	0.928047638476876	0.475488013189653	0.918520685060632	0.882240172878611	0.909571608342873	0.849797101052693	0.945692983399603	0.821946424674548
cg02007844	0.0301035891235344	0.0329232847461697	0.029570577099984	0.0224097608819201	0.0194123165713254	0.312607808368241	0.0293657910759881	0.028182294100257	0.0359020690323015	0.439684661306664	0.871842615788278	0.0286672239435335	0.0259532027460328	0.0163214009412222	0.0222932354235179	0.046285561031356
cg02009585	0.120135334341614	0.105221144924478	0.0827355344260814	0.0654218330072918	0.0793342711396143	0.418790038140058	0.0303958714643322	0.136528135191222	0.107993699861565	0.546376952802312	0.768275527047269	0.105154825168906	0.112644849759348	0.060256639535774	0.0732945985942006	0.145838542651052
cg02012703	0.0677606874036717	0.0835194217882539	0.0516264027943583	0.0327708408688496	0.0245697995604116	0.630183878604213	0.0597861419277858	0.179663596496668	0.0942949704323854	0.692868911993378	0.8162665312449	0.0283923994807782	0.0660112295970389	0.0384462139174492	0.0281780071261746	0.135687118539408
cg02014003	0.105672630795578	0.173753424191396	0.127843116952144	0.112198417416513	0.0971762911570962	0.338491763498763	0.121083799106383	0.139280810919326	0.136070420317347	0.571906387655682	0.713970320115694	0.0584094662550931	0.121512430834925	0.0875350445174596	0.0678193257124316	0.184254188768773
cg02024077	0.108219252703948	0.173414764059658	0.109206775546226	0.135391226121366	0.0907621990102605	0.130672189648721	0.134900531112957	0.156456122513852	0.12399085785753	0.761655595011786	0.848952311430128	0.0963451092722805	0.175824920468458	0.100338805072067	0.079220476757002	0.183517957572506
cg02029242	0.87850057623139	0.676316955428562	0.892845419754003	0.878099761026021	0.904237870729348	0.397386259078117	0.908067731835655	0.766137054934384	0.889011342818465	0.261897862395986	0.29331788333995	0.881299069356882	0.860437348055606	0.807749291634994	0.904243955435192	0.861112977148774
cg02029665	0.333398170332591	0.363156806836878	0.290533232892012	0.278556363358549	0.412990517938659	0.308450817886683	0.264849243955114	0.396979083358235	0.338082402264692	0.621531835272516	0.565505779525055	0.481703586875474	0.305659241974118	0.301866544792946	0.609972512671999	0.338564344667059
cg02034887	0.259642552900395	0.265817178513143	0.295744858043648	0.16571294870131	0.336149934445119	0.496338874196783	0.179562248817499	0.391344075204772	0.209275563007712	0.267304382329925	0.420054893935158	0.517847219920163	0.20724639257293	0.17590800441235	0.634593445534634	0.269677432835511
cg02043159	0.0700489759157087	0.175314841689604	0.0423136185926682	0.057345514926375	0.0330379788816756	0.482055314264678	0.102063310128181	0.0763155574543049	0.0495729190311203	0.791055627305802	0.881161847424432	0.0352082097405478	0.120134912852897	0.0399216951600891	0.0289579555342444	0.159726792942804
cg02055132	0.0207049833649124	0.0929907892074747	0.059345164561186	0.0184962615753685	0.0131410788626347	0.559875420126867	0.0673341110049593	0.0377210555056873	0.0239763043970993	0.707660875038369	0.841330889832032	0.0215807964346247	0.0424508689921335	0.0198567759957968	0.0131469009849684	0.120179187726515
cg02058731	0.0553950578719882	0.127839077054108	0.0477863119688274	0.0369428504831603	0.0396781879465029	0.0437097059160723	0.0541143700151498	0.0577335947675038	0.131455830346748	0.497047312175726	0.68343690355425	0.0455829344624745	0.0772661863630678	0.045614467128607	0.0319116862910693	0.0737891093274826
cg02065637	0.189829971454438	0.256683619632174	0.158026351091833	0.126799141865227	0.177028846524658	0.609750757669397	0.216520114708692	0.25306443967244	0.159930283029684	0.663490460533256	0.789334537824124	0.265793965210056	0.204340727596235	0.191365786439089	0.218107500176847	0.293415999710892
cg02066682	0.0825468074191876	0.134049588234577	0.0801899198024341	0.0645723756217977	0.0412329395320324	0.308872898644506	0.058183102563072	0.114586329217006	0.0794885676979729	0.526160605043211	0.446080659179003	0.0513713803002426	0.0877512670170998	0.0477457049165331	0.0521537655658623	0.157728167161634
cg02069715	0.311808823395983	0.396740791535443	0.211816840840281	0.261519588432898	0.160969841089641	0.577552249023449	0.241400393664983	0.227002749649353	0.263369691303611	0.737224187795694	0.834825614820525	0.189338650056826	0.398999384771702	0.200648019588202	0.152269335003694	0.357698492361073
cg02071825	0.0583052875822627	0.0757302108295627	0.0752212669969219	0.0567178415665544	0.0366147516181648	0.109504764061305	0.0821653449570597	0.0386892582011123	0.0583688892715893	0.390396090886124	0.803922449888098	0.0446330516748345	0.0606468229019514	0.0536193018779555	0.0389809518573376	0.0708959650698143
cg02078690	0.193241359954625	0.383662764801701	0.272681843341899	0.182658682342449	0.118483207011544	0.691540919229629	0.2190196296311	0.295690396226984	0.21989311385782	0.833871118550528	0.928420642104606	0.0969694892120138	0.296183298885648	0.176896556191451	0.101050752640619	0.364157014003448
cg02079377	0.0174967879886527	0.0154107466375767	0.0241118196472457	0.0195128999991583	0.0141522025814091	0.0252814631382339	0.0213314658700675	0.0222539294207669	0.0188579903769433	0.431719505908346	0.329849742211964	0.0215664344317622	0.0224952112790719	0.017805301510146	0.0188132727789864	0.0351209894641849
cg02085507	0.488181858628436	0.524788645386168	0.471641178657144	0.542322231682061	0.285016393569573	0.0967568588699464	0.492038176343638	0.613846993059853	0.479885280237015	0.172101810002447	0.0440011735427912	0.258468076538878	0.400568843332126	0.460632385182965	0.154109404579026	0.578533341884867
cg02089629	0.109732112980742	0.15089351460742	0.0693684263573645	0.0531044460120843	0.0477504723109073	0.117225037333688	0.12018815465174	0.136035158029381	0.047601777645335	0.651446597394455	0.761460373351123	0.0765809597469072	0.0617724468129324	0.0512904283923785	0.0727221434009342	0.169470226291817
cg02093112	0.227344316926082	0.347605647898692	0.169181047667944	0.108801802849322	0.0267617262109214	0.0632600953729413	0.18865497745168	0.111680920077549	0.116197588493476	0.726267286612541	0.846778667384055	0.051226072429324	0.25162144738966	0.164159710889723	0.0214600302387461	0.29279148865124
cg02101773	0.076994722970676	0.0711425606893792	0.0772053078907527	0.0448751339757694	0.0309205952301164	0.436991532937079	0.0502566613414277	0.0758556802585597	0.0684453881512628	0.508112271602851	0.754080138588377	0.0503159030560802	0.0650521521938772	0.0440633650463752	0.0307668643551361	0.0946560210254949
cg02106850	0.136359334527002	0.340468946754603	0.204784823384549	0.14941005813359	0.0298933888217009	0.361479652526735	0.249131009175338	0.176726529382029	0.254988905950073	0.577489553400213	0.630861264877432	0.0564915991180198	0.346180265704835	0.18981992257177	0.0405238273771383	0.337638178322913
cg02109726	0.0225749805912418	0.0403858697588165	0.0232105564835691	0.0168876370401968	0.0193689802399492	0.0251341149148358	0.0571577446353744	0.0296876464893317	0.017840015926523	0.418335826194661	0.476835515653023	0.0248201488531819	0.0249853200111103	0.0176924877100877	0.017954347274668	0.0325706387829138
cg02119363	0.0222335866825017	0.10155487524065	0.0350844434423474	0.0172522471049568	0.0233753455640691	0.445152903938009	0.0337130544176597	0.154462894361081	0.0191787908587361	0.494307074917303	0.655025051995219	0.0432098093291025	0.0198815308783983	0.0190074191209571	0.0168476070622989	0.141693698839767
cg02120774	0.0850716572403057	0.104693135541171	0.0445930031758076	0.0421918271182866	0.10449718913386	0.597938634385723	0.0717704711626121	0.102944275192736	0.0502726121992581	0.560688852634805	0.730280954751381	0.0925706731784543	0.0641990105524657	0.0613019574462185	0.0481005550570088	0.120087460161928
cg02145932	0.0711871723041356	0.105205945767787	0.0545598132109819	0.02907227170545	0.0176283520733907	0.263590656907712	0.0489864705802091	0.0286168272982145	0.0313038247578491	0.639528101378627	0.731080410151708	0.0168456400964486	0.0845420956111048	0.0209246597074544	0.015839562058527	0.17327938625503
cg02147695	0.0247438616552785	0.0310076304442048	0.0210053793185367	0.0215238522488006	0.0206413387157827	0.0427607213484297	0.0220388601101939	0.0207093641729849	0.0204619979572213	0.530034266358692	0.822623620915938	0.0222166381637709	0.0159772302095223	0.019518019498864	0.0219875382548399	0.0258809994125895
cg02149708	0.113006193885324	0.156569585758103	0.141156677006794	0.104965099281937	0.116303187097838	0.412521670722872	0.121488933151493	0.112992447121076	0.150650033008105	0.586511472743793	0.690624346060929	0.0747978898421165	0.139093944386024	0.0870151904381757	0.0784107259136408	0.137967529926839
cg02150867	0.0294841336292645	0.0224801337398281	0.028376389047835	0.0249937237800699	0.019566494363618	0.247267009904023	0.0306586178926049	0.0313940890134312	0.029062417525734	0.461553203972418	0.750047408346417	0.0256171451687923	0.0246122788653062	0.023711207158549	0.0191665274952327	0.0463221190189828
cg02157015	0.0755494097136176	0.086217959881868	0.0608054816472724	0.08801197286825	0.0645635698668892	0.0503437874120286	0.0639030761721464	0.0860803031768537	0.0883806463605196	0.513099027801438	0.478511902489109	0.0491895972367258	0.0964926643054968	0.0631045468707518	0.0668646773247063	0.112359871702295
cg02165355	0.194550598260525	0.284152689515762	0.183166290739657	0.108420522201575	0.0614223926043223	0.542130246796491	0.155620324606442	0.249067365435799	0.204939653771028	0.735282119930671	0.668962443552526	0.121386950644513	0.221420801395742	0.126625564190617	0.0740573275478606	0.276416814352139
cg02167438	0.0242979865438306	0.0819916384864202	0.0343244959695343	0.0179759324549233	0.0135846889744483	0.107007243555483	0.0328358302027719	0.0855449361952762	0.0654394640511282	0.625258076519315	0.841958476059413	0.0168469992979843	0.0418993703103722	0.0133426371309144	0.0131541125656363	0.121229548310795
cg02168857	0.148046751966103	0.343755676760142	0.161376485193273	0.152913783878607	0.0388917997796423	0.0639134459342229	0.155487890726063	0.0747195195757876	0.146272180552777	0.772592763608847	0.884053415889602	0.0333703818532076	0.202797290086748	0.137271850883537	0.0299692881976166	0.246626715482099
cg02172150	0.121389187910708	0.212147633650242	0.0815210353263011	0.0412149497308117	0.0277552087733452	0.5016522055967	0.0882834303073594	0.0860772100102983	0.104685368883089	0.67788138560147	0.662703148566896	0.0388959548631699	0.172711472169586	0.0507321125233479	0.0302369536942675	0.199042845230717
cg02182440	0.716128508884784	0.515922695160507	0.705149035742792	0.191901474782636	0.0709559816726661	0.14005995501456	0.466397067885173	0.102658001108365	0.237660944946114	0.815107965230993	0.85695803914441	0.0952857128221157	0.511342672908222	0.201858257673802	0.0890747378863007	0.33277214538174
cg02184008	0.17410248335478	0.234447701192636	0.220259833883883	0.173280397209972	0.161969267635195	0.560718014274275	0.193446873405421	0.266449425568832	0.148955986637825	0.628203128141224	0.738217732550981	0.303360193002942	0.217870080964183	0.133057725806489	0.205924116803922	0.244705701070541
cg02184673	0.081516484128992	0.0683874566706457	0.0692976058637509	0.0462646252571464	0.203486272422494	0.382700777065552	0.0495692497350131	0.557671244506317	0.0798654251877484	0.651145585876148	0.846998123850467	0.130179246440854	0.12166134522354	0.0539024976843884	0.0838603669494683	0.111867860030715
cg02186542	0.132080813257735	0.140527302492227	0.156141143233315	0.117178098187525	0.0866701165774456	0.38537954310105	0.126153326567273	0.167404242597609	0.116966561125123	0.612564663525721	0.694025358671726	0.103315538201591	0.130436529315869	0.120630357785303	0.112109367665132	0.194400075598567
cg02191312	0.0158109045447754	0.0204407266628874	0.0188302537003087	0.0164496114066924	0.0522305648724482	0.238377938159823	0.0172221977143581	0.0222135187270211	0.0163852340471676	0.178028213680944	0.625057323819867	0.0424720484582503	0.0264092440786027	0.0181823808008502	0.0230158757065899	0.0343858540400957
cg02192967	0.0266450279120407	0.0607275839021316	0.0251987614128045	0.026347322730973	0.0171976749210767	0.454784006011154	0.0246287379066502	0.0319910872336542	0.0374567334281178	0.581785312759665	0.839285547096174	0.0253923105494641	0.0256909590700563	0.0195410867488265	0.0181734887346323	0.0849820139153958
cg02193611	0.117433329484271	0.147204362050693	0.113728592613531	0.120469230931243	0.0936617557919499	0.475721049665696	0.110707073921231	0.126940482597625	0.112238222171464	0.461701381184002	0.780631387954851	0.040767578927762	0.169956168963631	0.092110900609819	0.0789246146939685	0.155292684045172
cg02203336	0.817223293836418	0.520846168154707	0.472173427470431	0.39425044684737	0.736479657772506	0.433291712500601	0.39088428507832	0.488554993134944	0.460792664179495	0.789492092713148	0.829262386401483	0.773640995460879	0.462033361761566	0.427979740323528	0.785189822373611	0.445979625754603
cg02203420	0.88765707106003	0.703910127962748	0.880200097718205	0.874207636336131	0.912314189805684	0.502361714790282	0.834496366634033	0.905973443648584	0.877266960920094	0.351473298719641	0.684193871209596	0.925086439421457	0.887650807005761	0.880463815849362	0.908978141298679	0.897135161491804
cg02213260	0.237318991025695	0.172930870752491	0.184193250370306	0.154168074632038	0.147735087696907	0.13761806571911	0.261050964463063	0.245731097710678	0.177256392795	0.541000792056868	0.718405262848875	0.186519038793099	0.148118571190452	0.125693837089194	0.107312538638205	0.277159272011943
cg02226645	0.105498307767334	0.185525652558287	0.248956857069422	0.0785914403145022	0.0857089987128576	0.510268783219742	0.150561165679824	0.119942444184782	0.102641668942038	0.533707886900371	0.866154308702886	0.0917639249240784	0.0879207358545025	0.18657731348101	0.0853589993848995	0.163561331301066
cg02230017	0.0271560877159076	0.112752448103356	0.0859549987266459	0.0301430552660375	0.0226224630267303	0.542405748598973	0.0490177465077059	0.0463578233257162	0.0707336240955202	0.677323103225166	0.77393025345707	0.0377250904679775	0.110860000112507	0.0267300929421731	0.0199428187777478	0.165645937330618
cg02233848	0.0993441383670614	0.144217307140111	0.102199628024903	0.104802787066184	0.0608642983367667	0.339529212880479	0.0732666978120678	0.105521459537359	0.08978417502968	0.664846176518137	0.886419549322414	0.08858836673092	0.113718410043236	0.0507852154110112	0.0572232012222541	0.122615145653266
cg02237470	0.0328034526975356	0.0421030287022331	0.0245532219957937	0.0200736272453334	0.0121216858995702	0.49852457489242	0.0260149194284643	0.0217701494656825	0.0246790049944902	0.566990569912579	0.704385584479565	0.020125507490423	0.0264733450189727	0.0178844505018907	0.0121757989077959	0.112756637462287
cg02239862	0.174407281834259	0.264965770369465	0.109202709144018	0.177412614208318	0.0975189144408184	0.499893479893299	0.102789434197533	0.171653942922918	0.161104714609364	0.589649774316648	0.773909520887023	0.0967505890466401	0.2109922979558	0.124912984430406	0.0750087713395306	0.191341866952146
cg02242289	0.0588049952690972	0.0671756870040579	0.0436626732939501	0.0631913690838986	0.0367359440465494	0.220749472393905	0.057283246461402	0.0898760377457377	0.0801902284419225	0.598156627328499	0.77748306981358	0.0613251104353258	0.0575718995635992	0.0470467520678413	0.0717150425261892	0.0798428805701002
cg02245566	0.851344475291679	0.665527646620249	0.883207178563903	0.855621154910145	0.890223113335958	0.368455594918176	0.885834083214157	0.702963769928126	0.844942121516134	0.351138886438418	0.12679764679218	0.926813330980034	0.853293383183378	0.659836518056468	0.939426525857045	0.757485025210723
cg02246190	0.0481954564352334	0.0897541601662289	0.0467336090279005	0.0405414974389409	0.11853953987125	0.0926355558490048	0.0427932036579926	0.0627831525323364	0.0678264199459845	0.276640643996257	0.952283418252043	0.216938475566658	0.0469379380253476	0.0377109252560999	0.133488786564588	0.107122595650644
cg02263377	0.905760193578997	0.930880371481799	0.923275719550773	0.931940115045306	0.926106869362997	0.12267637136971	0.89998336670506	0.902834900105869	0.922260496523791	0.0794644716405593	0.0535814582539022	0.945241226340872	0.926570730366006	0.92056206467378	0.927460679975686	0.937645085096753
cg02266732	0.177544139242036	0.192392107649559	0.114980814919785	0.119242693328488	0.0678443392112616	0.425546971458032	0.125571779084921	0.191997207985233	0.109278829603652	0.602183585026444	0.746016125365915	0.0613590812105952	0.184546132775823	0.0922457649992399	0.0664383839532531	0.204340725779596
cg02269161	0.0992684940004753	0.237063815177772	0.130560899904224	0.111050328932978	0.0944728128035211	0.455969125028697	0.140373572747543	0.156353702014623	0.124443182649322	0.607733070766329	0.701311852455224	0.127761976546386	0.176260028270349	0.115894037648516	0.103467608965247	0.211837225354813
cg02270183	0.0163084511929849	0.0198579259460599	0.0151222500526499	0.0156217441769313	0.0137723844598566	0.0150349757143111	0.0146726878792111	0.0156357143831947	0.0146507207791657	0.423102756445433	0.698740338504752	0.016416518585918	0.0126751707880157	0.0147544150251051	0.0143562890096111	0.0160167166508516
cg02281970	0.233522796902251	0.309577314404876	0.251236671513103	0.14929887144034	0.42183077439531	0.478040796334326	0.192792112641939	0.398420631590992	0.228676534373974	0.522192399954681	0.681100735138927	0.593567786313689	0.171841778566127	0.175166147620591	0.834580012857857	0.269509081690167
cg02288301	0.0629209842576992	0.0951064363683143	0.062188437421103	0.036203503942219	0.0367819753786142	0.17831422526748	0.0466973502552219	0.0671433347564933	0.0626368979060639	0.52380184159654	0.839281947083777	0.0594765549783062	0.0441713930862583	0.032708254074709	0.0464112660373735	0.101941108035028
cg02293437	0.0570098286354389	0.19114282765549	0.0566809167633543	0.0848833594297863	0.033504824091193	0.345658427446492	0.098862296024043	0.0598843577165223	0.0886127694137707	0.776997805403616	0.904353465683381	0.0495979396428112	0.116423441774413	0.0695651546507195	0.037740064170923	0.169722476344743
cg02300154	0.0229322344936998	0.0658339031395827	0.0247519743842904	0.0164227364141664	0.0129379289758649	0.53760835107029	0.0176340223724533	0.041298546964881	0.0201486581304379	0.730325264236478	0.754120689117636	0.0250487252790259	0.0769802470446505	0.017988302224365	0.0138659964916423	0.170082708014804
cg02306493	0.689988625599152	0.647207906813358	0.718723448382278	0.808517982220661	0.774428636167276	0.256034369924615	0.626882269288331	0.777417368200525	0.757693446972659	0.364931540704713	0.106367192989081	0.791708224058602	0.650066742437483	0.619113988663765	0.856308112741778	0.72421066512201
cg02306630	0.0358115565793671	0.126635610273874	0.0783368212616757	0.0223790903309645	0.0224711635589268	0.417847142539302	0.0711560960558286	0.115093817960257	0.0282551083571514	0.0294596012079098	0.68377041694139	0.0293471314487507	0.0417923546390287	0.0446172584959016	0.0172173621523806	0.215415111946949
cg02312409	0.0207252373427053	0.0634454099925411	0.0375726343118409	0.0164771147711231	0.0158029634457914	0.0252165712495084	0.0194352503866051	0.0847145216434852	0.0189029474557453	0.781239212275262	0.810913690306284	0.0163110782828397	0.0513874985365091	0.0274374263728027	0.0139606717858281	0.121165600013547
cg02315940	0.118530962767271	0.180891672824355	0.0691909707890727	0.08338314560575	0.0339988036333483	0.455505061051543	0.125147687994878	0.0376791378800523	0.0927601906874583	0.657032286410295	0.751290033404636	0.0422032031641141	0.104856968869359	0.0630496900623722	0.0276538363102904	0.130376472457875
cg02317400	0.111770452367583	0.175569161156761	0.0800145652020137	0.0604010619970001	0.0189575345323078	0.506118438575624	0.061921421768486	0.133955635951096	0.0591835606787195	0.501104173457467	0.574123646716254	0.0307810390700333	0.12226405658789	0.0308491321963483	0.0194689475802733	0.250107883628869
cg02320740	0.0475357136582676	0.0604886634122183	0.0293188645698278	0.0277307132987725	0.0167368481512182	0.380038510695697	0.0292617534179357	0.0487384538380563	0.0237173114421011	0.531378884881932	0.681562944016352	0.0201682220536478	0.0399942920420055	0.0265933700357135	0.0194116007645906	0.05473867352242
cg02322252	0.0905089726254544	0.126793431547711	0.0678842409687774	0.0580713183889947	0.0278311402148347	0.260435225491339	0.0366137732228641	0.14577780161469	0.0779288828482605	0.441634126982525	0.838237209128211	0.047249597227791	0.104903287344933	0.0511060763540002	0.0681175886720556	0.153374911649284
cg02327997	0.273150348151646	0.342775326439553	0.247857718378151	0.232266741666378	0.252926614143084	0.558212884609145	0.262265326099504	0.257896790237292	0.23956320508883	0.674292031414727	0.774838741250873	0.298639676395872	0.292202299992939	0.252335401051317	0.16393379944669	0.311801491784456
cg02328332	0.0287385180271639	0.0347094945795578	0.0316083583826289	0.0242441517601727	0.0254672656701954	0.256348560971984	0.0327333386099768	0.0429539379875893	0.0292325672852502	0.128775051356332	0.694801290324379	0.026019035051595	0.03116431210931	0.0240221343950498	0.0235304448787079	0.0803702898929861
cg02329038	0.235698377658723	0.214107633634388	0.197089094040517	0.190823045402885	0.233413957147132	0.208581930031402	0.166429267803233	0.287424484001886	0.220539255496308	0.782264168374222	0.763809278404924	0.309033104929612	0.223573123492736	0.173130546347901	0.588367017441419	0.223206060756032
cg02329935	0.0183384105377207	0.0193408153701729	0.017412255694035	0.0178148499330844	0.0143157484050868	0.0340933158770642	0.0217414572988563	0.0243626556124275	0.0217636746537575	0.610719127412065	0.746252901700263	0.0280114564571113	0.0165592015014511	0.0193688789036739	0.0174727725595847	0.0220928551427531
cg02330121	0.0338220878878343	0.0744228625684234	0.0288894655796806	0.0148576110833042	0.0323244228875136	0.324635355834765	0.0239399819775374	0.0489714700158336	0.0198436337328254	0.46594601253577	0.572846243236201	0.0227032098380019	0.0222609639300653	0.0179994953763954	0.0215392298031873	0.024337491332183
cg02337836	0.0195417411820826	0.0243479291677983	0.0229801779624325	0.0228188291425951	0.0156483492385487	0.0252111989833096	0.0315141050304905	0.021508742016709	0.0193726436326907	0.24252469194043	0.46522786548127	0.0302290078953786	0.0269927491475636	0.0169649883711067	0.0199324259450803	0.0326008444904884
cg02339682	0.0469611100321471	0.126514656761591	0.0561552539088079	0.0425120060286734	0.0324420033273257	0.0456712889419784	0.0528126215426871	0.0488818478964414	0.0593766125533759	0.180857878848026	0.290905430575262	0.0297249108452907	0.0702188243822168	0.0402582012023446	0.0379259083330927	0.0798247468842188
cg02343318	0.0691639054773271	0.0706819753973034	0.0550556596727286	0.053765211114602	0.0832513853509716	0.125507244996642	0.0866295229172883	0.108560762955865	0.0920200475932011	0.396951264305775	0.66266962334707	0.0379447343608379	0.100425573514606	0.0649494151000573	0.0663989274393871	0.0861700262166504
cg02343823	0.269218911362372	0.421721901474997	0.155620882178318	0.136630310006477	0.108131970190651	0.497233351285888	0.437323960501832	0.294069396483483	0.142442453467974	0.385017952308369	0.203106807677232	0.0867210819016897	0.261401316757919	0.138050818233393	0.0416068975483765	0.318750299898658
cg02345991	0.115280165091437	0.131765139347809	0.0988545525623271	0.0915582803791368	0.0350818084848466	0.607078636685008	0.0818881114950499	0.105112457804773	0.0812571189310148	0.713502831808159	0.80051626288329	0.0649974288111017	0.117886859220219	0.0677103605435218	0.0494473389736597	0.130834981440417
cg02347773	0.0681630347567374	0.0607562271841485	0.0458211626242907	0.0745055343073439	0.0601493181415365	0.0925063996063519	0.0486241841660666	0.0635563210127296	0.062615783117378	0.28657880655434	0.64295485764241	0.070184795433553	0.0583601244520997	0.0584035060466213	0.0446089969628136	0.0933810672302953
cg02348151	0.159968617688339	0.239433164293282	0.085974673846061	0.127044316923998	0.0619664549766245	0.423816584564536	0.102754199812621	0.212475071056412	0.119642698979808	0.513689956465154	0.70491771627252	0.0679392492002086	0.194914803961736	0.0852178415066195	0.0497168808412872	0.167976635356255
cg02348449	0.815740232271522	0.667231777942401	0.847327316853658	0.861630477832618	0.785576360116547	0.543222361139049	0.813113496766867	0.772679931879982	0.826195462287279	0.578684079047483	0.384347401181699	0.729615669240866	0.786670376593256	0.792806187219939	0.473466183221955	0.788498768268497
cg02353184	0.05145296515793	0.0996355278329547	0.0457724276753779	0.0324273763267708	0.0392223825562598	0.229819010999792	0.0363821802385115	0.0502204643534769	0.0517717579995231	0.421323052614441	0.656066033938396	0.0848982572032048	0.0731935229577334	0.0365706316064175	0.0316340752028441	0.0766518413685465
cg02355420	0.0358337831726232	0.115631181392428	0.046144199552855	0.0355737773324422	0.0210599315966139	0.0516390776252995	0.0565152216347322	0.0916377379196708	0.0374566079609565	0.605323684494578	0.85935977259295	0.0329039526251174	0.0528182531486308	0.0326743636952315	0.0362108076043221	0.109685307910269
cg02356435	0.817020612294707	0.740144146105458	0.835197196259577	0.845852674497338	0.849555963270318	0.694322305767784	0.858489478773315	0.821081055488681	0.799453774579615	0.226514799640737	0.846709757328526	0.79442534570289	0.808873780241564	0.734147765055242	0.670551366644385	0.886595218834609
cg02367660	0.0170626876264101	0.0218004824896933	0.0207156211387174	0.0193754386879093	0.0179172116220046	0.0854554122352587	0.0302052077109582	0.0245510407861455	0.024083937651983	0.57378070057722	0.820630422081175	0.0188476733408348	0.0185808454306125	0.0145023311573302	0.0176993637551346	0.0251784033685554
cg02390209	0.0911599887940064	0.149233414572347	0.117036670612398	0.0783198157756961	0.0723780648225259	0.0915868194164452	0.112528995048782	0.143083219453594	0.109182081672553	0.592267885556604	0.709057999444757	0.0721582389344411	0.090440702884946	0.0779668064457526	0.0922869862094173	0.161891255171068
cg02392179	0.14227006668062	0.192774529160768	0.0828114674301736	0.0892694724535493	0.0988254006164087	0.444146533524533	0.0636561063882245	0.184593731631653	0.130407099727735	0.649903652545585	0.774754405260922	0.129115782939423	0.131607280751855	0.164417454436014	0.162268039086234	0.242564230530767
cg02396496	0.0120088999587214	0.0228958266013794	0.0155488958772476	0.0143757809887748	0.0124533624024923	0.0198089472161655	0.0183883915615753	0.0191713965621219	0.0137529743852771	0.0159217288321971	0.595514917415176	0.0265466780963137	0.0146282041540258	0.0131726386334217	0.0156913786554154	0.0259265409129443
cg02397176	0.029263349458787	0.0411303781922634	0.0260710920858047	0.0264521536034255	0.0232377996527366	0.175029724649515	0.0274304607402604	0.0264314775207566	0.0279853628784446	0.596156592163758	0.895175818124462	0.0247535545763231	0.0291391656458548	0.0291175078981637	0.031358663339182	0.0328296159834341
cg02400740	0.0445303381009489	0.0333294379160346	0.0462891620129187	0.0348079663072682	0.0296408899057262	0.45586130763208	0.0333116692372101	0.0350699381071295	0.0317900736567452	0.638870731375722	0.831241278267986	0.0294297482395421	0.0512463340291809	0.0353693962805124	0.0311179101541309	0.0782821724720247
cg02403395	0.0212199543872129	0.044682197213763	0.0245638092694294	0.0155464854175104	0.0149692617994861	0.200689700014747	0.0292765012391063	0.0351850810823047	0.0232868317532366	0.667892913884833	0.935598468063054	0.0191951847806589	0.0202250834984079	0.0169792384965838	0.0164578259812825	0.0528738043569637
cg02407659	0.0711049070531518	0.0498815927713819	0.0435807504415648	0.0361586719288346	0.0749479830403486	0.577015775494322	0.0446119609805133	0.0520080927727699	0.0580567220088346	0.037962198433073	0.895358451292386	0.0549765198314994	0.0397009318431245	0.0530282657267306	0.0619476700152308	0.0575539703939236
cg02409351	0.112606733478895	0.188097497944198	0.115604316019124	0.140021860440767	0.0799229826538082	0.333145496052437	0.103670019441085	0.117222966190267	0.159773208949417	0.658306116037332	0.820227636895623	0.0756234626497168	0.158609265725013	0.0927404166691745	0.0741093905981648	0.185834974394041
cg02427230	0.227238182514261	0.0493650584045211	0.144762655914033	0.027668739228888	0.0291482683689948	0.507432952917681	0.050798157625269	0.0376231389481551	0.123580050642834	0.562595218883297	0.717124511531111	0.0280935712069542	0.134255260566073	0.0305135105173731	0.0215467572227952	0.0506513685586191
cg02434443	0.01355680047168	0.0306069168544467	0.0145035359156659	0.0146357573356523	0.0126502278652198	0.37294786372349	0.013705696901031	0.0203866823187477	0.0133768091672784	0.0148958071426892	0.723193735905625	0.0152499267106004	0.0140546435372598	0.013385906598306	0.0124042108365835	0.0454941491168608
cg02442436	0.127643902001036	0.20376324667992	0.139405566743754	0.121237614868283	0.0739071588710956	0.46660054184273	0.149016996493698	0.101583499356515	0.131560492316534	0.58576353928002	0.677704012485915	0.0833277984097067	0.161321413690187	0.109542093737855	0.0451279611153155	0.179798681858524
cg02443428	0.0957165383289516	0.0831114896398167	0.0876274682868728	0.0872766697894892	0.0325859642961931	0.146342079978405	0.0609470251152504	0.134414403870226	0.0545574337879719	0.328901549727516	0.822597377121146	0.0392274302035269	0.07117438714054	0.0534998008463549	0.0441302861159041	0.108286570224095
cg02446106	0.020127119401927	0.048682806891858	0.0279435629440615	0.0159937554928883	0.0183322588269226	0.0301647521007531	0.0278448124312214	0.0346946693650663	0.0398458610580705	0.195730132566139	0.219922544892949	0.0239538890091416	0.0270183520046666	0.0200394467413533	0.017068683375595	0.0833011915335051
cg02446647	0.171966734088162	0.227291222941234	0.126879727015817	0.13325102366309	0.120954726777306	0.676635219290423	0.130458231639705	0.275697551042625	0.22328953958998	0.811616808729918	0.84924925174498	0.136347133301097	0.12436901306317	0.0828166076574061	0.0657219683180722	0.191270811830357
cg02447627	0.0824567253574683	0.115924625566649	0.0948464440879251	0.0353137283560123	0.0187369852109713	0.0901355183018866	0.0654591995933143	0.0786285077165867	0.0942644022489913	0.500104837758556	0.604712224862457	0.030024680973065	0.0627128633562784	0.0196997281013063	0.0565945158428998	0.2036609009557
cg02449608	0.839159133606371	0.758864172737119	0.805173259964052	0.809132993169069	0.888324829457352	0.391475410388485	0.76501364122928	0.687066152057156	0.824464759469315	0.312979929764302	0.189367191930882	0.846312082411904	0.823708115970552	0.815598077044446	0.876055957178019	0.781731992639187
cg02450004	0.0583957278769392	0.0804859629611162	0.0844133398866742	0.0856090319256332	0.0691345095204353	0.0881362802777201	0.0629575163655427	0.0903133620505081	0.0979549852638304	0.506566545491528	0.706595064612964	0.0656730630257482	0.0749029579408704	0.0493218315951373	0.0738351222570927	0.1242298294556
cg02450613	0.0203646666952685	0.0275416575052415	0.0175364732461159	0.0213041137470102	0.0142829945719961	0.312125886697918	0.014084642164652	0.0202843551860902	0.0245801325526812	0.516943124050154	0.671585272385386	0.0162706116254086	0.0275562123503657	0.019075873974506	0.0143339194755826	0.0243915498995713
cg02454806	0.13074314375786	0.111014625837695	0.0849850450922075	0.101101714378367	0.0628639761716792	0.373005956501063	0.123256180273991	0.072269216816595	0.0614102818211597	0.73907905580578	0.854322664532171	0.0626016445583153	0.101886583611846	0.0641970334553865	0.081685478549807	0.0946654491011388
cg02456226	0.194700880753592	0.271728336432149	0.147763495095346	0.170309989361767	0.041134425361737	0.616164164173523	0.167713459311854	0.105673346366971	0.186649909181703	0.685362655845299	0.754740686724541	0.0401082668658253	0.300125275070633	0.105260344603567	0.0250950287943957	0.311312229676508
cg02464093	0.0166051693040998	0.0119287699938411	0.0149079821688744	0.0143512086500697	0.0127260341419906	0.0134157746605351	0.0173843373043285	0.0186634733618272	0.0238791757036766	0.655884975241094	0.675180119034092	0.0137758483654966	0.0146601295587881	0.0138399758344416	0.0139952396425895	0.0159304848865597
cg02467990	0.0566969809246652	0.282842052494868	0.103874851658843	0.0275565170942254	0.0210579189699667	0.646192031168402	0.0609150269149704	0.029857775257169	0.0900891365148792	0.744454384028799	0.850171686667395	0.0232406124914039	0.234472421434107	0.0258008747867281	0.0187455045998654	0.143524618589884
cg02470521	0.117381942394497	0.0812626522666367	0.0438779142406191	0.0974863031047295	0.0865604011599201	0.055077153333151	0.0725740150397066	0.0689930454046381	0.0577065903047276	0.337587163478372	0.133245117921763	0.102196991138417	0.078362735662987	0.0596167088841207	0.0522501096035707	0.0975071345953851
cg02472348	0.0384415228630951	0.0711781320959539	0.0619940556584312	0.0488714871135645	0.0281846560637353	0.478681735422232	0.052874140025696	0.069219418677011	0.044134127378872	0.642887977842227	0.77505257717166	0.0385945145610082	0.0269405096919869	0.0316180346474467	0.0434616788237881	0.0536899555192313
cg02473540	0.302833411216216	0.363736541543024	0.285431161032141	0.151165487039821	0.0361975265798711	0.584038376214092	0.222455303033214	0.362642337010881	0.220988424163011	0.671358491237227	0.694498006766991	0.112166297521422	0.325169295849786	0.139907404132734	0.0409757237174272	0.408048947148398
cg02478603	0.876917015402884	0.710219847196302	0.760308532512349	0.87525344792498	0.813939672343751	0.514786025535223	0.846609664943876	0.837650711131531	0.863451528324534	0.375268577402558	0.260808744926395	0.893507729670462	0.814214639474007	0.805375201311348	0.913149517076903	0.883817058045628
cg02484469	0.0177376315746957	0.0405406908193471	0.0448783899413522	0.0187965031274737	0.0144624316904345	0.688540674421772	0.0177058734439161	0.04452663222418	0.0685997847610725	0.498581774065882	0.840153213646661	0.017708918336207	0.0824733131383661	0.0189928478938475	0.0204013814218668	0.307374366757858
cg02489552	0.267416750937931	0.31429900013678	0.250093803321893	0.214334601176439	0.193675967076185	0.458063698404537	0.218332798620945	0.2584239395524	0.230849703437245	0.696716921985334	0.791580714680682	0.277119946261535	0.283207940704585	0.173337715466078	0.451963812337871	0.274818484736947
cg02503824	0.135392537571424	0.122811093598706	0.0841887727851725	0.11270868782263	0.0650469314933875	0.139312329476188	0.0948709171605898	0.13156944619767	0.101976410460782	0.478650250409289	0.648804006731898	0.0582203927224831	0.111134758537551	0.103993121715068	0.0685819043090921	0.126325199195974
cg02510267	0.0277542836675811	0.0538676968346937	0.0282751229436763	0.0321739722549023	0.0220542639190707	0.427321946614731	0.0294193895737121	0.0458711215034359	0.0276920101277958	0.520560206050109	0.673127654952817	0.0279188591725903	0.0359942173885831	0.0250221571317088	0.0210828010772944	0.042754817944902
cg02512226	0.457076920920477	0.384273960352584	0.343259805625579	0.305905321501724	0.500620622660329	0.80157694181317	0.295057882751593	0.468170019143741	0.351546229608547	0.73897984782031	0.908476418808275	0.450914553411233	0.396495683686637	0.359969333763082	0.270146507043891	0.439096617995939
cg02521102	0.111337633394985	0.149983901984856	0.104329788054545	0.136057046766893	0.166603561142807	0.506839758902346	0.168504509346535	0.145979934391197	0.152930780806111	0.509076928558027	0.883807016860652	0.0695831317632315	0.130950307819284	0.061192463863147	0.106496886130257	0.137967786204457
cg02523640	0.126670949040419	0.182924727752307	0.101295023921591	0.047532250270421	0.0730788619784179	0.578382253529562	0.0648657315060246	0.165974882080376	0.0307389815348793	0.655673180143016	0.812134670640197	0.0991309071268389	0.0705423257928552	0.0226380248965074	0.0376969448338968	0.215578089439086
cg02526522	0.0746611460182784	0.159711362448577	0.0788823567000661	0.100795231623627	0.0682393294575801	0.539163536406222	0.0815786247430079	0.0501712275694843	0.0867942008201762	0.784173577575064	0.912274876255766	0.0498312777205978	0.0865883091516306	0.0740003806905678	0.0601207923349455	0.101953806417784
cg02527472	0.111629446743392	0.161317755207161	0.106333071983822	0.0561989351482858	0.0747478959837997	0.37352817914495	0.0524567839311478	0.137205548760569	0.106680244355158	0.678643838801709	0.789488475102579	0.0755290420097812	0.116863607223321	0.0626807894849623	0.0479679022591707	0.123703986526201
cg02547394	0.233239606498992	0.34547425582009	0.282153880287303	0.147934953518854	0.100538366446726	0.543166804431269	0.161679626427936	0.435607777743545	0.253400642219176	0.627196880352487	0.728724723370486	0.0530413304353765	0.292222016708117	0.197985298584126	0.120275855004609	0.382196774195536
cg02554246	0.0229694545721045	0.0257326967726782	0.0237047162189219	0.0210037870152909	0.020778505671323	0.16619884774903	0.028957977659455	0.0311037948983738	0.0235215109223679	0.449359259032352	0.776694388051823	0.0270166309612355	0.0228767785589001	0.0228397578374495	0.0203460657590441	0.0311218140644668
cg02558364	0.0316656647146042	0.0386433810882192	0.0774664212601674	0.016705415406777	0.0158534985698495	0.0290233590292895	0.0882979227505803	0.0495704897725252	0.0221659778138524	0.539409948412217	0.446061612147192	0.0201780204142509	0.031491101163247	0.0155215983383716	0.016361298088924	0.143365560850234
cg02562431	0.0177821849857891	0.0556164395993806	0.0256598063908744	0.0252131139068846	0.0160742601412097	0.438342207950105	0.0224489667240822	0.0719564557658195	0.0277049065126762	0.684631592304354	0.843196351369825	0.0161972599723764	0.0278890920399673	0.0177366379565184	0.0162510724742662	0.0832393488382378
cg02564134	0.0246333382173162	0.0529589879412541	0.0304491506064266	0.0267894122724777	0.0210742513206528	0.221009035517712	0.0282184336427351	0.0374131474711665	0.0203366512316512	0.423480764836667	0.39170850378756	0.0210118318578784	0.0312961920506072	0.0277732747664854	0.0271855125106221	0.0848040724520819
cg02564761	0.089225467776501	0.133933917844341	0.120854761812743	0.0862545664269884	0.0912207974596488	0.449866441340686	0.120734742539377	0.179981546821264	0.0905864579984329	0.582097545324956	0.722336079562729	0.0885838908192023	0.118246960791265	0.0790095169367293	0.0938411995562567	0.173008338477076
cg02567119	0.0437487243890389	0.112795269434675	0.0841776312044527	0.0459993069749649	0.0219687273518656	0.28229528556289	0.034920312421187	0.133976467166412	0.0474329060683304	0.376881302025718	0.581195318994325	0.0236286178725006	0.108484040943673	0.0260881854136473	0.0145396977453026	0.176047230151512
cg02584459	0.0144581840428967	0.0215081044168641	0.0283339120531272	0.0230224972251662	0.0202755273547447	0.130148686066335	0.0245936011373613	0.0235058581711345	0.0258934651669887	0.447480563464797	0.710413189870785	0.022852531008984	0.0236070378972582	0.0186567907669245	0.0172239040754071	0.0675817191387773
cg02587316	0.270344329685246	0.383052699674085	0.165154641126217	0.184091895161576	0.0354264340882427	0.586104394420208	0.187740095380661	0.137480007517116	0.226850355721391	0.701782780893931	0.768933763359799	0.0408191208318931	0.301790183139647	0.164856933246776	0.024258899369357	0.247892569037682
cg02593932	0.217179279606263	0.321335629437059	0.204352668546775	0.157626016534268	0.0620738776828118	0.398083875169439	0.206903740530179	0.298207758206653	0.223688150846131	0.715233340897793	0.779414902025274	0.0638948618555353	0.281343827773553	0.165609974976463	0.0538754996671114	0.30170428434867
cg02597299	0.332799691434671	0.428868344509021	0.317769763818454	0.202476681558627	0.150723403664883	0.624007281511884	0.250033003624894	0.410501936148669	0.251387823063284	0.8244235225723	0.912955849622901	0.194616347136168	0.428762324819958	0.250376969763667	0.316160149656041	0.278808842913801
cg02609127	0.080845709343386	0.29064269118144	0.0891845202109884	0.0367252861965262	0.0129661495907805	0.448615251650069	0.0923686443330445	0.0259804807213201	0.0639748894260562	0.596811938333028	0.78626948499123	0.0183078065089111	0.213588929743378	0.0227456526182938	0.0163361779069908	0.231573705684582
cg02621694	0.0791513374382044	0.0636757377383923	0.0564445691929348	0.0711133768458855	0.107010800455011	0.47741528994992	0.0796809599054228	0.0639732623349984	0.0645712412345327	0.600058159252543	0.883056128357412	0.0895635261763524	0.0994514237742041	0.0456261793700843	0.0403180529351228	0.0734941535365174
cg02622052	0.103408951216255	0.166829665424238	0.121861358007735	0.104198455289803	0.038066535078354	0.222078734810163	0.128937194440516	0.0800416281131253	0.11427176952185	0.584924404494356	0.764176491836005	0.0452781047566774	0.168338549305398	0.078777821275974	0.0357640806366583	0.147780039162464
cg02623991	0.074896893098911	0.257089684658897	0.0850731874953534	0.0500066944234193	0.0305706767414134	0.60953082554767	0.0826359277142446	0.15697608160254	0.0764319565548432	0.628251848556227	0.82060884167724	0.0435074566237195	0.226342025435068	0.0814290920157295	0.0273484394074317	0.204016061902589
cg02629281	0.0226844016033788	0.0505280740340171	0.0308136415912096	0.0258229930004314	0.0224863906415022	0.0361051304741446	0.0251243294317537	0.0401540136137163	0.04582719782461	0.511557662465756	0.772983035944166	0.0252910736862205	0.0326567649698494	0.021560655119679	0.0256152174527179	0.066388298356354
cg02631462	0.0983473374311434	0.192781517892249	0.167400271515224	0.119214926136382	0.113833628036247	0.297235670469713	0.217885115512331	0.377705143835356	0.258944504696082	0.585614385573895	0.748934058961325	0.103166405298087	0.178296153879461	0.12471809526379	0.043145127716649	0.223866484173726
cg02631468	0.0621488162197936	0.111540627467574	0.0804848692896002	0.0598981820814995	0.0244503667887628	0.438854844964363	0.0421666583169448	0.118754258112728	0.0508079618543521	0.660596956097355	0.796560553268606	0.0615894591185096	0.0938443865607932	0.0457433272410057	0.0305553981119399	0.161620819244745
cg02643054	0.173931319878404	0.251746259920074	0.136560148494351	0.107713350929542	0.0696770655364164	0.529392996131315	0.12418118311939	0.380079278386071	0.126223722875923	0.751705177442539	0.578151265109687	0.0675750390190419	0.192644144086067	0.137095125140677	0.0569560858878548	0.233044144402166
cg02650317	0.0222469657548124	0.0244088850444184	0.0247396713004462	0.0226245688617944	0.018638907077327	0.486654336078311	0.0273424556103088	0.0239104385051069	0.023751375938171	0.629520068657247	0.749157188867776	0.0287141207868595	0.0239935281169575	0.0187412846181667	0.0248347827042099	0.0414458589108306
cg02653557	0.100563907186588	0.174059195152332	0.0778433688934932	0.0887070171522173	0.0537499113667507	0.477547039446496	0.105088401468701	0.123856823940583	0.0785747128290747	0.664478012771607	0.709259282696461	0.0776962489743449	0.146844317636162	0.0709552786960224	0.0487461776779924	0.126410588255874
cg02658488	0.0371694853433974	0.0473012596705557	0.0394978003900203	0.0308946043951231	0.0273577103862108	0.0946704322348214	0.034484556085875	0.0295812608728274	0.0289183455923216	0.498271053606729	0.519456657394725	0.0319433017390145	0.0248880525231487	0.0333759664225874	0.0298255453533351	0.0425756617649765
cg02664349	0.186185772099209	0.243055205940894	0.188663362358519	0.161764487603653	0.119595894086777	0.49232104136168	0.170032801589929	0.144295822309593	0.187860509726198	0.726389820185522	0.695954708167645	0.0993807667229949	0.259753563504152	0.151999250627644	0.101860441492738	0.243426199973988
cg02667667	0.0646720543270961	0.0516462269750476	0.0354423249380603	0.0348852325856473	0.029520007257349	0.32108363359073	0.0455584577483319	0.0320578230347462	0.0386502716993732	0.724841981901035	0.90015509789623	0.0345624839442601	0.0457380128028702	0.0334407641580658	0.0327659513015352	0.0438590729035322
cg02675047	0.863572588955073	0.578192750413061	0.805317607791172	0.904598238855598	0.888812106985355	0.642259831463605	0.866129261702326	0.849047413423624	0.853803365150249	0.403425999876167	0.347592959201928	0.861243436237939	0.893405964128375	0.769989237381625	0.929125410111304	0.836802860600134
cg02681442	0.267010799227971	0.513630744153787	0.390218056077389	0.373565076790531	0.0731970534667466	0.520984252174044	0.355105051071124	0.235444150958137	0.366359259981531	0.846168272065007	0.925298700545682	0.0819827605620634	0.460642218716098	0.301544609353867	0.0686789473185336	0.467760202886764
cg02694810	0.0531053695625802	0.0952369611562212	0.051157454764869	0.0537252447148762	0.050242042504978	0.0876066939990922	0.0465107193511501	0.065037911967244	0.058312723936397	0.37301848719738	0.754302874804491	0.0383166273991176	0.0751994249986132	0.0318728646273622	0.021637023404185	0.128013375892597
cg02700606	0.126387339851398	0.117050073599768	0.0971629481836969	0.0892931767167016	0.0869089138914567	0.479068403661861	0.0836770106067132	0.107717911650404	0.0961134166626492	0.450163894554063	0.62529026246813	0.0921838427955006	0.109063043762667	0.0716256999014465	0.0807148383716684	0.149939923518343
cg02708401	0.0502193658265508	0.0456532093731929	0.0414799134198164	0.0513341349812943	0.0400228127386128	0.0545555145016811	0.0442944045598367	0.0516604471012289	0.0504136108160971	0.438753126970499	0.894980013740608	0.0447265187122899	0.035801133255547	0.0385424691273475	0.0409893192765847	0.0655251445972913
cg02711647	0.130728033686608	0.0317441683151785	0.0215462796240752	0.0174379933601374	0.0159183079306408	0.331821351524787	0.0197650331852264	0.02519841281093	0.0232027710674699	0.610526671843594	0.87089623677159	0.0173669799561964	0.0197587054634983	0.0201752988093771	0.0170974701728995	0.0325857960689659
cg02711801	0.0208897320793476	0.0360747614781874	0.0197545344560549	0.0218736331353672	0.0210850930674662	0.163037446825984	0.0268242185282341	0.0390770658537103	0.0336411087912774	0.528972586671518	0.775789389566252	0.0339784436610983	0.0253607617092746	0.0224356973131861	0.0232302549771692	0.0362806666905589
cg02713760	0.278396590538712	0.293193054790015	0.217937878042802	0.220861927326956	0.285591626531954	0.219464575222983	0.220773196196386	0.247451699800494	0.229198023333703	0.657477659726123	0.740806929441923	0.309686779818344	0.208605682417447	0.198789740381848	0.266461950271795	0.270342706048215
cg02714065	0.0798496037073979	0.0763485457387476	0.0529692520437457	0.0611660976500647	0.076558348275704	0.0696894652154355	0.0633905493784733	0.0576769032433852	0.105907537045158	0.719996289126783	0.916258214609875	0.0689634252887031	0.0638148389280225	0.0817408035583498	0.0759566594572109	0.0809472014617728
cg02718516	0.0579655695532914	0.0871266947547895	0.0384981966018504	0.0564803044530875	0.0429615046782923	0.124191894452812	0.0459467354810877	0.143956799020794	0.0457856295525887	0.545054657771472	0.709451205463356	0.0568312446027845	0.0467180031601801	0.0319408410707341	0.0311775531589128	0.0633953724197782
cg02721665	0.162555619796383	0.143416629505083	0.0729338123188463	0.193368769958821	0.0429292069023793	0.344960340564514	0.0764825427132651	0.0939422953783506	0.102992435408888	0.571919945493914	0.714175662848904	0.0422299220016487	0.160697943878343	0.0637620412343121	0.0247401053031509	0.263805445518971
cg02724404	0.871605954349122	0.853291277513061	0.771056882282433	0.851978507705145	0.804058697100321	0.365386913734124	0.825323610778229	0.839481778108344	0.881618874094169	0.313468430793535	0.179161535519701	0.737288060856904	0.821504320364971	0.741546250490614	0.822117416482642	0.85156590588718
cg02725055	0.0477735093269295	0.137878249592313	0.0446212777809195	0.037410597324621	0.0282733763007602	0.0424774306314851	0.0557894863340497	0.041948433163529	0.0507059549388979	0.282184266478615	0.806934796582255	0.0315222380421123	0.123965842918611	0.0664874786994332	0.0289959562293774	0.0800862334300391
cg02725069	0.0194740183699303	0.0344549714014926	0.0162163118087799	0.0191434681114416	0.0166225444070031	0.539574939648782	0.0210311923611928	0.0180643088866821	0.0365455789199646	0.647286813849767	0.674744462592667	0.0214767201135858	0.0185290674552687	0.0157080689066308	0.0176388174707914	0.0194672142643812
cg02728050	0.109961534134875	0.141976840161056	0.0870910701461625	0.0747543154188275	0.0364790747895022	0.345475602774216	0.065293807008691	0.0754306779346866	0.10990013426635	0.519892028388569	0.654786131956395	0.0469504791632179	0.120215302267752	0.0558761680359904	0.0402762420791863	0.153894846310276
cg02732804	0.0845218534531604	0.0477550433500911	0.0394907101285734	0.069649898575981	0.0229469229139037	0.344475921992795	0.0312649514898138	0.0314124558576846	0.0400337860297307	0.743832976561949	0.873908798533724	0.020656437873603	0.0544306771128933	0.0359196225262815	0.0280187802083141	0.0914534672556128
cg02736420	0.0310559805554994	0.106394263271345	0.0488243729384527	0.0285529514346659	0.0242040859099918	0.0663338175272301	0.0768321323568025	0.111171610971222	0.128294119816374	0.0868594524806367	0.55414222077935	0.0388734031919447	0.0924511163457931	0.0631910117855813	0.0344895117900564	0.227931745884947
cg02736505	0.230082381800315	0.179704061712986	0.176434473514303	0.167913807748249	0.105141418536271	0.543149370661302	0.148695250849021	0.180909025156303	0.208588252740483	0.641710048515974	0.826164131985987	0.09449492629688	0.174750608892648	0.157223769410533	0.109147760916836	0.245135085891312
cg02745211	0.064676505658896	0.110194746860334	0.0711929970397406	0.0186735238978484	0.01647469854148	0.604444635074193	0.0193935944537358	0.122325488440017	0.0569205973025617	0.679883689112427	0.787181231180243	0.0186473843862396	0.0237335487219119	0.0130705257375629	0.0133371290851025	0.141850534241752
cg02749784	0.690998530307832	0.848728333025121	0.793657246793496	0.861908357370571	0.898262645551606	0.433781502153733	0.780840581424595	0.635238502418549	0.856632901054137	0.243805206663913	0.307386123937114	0.842202687745799	0.743422198226626	0.670947594328481	0.76207605461624	0.869345387583835
cg02758236	0.0913093533760465	0.158593766126658	0.0772446423952695	0.0711914029569	0.161161157405273	0.281648276480059	0.0702789583295185	0.16916986659207	0.0787472270196324	0.727663141909376	0.897727037068467	0.233312038370064	0.0877761510701974	0.0865225368586335	0.0827714274240191	0.126740072673249
cg02760031	0.104839702068552	0.281040938544515	0.128302724459308	0.153986317070428	0.0221051475879174	0.514280895450256	0.191857078116302	0.220619700121126	0.12485282037964	0.630073263997951	0.679317718205588	0.0365753920921833	0.186355758838791	0.08904278527226	0.0176961050405655	0.223916266547197
cg02763101	0.0105842478589679	0.115937920235448	0.0598142150284643	0.0190386383649126	0.011432469898728	0.539582830217614	0.0489723870128777	0.287473881253698	0.162762268459868	0.554573208485149	0.641386639620348	0.166427201845629	0.130503712528113	0.0117132876994436	0.00942848320307186	0.0535603891277259
cg02767613	0.130666546085648	0.152395464211153	0.116903026417445	0.0642722306076406	0.0722519497049455	0.575073932251709	0.0977263079659595	0.163065835449806	0.149625289572186	0.677149438331843	0.760514337289629	0.0804442338577073	0.12821896253785	0.0729050444681519	0.0706091232792802	0.253256787617752
cg02767771	0.0263632149399437	0.0491870767543452	0.0255212231748435	0.0297584985646784	0.0185434952442402	0.518271014746589	0.0254254012272484	0.0466285734770995	0.026488720765101	0.667422576741288	0.779314992880946	0.0252962750679339	0.0517511160012266	0.0189562285848969	0.0176703991254926	0.112422306747398
cg02772121	0.527938146347837	0.67853808387967	0.863871104833464	0.872228100309134	0.961478698313838	0.256923061323852	0.799065161748989	0.474899708729701	0.911081428241407	0.0644488391859627	0.0507952199709437	0.948355309707471	0.874470259821009	0.687976203541932	0.942156686178552	0.84592714289222
cg02780849	0.062352371121929	0.121467541405036	0.0839891942941905	0.0572460640171214	0.0950011040570083	0.420514782667226	0.0782699925846916	0.195668631382309	0.0670323464754388	0.788504572963535	0.860367517506114	0.064989009963922	0.0637309726872441	0.0506452640109655	0.0658803361218048	0.134683738497004
cg02782889	0.0832904033484026	0.0845033676202303	0.0597080802676002	0.0806338874490984	0.0650994817880587	0.158960022211051	0.0664374241208648	0.138009591450568	0.0817387535381338	0.551978391452185	0.80614337614068	0.103146844378486	0.0767355663068929	0.0907140899566875	0.0877461171457108	0.105944719230901
cg02783889	0.0141637990885047	0.0140450434730825	0.0170037772259905	0.0128687400675884	0.0111594341686603	0.018000664914683	0.0203614443610537	0.0156582297831452	0.0264442934525219	0.537767858775305	0.0797091992043539	0.0148006561485519	0.01359487771113	0.0121019193355219	0.0112244631657073	0.0179531428171665
cg02789515	0.877399055736026	0.863041177448461	0.89396268298456	0.900004783687501	0.707849741670464	0.165868028660601	0.913108059787501	0.652399109974197	0.866933463994468	0.119087293501143	0.0389524244854269	0.64814687123007	0.8657131119028	0.859973695812739	0.744136950128356	0.887421091346487
cg02790177	0.079297451681268	0.0724106128175428	0.0583025510598059	0.0739521599223824	0.0590737195561043	0.056817344713573	0.0555281412432354	0.0586793020443751	0.0914646890759371	0.559681546737164	0.714886166900628	0.0430462247530444	0.0483398586947428	0.0488282544925596	0.0500509194200943	0.0739154424769298
cg02791331	0.0971190617079	0.138808693913575	0.114151686531982	0.108721270036397	0.0851677489769632	0.0772424708076026	0.128206281855026	0.0794225783376748	0.085912784040311	0.439689460733594	0.843013117670432	0.129789691730448	0.150274013401513	0.0792754048498324	0.0824407219939857	0.148175050782221
cg02792655	0.106256809977399	0.134834161296277	0.0874987534486772	0.0562291863377234	0.0622250988977854	0.323365844132436	0.129289450615754	0.0987079218318105	0.0836449962604553	0.575613502654794	0.646910863548682	0.0747022012365424	0.0813555919527197	0.0647815222229688	0.0770028941407403	0.124637255459989
cg02792792	0.142061520529006	0.207279275159062	0.0878282020651653	0.125983348607132	0.0360264214989402	0.420265230508048	0.0951383949373405	0.0969008853504414	0.118065353739328	0.645352416048775	0.653303619272141	0.0767368021307973	0.168378774320423	0.0697465403170795	0.0594835006175653	0.191507461733759
cg02800810	0.206089577896842	0.318084879892786	0.210959749220345	0.155463813879594	0.067394769067882	0.560193251882915	0.15228908997154	0.232782777102323	0.165133380557157	0.568710164018168	0.703803021570831	0.122898785418879	0.249091407634208	0.169047981680456	0.0467714649000003	0.32921896140783
cg02816816	0.10268630582227	0.179721763713313	0.147338991020406	0.0907848255999281	0.0845317777518026	0.51026774257418	0.105572002730522	0.201394099311953	0.139446716638792	0.600934165872527	0.743030468338361	0.0672868058486163	0.14158352946576	0.103887186826465	0.0854222450937937	0.209129686851943
cg02828023	0.0194086673775788	0.0508009885360857	0.0394324316987088	0.0196978448504082	0.012114028548069	0.348695417242914	0.026673580314457	0.038964346434069	0.0211257148382618	0.592836869496657	0.777636356701791	0.0188535532068142	0.0419874462369099	0.0243573959410461	0.0178535479493822	0.0762168031664144
cg02829601	0.607725750387146	0.564387063241836	0.632942140300309	0.743078546944782	0.597850487892942	0.223796573380668	0.638959664663867	0.399002230943672	0.710614682246995	0.069874711850387	0.0783417704342661	0.633044340673359	0.692782477570891	0.638562789173476	0.297622795382164	0.676077819057111
cg02835467	0.153557907314809	0.114408515504805	0.108484336743047	0.0865009648597269	0.0409432834555545	0.120019367738914	0.0577921876352402	0.154265724239739	0.0867217667481879	0.584145533236242	0.886865626995615	0.0610483273757444	0.150278993152999	0.0824137913461676	0.0446915327886219	0.201648997592858
cg02840109	0.0174561542365803	0.0390278685429159	0.0247048756299382	0.0192366525438828	0.018158948067604	0.38623292736738	0.0255069084813138	0.0301309447063751	0.020074949461401	0.489077648397222	0.669006485533965	0.0242312043890932	0.0214822821299512	0.0222574166813078	0.0167914205739284	0.0371526501815478
cg02842227	0.0403935802618381	0.126407590351998	0.0531107017614447	0.0294629347948807	0.012699990420118	0.233741952206064	0.0945734647332934	0.0436841879184767	0.0466130537134138	0.399952852517139	0.562465770585334	0.0213278650493342	0.070569749574152	0.0308539194716645	0.0108988582316856	0.191669866750696
cg02842629	0.0226397639041346	0.0292704298837065	0.0254423924614168	0.0294172889690974	0.0196485436997861	0.226928058345928	0.0250323900390869	0.0342734012238727	0.0254592427710381	0.506466253810318	0.83302127644776	0.027824773786685	0.0260498310923267	0.0303995374916132	0.0274433864304598	0.0403582764012736
cg02850812	0.0430140925537184	0.102764688902939	0.076421204118143	0.0491223400837403	0.0289668209415913	0.107627394653491	0.0476258522112307	0.0410123656090867	0.072622094744056	0.492223003869587	0.718230709084632	0.0323001161343427	0.0950449194786925	0.0544141654751919	0.0291950783102142	0.0846551048048069
cg02855409	0.0185708511885134	0.0200003027483241	0.018719869952772	0.0156817896645435	0.0151010886822651	0.189218686910883	0.0261055139971704	0.0235492524456443	0.0176465627313411	0.512516192662641	0.598863832406251	0.0202425761026473	0.0184084135568613	0.0190915150534965	0.0157710171068159	0.0320708668480939
cg02855633	0.026626368544018	0.0452487489894181	0.0332547321203691	0.0338516702900001	0.0168895380301782	0.0299191019060773	0.0360551802887935	0.0303364433187465	0.0355905512596028	0.461080949581195	0.811540467823121	0.0329240722160945	0.0324811647624981	0.0214621223715842	0.027297616254984	0.0431176249075717
cg02856953	0.0227275729321137	0.101067754517332	0.0548839199839162	0.0233192664517554	0.0170561467230376	0.0639914001630085	0.0629338525467756	0.0644758980124023	0.0705240885111365	0.683181415661477	0.792087097626209	0.0331002958505576	0.0329635221056574	0.0187921149077527	0.0227697306651362	0.0889707034746597
cg02860732	0.0850445326888651	0.0695374048001249	0.0664671896258495	0.0670351640782434	0.0470237901110762	0.695416559540964	0.0784252583981455	0.0578611811920984	0.0661457489484337	0.781900987374669	0.912957340343182	0.048535416076817	0.0942184957519221	0.0465273446187228	0.0595890649681101	0.0611014628567659
cg02866454	0.0719815607521997	0.0736064480394234	0.0833299760786933	0.0717235630009117	0.0644576246695703	0.072758754935528	0.0763135076133227	0.0965751413092872	0.0823016070433094	0.723891325053248	0.568823904476772	0.0773619633314494	0.0720561635746735	0.0667226013108373	0.0629461950987228	0.0814580746767528
cg02878244	0.203318507987959	0.316472810586999	0.18673489311337	0.144169647143466	0.0286226335944275	0.491866616893872	0.1939537531807	0.302436947362076	0.184112017157603	0.750541813620885	0.878293911567613	0.0327673900971592	0.242206577703796	0.0757092043475744	0.101798299878635	0.266348247696385
cg02884176	0.0241971344917367	0.0890169226148065	0.0403967302140677	0.0321282738377125	0.0294479252602151	0.491394667743204	0.037978401218604	0.0366850159531666	0.0395953671266615	0.528026618343675	0.695054722413089	0.0310898974840714	0.0295958736835466	0.0275022837470584	0.0209416596754976	0.0318810186648269
cg02886408	0.116593274296369	0.164423710363841	0.0503883735569275	0.0515673202994272	0.0269082807641244	0.327090445030868	0.0532729859513171	0.0672708180921344	0.0459236949215241	0.499718353341779	0.727802526180902	0.0381590994170973	0.061932578883198	0.0586998641645327	0.0223174577026584	0.124172847108614
cg02886522	0.0987319913710331	0.182322792512398	0.0864891718199276	0.0836485571726893	0.0533886836198209	0.446770461058549	0.0847024123635529	0.249232674526576	0.129962834715234	0.643978973052044	0.737127927165969	0.0747357723599962	0.111896799656533	0.0898374855292447	0.0708423736547111	0.148179439166774
cg02888131	0.10047860569385	0.139267344859857	0.0705893089243672	0.0492426816721995	0.0485089693961756	0.4574467260838	0.0698081367384643	0.221981992676776	0.0717624135653958	0.540839748429041	0.734289390384541	0.074669524266517	0.0861330968833273	0.0858472772629467	0.0562089321171591	0.179477429720079
cg02899206	0.0197339611892802	0.0256925998183734	0.0191059027922247	0.0201790845846266	0.0159626885873153	0.0232656144030272	0.0195631929615408	0.019845055077127	0.0115339554303092	0.751692762553315	0.817917081584336	0.0203378396991674	0.0251541615302829	0.0195946648149214	0.0242310715795966	0.0281320433242763
cg02907374	0.016095033245956	0.103608637165406	0.0311759910420806	0.0259478148096657	0.0130644403522356	0.585979678653256	0.0247892402761506	0.168258688194162	0.102572990540775	0.61725193027295	0.829308834921704	0.0225828749741414	0.102308751422748	0.0170708557154213	0.0151775967237575	0.133661597970943
cg02908587	0.0547242606344586	0.102762533938802	0.0556884561606078	0.0471766867860321	0.0290994901457438	0.205542539270739	0.0414848186736885	0.0585535874954855	0.0890220588722325	0.558483646345928	0.686273210815448	0.0546802988269336	0.065009372977913	0.0288833476778775	0.0275996196673724	0.0493097515965835
cg02908900	0.117507582460738	0.163908783739825	0.0748792419579283	0.041993384382184	0.0289618388883225	0.438617934635277	0.0481692372800288	0.0855251432059152	0.0758638413117538	0.283216770359147	0.814921473250369	0.0488526531291862	0.0810019724353576	0.0401726280046163	0.0162624669783524	0.13504945183596
cg02915692	0.914452513087419	0.799195186599041	0.933491451141515	0.937373383203933	0.935900922119191	0.518008996881262	0.9265586100769	0.923239325289523	0.919072899970916	0.512640969766892	0.76142602951903	0.924515428617913	0.92054116870242	0.892144062885039	0.931598674199029	0.924439796805023
cg02916312	0.0182297435892584	0.0203825366370128	0.0229510015571084	0.0156738221854119	0.0137972349299341	0.0238823944910667	0.0234180712555869	0.0221936599556969	0.0187335026924267	0.576114774147893	0.767490646537418	0.0227943099911498	0.0244767289487804	0.0165984131818465	0.0142075967652846	0.0227702928776534
cg02920216	0.249329050061583	0.412439932801663	0.291960074476018	0.246711727985538	0.152749105580067	0.726516417717219	0.251555144071498	0.381693556891326	0.310502772221744	0.87362632241791	0.893351805899367	0.189748851027741	0.319119895531548	0.247320508940512	0.260021270615283	0.265433404718114
cg02938205	0.17421875848228	0.155991372556002	0.114464685489096	0.114654444633326	0.0603185151335482	0.0520063902844537	0.121599252097496	0.399527497197931	0.0833488250363483	0.500121184662677	0.799920325416027	0.0833534781523865	0.350394752688138	0.100670743974622	0.145459972469968	0.155714876105408
cg02940362	0.757925520614486	0.616631392261684	0.744611735446382	0.813420575729359	0.764837155922351	0.397977125883908	0.769870789595642	0.580862094942742	0.759999125680687	0.223887328793719	0.148546738332945	0.739427134243499	0.798684653342199	0.734405995713661	0.783623067106357	0.764870219544412
cg02943578	0.0653580920615047	0.116586376604103	0.0743970762755493	0.0307995681068648	0.0189812126018126	0.545535518432887	0.0565937209534699	0.0910611152566626	0.0511151822343499	0.550892024559341	0.755623076179102	0.0273281534119803	0.0930722905857164	0.0356663433517058	0.0203858182871581	0.141126894353546
cg02946934	0.0640352736280528	0.140291177464832	0.0238901151701372	0.0205227821662366	0.0173647610402426	0.0234240960163271	0.0245834452245811	0.0400297801271922	0.0242116940464622	0.52728536576912	0.625756107761461	0.0241428143940944	0.0440290672340864	0.0188649505296407	0.01954747489458	0.052634150571911
cg02951206	0.0652009380220588	0.0585080472157493	0.0428328089877485	0.0709856405527999	0.0539757790210409	0.0799336885647129	0.0450630007854075	0.068165068700509	0.0537535846893099	0.603459054061394	0.860290223462748	0.0658128030795226	0.0496328107606594	0.0570516003556356	0.0614692582469611	0.0551356636838119
cg02954212	0.0774805278059984	0.120056062501844	0.0664599938207362	0.0643429995883612	0.0422778659014278	0.435454269535932	0.0793870373124259	0.0583445764524403	0.100351349297673	0.619662132975214	0.80631069027563	0.0561784943682902	0.0986936481271122	0.0859720510976165	0.0646428827846072	0.119238275060048
cg02957057	0.0175364964537526	0.0339899891996039	0.023173134427246	0.0171876090433077	0.0167399886035107	0.282054353470192	0.0229979852934493	0.0276384103846078	0.0195588757241348	0.444290174897135	0.536766690593977	0.021566618007527	0.0227350513536285	0.0189906786994359	0.0150296327016463	0.0836904636816304
cg02966153	0.109864917201724	0.239168784130701	0.211867933029146	0.343174879153896	0.0285393690378421	0.0330205032254223	0.28803243176449	0.0349150058836139	0.085403501651896	0.523102588855249	0.861419967329623	0.0316600368808673	0.115895725282063	0.225839776090731	0.0294218019055739	0.307442413529719
cg02969141	0.0703830214366403	0.0856677301043647	0.17499566214831	0.0738028451672622	0.164879515675629	0.216762623471602	0.0834764947497899	0.166630927492622	0.103132549627428	0.651555404831684	0.912299009290507	0.423790428080978	0.120211073216782	0.0805681662962291	0.099730272415883	0.106551810541609
cg02974928	0.0282813948303584	0.0641913993338911	0.0336693476713701	0.0277277104851541	0.0234846576989195	0.635153967902484	0.0263755279360749	0.0385203720656086	0.073629627494011	0.680137936278989	0.810293426591902	0.040346551788934	0.0352130399301466	0.021782463926745	0.0180033251147375	0.0791050998582014
cg02974931	0.0205162855207374	0.0282414372317764	0.0224652247336295	0.0150975376480816	0.0136655421735165	0.02629588806838	0.0234826729684621	0.0590556805960706	0.0205049238788692	0.433634597775124	0.574853677877982	0.020279094115968	0.0263307389761082	0.0152713814879792	0.0138332414598679	0.0847726849650267
cg02978184	0.0235385692309826	0.0385087817838021	0.0252960185897387	0.0183712834937056	0.018907379093894	0.591054510213332	0.0207154321928567	0.0463455768465136	0.0278610186826407	0.536784690746873	0.804958756524132	0.0208146173943298	0.0305047953731481	0.021723050116995	0.0228778163801255	0.0991031012082054
cg02979923	0.106018621978927	0.208129567644653	0.134998674364983	0.102677910866994	0.147810140512926	0.365248309469554	0.14394562091923	0.166630084155123	0.133133603351567	0.408497372238998	0.548426414419134	0.0977309181059248	0.10716608432363	0.134547110356224	0.11608903912889	0.165537570271982
cg02989600	0.0697228107656748	0.078470270696035	0.0576178899863105	0.0458998196164611	0.0501733864343472	0.389040684356401	0.0519127055039928	0.0809181518634708	0.0872971402819101	0.542555492047204	0.794886026678649	0.0685646091677389	0.0694974838010918	0.0593353571811939	0.0670729257580947	0.0728736131989177
cg02989669	0.0569830649546977	0.0508118561178629	0.0557682342101552	0.0514353827841012	0.0500788541684211	0.0404134074222112	0.0592333448344744	0.0538096209671061	0.0897487825518567	0.488716325846945	0.794746470650531	0.0614582416105681	0.0432585246190284	0.0331815783466962	0.0513851958464539	0.0561308223162599
cg02990869	0.176554533230476	0.250911534281681	0.135271476173251	0.186023031514682	0.0458517913263604	0.517154223737742	0.161630744246435	0.114821563521913	0.171468713102504	0.660229254485629	0.817091458110383	0.0322217634360173	0.169271748517397	0.112997081003877	0.0484329788242459	0.217807702729809
cg02997755	0.247213369319917	0.158593978600032	0.15324946626488	0.202410970869777	0.212363380393965	0.313553356775332	0.17628213722487	0.146797832461174	0.14429788285303	0.647364722561151	0.80697219036995	0.121357589990252	0.199632196632479	0.15258349899876	0.0527783038450579	0.215067281605234
cg03002848	0.106250802617791	0.15628124955605	0.0902966169605198	0.0219776711099102	0.013710149455284	0.458514333603671	0.036155276014652	0.143591246807421	0.0522770973732649	0.470631567357242	0.553051517911335	0.0203675389361432	0.108413379379707	0.0246001756885045	0.0152470435555954	0.249698045166128
cg03015433	0.0839264812635673	0.0807775777093975	0.060240858712892	0.0333118907560552	0.0222262454357989	0.258806583842491	0.0647468779773398	0.053972934773776	0.0292776777338236	0.39494453617593	0.637436947113452	0.0357034978042417	0.0603393256885402	0.0382547931107137	0.0184987900112738	0.159402242939645
cg03019112	0.832761580758267	0.452650116809802	0.781192433651986	0.773488376650939	0.874086621237389	0.412784594220812	0.820830071786817	0.769045631690015	0.734816468964674	0.269719274119959	0.0913767340446766	0.885807630437903	0.681915626411143	0.565232100748883	0.906080719739435	0.714420894557602
cg03024760	0.0891863161930978	0.217356341130744	0.055093235706553	0.0641064264192053	0.0377832008222497	0.504810553372436	0.0621212411402712	0.0630977921670858	0.0580325257037706	0.811421241572438	0.935096401484654	0.0357468388669835	0.186555723009206	0.0322109257956991	0.0380019692040765	0.232748735861859
cg03031609	0.118600442870736	0.102157037056858	0.0766729686159945	0.0438408583216426	0.0793908351813379	0.0787130039478081	0.0432949597165908	0.102403971143688	0.0600306168070256	0.485496223533322	0.554895930552426	0.182002598108138	0.074153825073196	0.042729483317276	0.0363851964320731	0.151399893305346
cg03032214	0.0870950108332765	0.227283996355042	0.102780669107449	0.0706532707132385	0.0298797866474287	0.532968835936111	0.0879044799261681	0.0645219358629703	0.0663616348444253	0.679936370875693	0.786599184323315	0.0473730828560384	0.100990425760149	0.068749267210711	0.0508929844774661	0.197546370116988
cg03034634	0.0396827371633835	0.112554780180162	0.0630607838913414	0.0793523088005846	0.0670278595412604	0.31196621621043	0.0501191514684989	0.137479755560116	0.0882999758801266	0.28014579815656	0.773216852709504	0.0458507807168156	0.0600379830375855	0.0439353733124163	0.0577262688800732	0.0674649054179403
cg03037150	0.0279774296803847	0.0280988533029786	0.0271735097123802	0.0323247278761623	0.0260895569296892	0.0491719636719532	0.0404910366115349	0.0335906004652145	0.0388627647214011	0.411958961299258	0.131832375759228	0.0322750748439377	0.0239741711055996	0.0276972967793259	0.0330517510166478	0.0299667552603394
cg03039218	0.22782887539542	0.337666325948126	0.21678974418958	0.363181834489229	0.0924477645204627	0.11845104344186	0.309454865424538	0.261256628621239	0.191986960893099	0.743425782665419	0.804787980229879	0.141688498121008	0.186067576028993	0.119420118093987	0.124610288321604	0.335472109019055
cg03039990	0.402548822408089	0.608272178602304	0.60585294594884	0.61590714413228	0.618870006550741	0.453701016983032	0.697016258583989	0.599165459226115	0.604464902251185	0.480960195330553	0.133974789861856	0.586634391947184	0.558838341933948	0.615478620991517	0.447379860361503	0.652506680115329
cg03044249	0.0696682427848356	0.163090459229899	0.0490099257961195	0.0275434677089084	0.0183362786049463	0.599446823874302	0.0362064963646883	0.0637406658897806	0.0365884408454221	0.766658605904499	0.800639423334166	0.0263465830216627	0.160546202794208	0.0271775137372356	0.0182896557363891	0.221706425419166
cg03045425	0.0382889910155285	0.106440679549247	0.0387720100437111	0.0376078180493957	0.0339356446404418	0.395399909692069	0.029259231868073	0.0450196865887693	0.0478944662368364	0.714234425619243	0.863562407992712	0.0266378727513978	0.0466228835846766	0.0311030123116043	0.0334265969160967	0.0539875994354462
cg03052869	0.0138054917291607	0.0131948490593111	0.0166170663353317	0.0117060645927549	0.0114019537260443	0.0214318287308711	0.0175292853309669	0.0207305640679903	0.0591395365544099	0.577421028264993	0.686154381350534	0.0150788010050697	0.0357658835635888	0.0117644352045246	0.0143800470647692	0.0200965345292484
cg03057083	0.095127513651624	0.147907468452352	0.0666745042187856	0.0675574592326963	0.0399727591908491	0.703977416445252	0.0697798694791142	0.0954127920008506	0.0897330765859616	0.726538902148695	0.881540085775005	0.0639798278946245	0.137583299747974	0.0602531415068292	0.0580458946412296	0.127123936944511
cg03064067	0.279090945366132	0.377199008495583	0.131526949986645	0.183610107315604	0.182641761025926	0.082865302115873	0.1347498418865	0.14334248659372	0.207041978683147	0.912379959405303	0.885097341276866	0.126848572302513	0.219748803369536	0.195178200212971	0.169583277548733	0.283384724451027
cg03068068	0.816573449707179	0.698580905523389	0.711447269231431	0.835424162192171	0.784629869338315	0.712946430693362	0.770586387274496	0.699528965737925	0.763597058814417	0.291451773271518	0.584011771223866	0.852206318781929	0.787894523340429	0.731984957750126	0.813022896386699	0.772398334909323
cg03068446	0.817386429079297	0.486989109706034	0.827972007111279	0.816565943822961	0.902234972116533	0.504725251594277	0.716633030535841	0.744338184657917	0.74923739547483	0.430681273782742	0.231694713162183	0.905563252519037	0.738593622083224	0.630659989301496	0.894851364240859	0.768625617586936
cg03077453	0.0939939221225355	0.155698436818573	0.0927978440636533	0.11842101997305	0.0574207967976049	0.076621997018308	0.0665763933647834	0.124094163022038	0.11409619509635	0.600633676371309	0.837943856829228	0.0705023754148853	0.157076687068497	0.0815040003753385	0.0660475411382908	0.180529690646934
cg03098012	0.0371118478964784	0.0697948397900184	0.037868941345118	0.0293457373584918	0.0252376755130562	0.0293715492958184	0.0282206980534271	0.0409254328655015	0.0487510832991197	0.489445668914192	0.677528251654655	0.0386466991805615	0.0282536448295041	0.0249017735830667	0.0224927857438749	0.0555718692422045
cg03098629	0.849264804831661	0.816031814475946	0.827028996631966	0.858889732092823	0.937052733602437	0.621932490775128	0.833276974091425	0.861658826799155	0.807024575968269	0.40480698156061	0.926451264631663	0.941146728631144	0.810520716702605	0.811737392290433	0.900255559352648	0.799046205880267
cg03100024	0.728495771226733	0.377816355048011	0.638971515137796	0.795145447299108	0.848776544930722	0.407298060730521	0.719828916403997	0.696580022784264	0.754714563081125	0.195798996818146	0.510203635138367	0.82990323551575	0.618421048509546	0.578142058425398	0.870346717866075	0.670370238862596
cg03108229	0.0631970134702987	0.103933897731597	0.0528474014188887	0.0465010239906097	0.0472021425183934	0.0432318086195855	0.0553734482319789	0.0564019296318523	0.0907256642185829	0.577834003115661	0.706396136760838	0.0548275600135218	0.0901828151474419	0.0550753154842304	0.0464398082249415	0.0964220729553596
cg03109827	0.126076716321844	0.148225435841702	0.0396858152452013	0.0264432363333076	0.0221251417164193	0.408406624070851	0.0646543046195721	0.0449478598311766	0.0368732192869704	0.609145101686027	0.75773596656127	0.0236946347315041	0.0954432112794246	0.0381321235371173	0.0269841871712076	0.155166350747001
cg03110368	0.0916606028583538	0.05642492199101	0.0632618915092299	0.0578202896094372	0.0407522829804403	0.341298995742728	0.0829413064564083	0.0537645363880764	0.0837066143966416	0.761031073063064	0.88574230094782	0.0562791863085089	0.0455960947545429	0.0700689857586978	0.0458316802058668	0.0982291466411341
cg03111498	0.0885838495888448	0.191960550675457	0.128976217506443	0.0703127649814197	0.0389446167127719	0.461008141030436	0.06943149814702	0.187828384559105	0.0676887599766388	0.529072132057568	0.627923490798192	0.0496534989793222	0.136317077354239	0.0520299259965939	0.0483858834369395	0.189790471477632
cg03117976	0.0165120141294581	0.115613627109775	0.0612647813871364	0.0289144659555572	0.0144532710339888	0.677920863733937	0.0440817051921361	0.0391778206097471	0.0355413399992912	0.800945632392984	0.876132993559477	0.0236555152266185	0.0761034507047529	0.0217092270071143	0.0169320105242007	0.11374872442919
cg03120185	0.200203695253966	0.295581063717256	0.198323254950636	0.186621634111191	0.0895323405722469	0.586747869536748	0.180449048484506	0.373857063381344	0.180084633998035	0.727854721899409	0.897857585350016	0.11147611854973	0.247253765386967	0.151611248572371	0.0593759601100042	0.308442516744501
cg03120289	0.0491628388250588	0.109918985002545	0.0675725106776006	0.0262373316448141	0.0145649661082062	0.496271833181655	0.0872038308530091	0.113738033164795	0.0743300565003869	0.565142241800908	0.600537802184432	0.0247649337329571	0.0680759732407335	0.0196156075304079	0.0143921732878417	0.229718229078837
cg03127713	0.0497019212213717	0.0488396280251403	0.0425480427402495	0.0393476322726466	0.0392930341267075	0.558761274567372	0.0558832343982428	0.0608841330653857	0.0906502927765058	0.660598993125243	0.746569160731995	0.0447382816415684	0.070736891515935	0.0340103113785147	0.0432528951722354	0.124250114109738
cg03129384	0.183028204906735	0.291292206190108	0.190046517611673	0.111539000445282	0.0671910668730083	0.167049909709764	0.150407870430572	0.193062898778684	0.149545372023064	0.617280026718908	0.732216869753899	0.0595100272453023	0.134748851449269	0.135658240425616	0.039989082936693	0.290433898852059
cg03132773	0.0257550317252526	0.0538185181860717	0.0200183455084984	0.0200314252708275	0.0180931820439761	0.18470270263476	0.0212071451932	0.0415311782951804	0.0244779236525806	0.523954205657432	0.755863448267554	0.0218272003398055	0.0261738276262519	0.0244205366538632	0.0240711456166888	0.0435837019854146
cg03140968	0.066602468383483	0.203125539567874	0.0940968314643964	0.0405579414174361	0.0108908570155569	0.441879993388953	0.105200662611788	0.0532437253244933	0.0521933602667676	0.432305538645195	0.554398799695486	0.0393782466287519	0.168508513719419	0.060565334870016	0.0154298759886332	0.173043866152066
cg03144232	0.556341939721018	0.524242057736314	0.389327679355036	0.417660464938086	0.209750995804893	0.564607618710116	0.455158510506613	0.462440270372831	0.406128532041034	0.815795413674727	0.917023144641487	0.226441269723705	0.2901666170877	0.471682749485187	0.179762894549286	0.448725225017799
cg03145963	0.0421920507495994	0.0432417622428223	0.0255107550152016	0.0328326029805028	0.0428010105999694	0.483358651371125	0.038978908474576	0.106715311983206	0.0424118515986227	0.457729562430631	0.743709638832677	0.0581585438618733	0.0356979293130153	0.0348703530802204	0.0324047088316998	0.0454568136245542
cg03147002	0.08016551664715	0.147913235159214	0.0909762300363192	0.0548336631310262	0.0590370970204108	0.0717768258667654	0.12619786061984	0.0643418796497657	0.115365810177842	0.56410356985257	0.177654899198128	0.0410720721076353	0.0982198246801916	0.0730085144621131	0.0297554657013607	0.112923363317471
cg03151187	0.0616699387526025	0.131842375872022	0.076435615245275	0.0749791011923416	0.0360779309226937	0.624746778086224	0.0494050717421085	0.0791101215391226	0.0522978726286994	0.677867307042413	0.815309164798222	0.0717979610457927	0.100550282459761	0.0542970383343171	0.0418586106420645	0.144977135431315
cg03153658	0.026302017234324	0.0360913806734812	0.0272988704360944	0.0253684858188982	0.0214503917131844	0.350607774826342	0.0254859807480622	0.0301262100811381	0.027724954862072	0.714056070313105	0.841590245835363	0.0229346098959145	0.0224476641299766	0.0215814831544373	0.0260820440840378	0.0264265528129691
cg03158581	0.133538722672466	0.167723358548047	0.137885180177983	0.137524120072785	0.142648802849762	0.155958709442314	0.133051187663637	0.151246437058363	0.153254762685508	0.496056591691512	0.599886697381017	0.119751137392597	0.153027618916917	0.128982753596008	0.0983442182989212	0.178160615560961
cg03159124	0.0404128386223219	0.0493400196475709	0.0457701118903227	0.0423281135890128	0.0291374546581912	0.0274148007444165	0.0447289672699394	0.0248895086243034	0.0603233979655953	0.660227324113766	0.798465523772393	0.0354020373169075	0.0402663388394519	0.0326574454662279	0.022120798969232	0.0875864197976433
cg03163783	0.261228900383777	0.319531517769352	0.243221835062803	0.266845521590132	0.203658902596134	0.231117723183002	0.209269283396284	0.329721628051071	0.216706214002793	0.611339552094906	0.563452625888646	0.247459343711434	0.215956065961547	0.181341144646948	0.142235301804308	0.276302040410383
cg03167496	0.0860247634065841	0.164929887243995	0.119089357581771	0.0938539068752612	0.050875876947686	0.355122543427909	0.094904443371876	0.169681480656345	0.11153424170739	0.570099626486397	0.769881280878718	0.056522752467149	0.119543235088816	0.0598305918105153	0.0488530314292714	0.163866456616998
cg03168749	0.777043599863596	0.453908214634356	0.765844857043449	0.839644850231907	0.86143911913203	0.463529419736309	0.810037598528629	0.654974429154181	0.760851172288946	0.274354363191743	0.83751221714569	0.894971011873837	0.744541739124319	0.654180397387592	0.868795835324475	0.763856561086061
cg03169018	0.0522739942936219	0.144143921898117	0.0630109103123027	0.0331426005059704	0.0204554095797007	0.373087537500722	0.0706906987373	0.0829723895734188	0.0373746433408865	0.517118386164758	0.615475982483058	0.0382458928364507	0.0802319351018656	0.0403022218812511	0.0276182543506549	0.153997438557531
cg03170056	0.0972780473077784	0.0904471964141334	0.081843617928619	0.0657553364299017	0.0641997532451549	0.385918117343003	0.0723084735123889	0.0968908720540707	0.0578476319644897	0.555261539517089	0.711707360960772	0.0485809926300512	0.075940377002128	0.0594557235235043	0.0656548621935747	0.0935865006787546
cg03175653	0.151406876460942	0.244987600808052	0.141094477621653	0.0910730927042758	0.0593444488013309	0.588386767080108	0.158509915890254	0.117983591608591	0.113474864343371	0.708885088228579	0.815961142221548	0.118259197269043	0.129651017409551	0.11042952185077	0.0502643428473775	0.248979659883048
cg03175771	0.183096958596231	0.176316544492818	0.144455651101588	0.130911205234578	0.0825793820302177	0.118038461277518	0.0701676275778952	0.233049004924684	0.172505585662579	0.623592963833196	0.846914222790016	0.158469245745444	0.103565368558458	0.118579440153998	0.0890235693251286	0.282857068850709
cg03181248	0.179104139429212	0.301527529534719	0.163171313429562	0.132346306951316	0.0517803879547556	0.0705235452770612	0.19385039854142	0.133825056853329	0.159656505671245	0.539020178252516	0.708072984663319	0.0310048041123319	0.248667971674971	0.109991073050668	0.0151741526914384	0.276459148377556
cg03202804	0.068781635353901	0.226147552133713	0.0922133978212389	0.0945593422080105	0.0462536452318564	0.531859307382737	0.129062595083897	0.0933049824970389	0.0770675346830488	0.710395558637361	0.830217722492307	0.044693172912516	0.137040711286209	0.075480176972791	0.0387674397998423	0.152731223001683
cg03203223	0.0164454531612058	0.0225976777884584	0.0165755400835327	0.0129369786094392	0.0104135467167344	0.0141502820241837	0.0155325487729778	0.0170040772603367	0.0176998950995661	0.641258398358534	0.66259404431518	0.0135547462975835	0.0130367564786878	0.0113857991044495	0.00972452353455339	0.0257290400268082
cg03209854	0.146156548729646	0.221366132894423	0.14881821909767	0.112803024872397	0.0687773350699509	0.553973567024914	0.154059200774234	0.20332593926191	0.17756594452908	0.655010155087095	0.701187306207484	0.0802353589134214	0.209231090905894	0.138368611812473	0.100804962387649	0.272754841176365
cg03217897	0.0543779635233365	0.133947309549627	0.0740829279511517	0.0397115005483388	0.0363153028731721	0.303421790515749	0.0527851924221785	0.0979325952988489	0.0428887887647729	0.454042666406536	0.7651069973999	0.0525999619335324	0.0554626431787788	0.0422155837345124	0.0394740490297619	0.153823337499408
cg03226000	0.256840387615833	0.303217181670979	0.187726174181067	0.183305608910893	0.0781402507547704	0.698614619543129	0.148583769015124	0.121098314904146	0.111690536856987	0.712361842667394	0.549357364384601	0.0832255419840742	0.201161264248848	0.127154878535259	0.177395400877012	0.273946683340607
cg03226737	0.0514576856867233	0.180355668082783	0.0431759218169455	0.0297252582911051	0.0169195784741074	0.600200880087119	0.0468923045704244	0.0605286360128332	0.0719288960031948	0.678692281866001	0.748269512249187	0.0207613054064963	0.102337690860334	0.0256951904680812	0.0172541216238435	0.168607875245773
cg03227184	0.0630521171645227	0.109369201703299	0.063537524026319	0.0482370581772991	0.0302757035832516	0.602854296485507	0.0713586191925519	0.0512414694170439	0.0507698976253891	0.68843799608559	0.814936703439641	0.036640850000742	0.0752881935811076	0.0446494299796134	0.0292581081266321	0.138909555341555
cg03234186	0.185352243118851	0.21402506289596	0.110968866572365	0.178340804663025	0.0563124735605011	0.51319144584019	0.122271361941212	0.260933894140151	0.185127919511292	0.706641511763368	0.802532422128116	0.0888777336776956	0.218000104605559	0.166433880113217	0.0773867177876807	0.191638415625126
cg03234732	0.110464940546847	0.2227341964577	0.0715824707297477	0.0435353026717266	0.0396768072175703	0.472973034048606	0.0435898456320113	0.168794223360867	0.144344970770534	0.728707008116364	0.735752216603387	0.0669735488833121	0.0775223284178982	0.0488735913109504	0.0271462880171704	0.180978178013344
cg03237648	0.15290629062497	0.201759296275573	0.159849527246688	0.122967938319386	0.175505453404805	0.377218398180598	0.176526422746518	0.151526082548948	0.151128746621979	0.58524989962097	0.477977249376488	0.250745834783985	0.168451959052946	0.139770166141891	0.123167384991412	0.210820443360913
cg03245632	0.116211123315613	0.167643917122317	0.107351507648924	0.0967058198854842	0.0696080134947605	0.195590369578636	0.0991100642358635	0.135601393915017	0.108472161306729	0.523135371706529	0.595005819480183	0.063682894324915	0.150321900166293	0.0874476174971661	0.0635372322531763	0.162930997379281
cg03249890	0.268304767630095	0.392216900932801	0.275879833690495	0.296443752309682	0.234007096284786	0.188319024312896	0.251005635943114	0.442989650392636	0.29054601853036	0.678587169283603	0.734775292726702	0.224717924289846	0.354108382287227	0.262848012024092	0.150562742824443	0.360095844247623
cg03252986	0.0831137731363494	0.190300033675873	0.0805780888841376	0.0713603204961156	0.0405684953230699	0.33994865063335	0.0671667895825374	0.101140877798481	0.0621262576923433	0.43008557105466	0.703976924842097	0.0558042045152	0.112704764118508	0.0472635523017904	0.0399955621995182	0.158209041483546
cg03263618	0.153519757801085	0.143676997008781	0.123878721759903	0.109050604248151	0.103891818120835	0.362616497970888	0.153957173802609	0.201810755973619	0.127776181010541	0.468771380965212	0.59903504994463	0.110215536693394	0.126860254976734	0.126122339019601	0.0709027718159123	0.194076029760533
cg03266453	0.124296058933231	0.183868203034599	0.110150374265421	0.149704415045546	0.081181856375003	0.524023815561325	0.109137511297852	0.133053668695067	0.162097410013524	0.676375989885823	0.83354352031603	0.0981420866386969	0.140626377408522	0.0794064384602666	0.0905038330636774	0.206286728575993
cg03271520	0.803530513163652	0.493315761874721	0.819233384707648	0.837848465383969	0.859805214237846	0.502480682362078	0.872098651590407	0.717758929078036	0.816165452451083	0.244440173363839	0.200568774956788	0.877566209971251	0.812278621264314	0.640433031165878	0.897291658282422	0.789346447807707
cg03278146	0.018710666521751	0.101390391058428	0.0244810836755685	0.0231708272142539	0.0141849820686722	0.284623466538279	0.0265872006597412	0.0827147532179382	0.0265075071307543	0.681104403660777	0.922090628825272	0.0182739558764859	0.121382336307333	0.0264042021060335	0.0176566009535147	0.0913548528316953
cg03286235	0.013754832357686	0.0318092439273176	0.0200208699971104	0.0186411738208468	0.0147903801928535	0.0217373788034553	0.015571782653116	0.0179586351781561	0.0204256913933001	0.591548158067356	0.789870072972068	0.0154297601295346	0.0167479965170665	0.0167851402081172	0.0167196249262287	0.0278476674606282
cg03289872	0.19901446716965	0.339208335715733	0.115919429886552	0.081242903888379	0.0335046756180381	0.546161482943295	0.0962840636336464	0.222435511651201	0.213613181963339	0.697314320454508	0.818988809696208	0.0515540007269651	0.323505254022802	0.0971818979749194	0.03551007973746	0.232230638151432
cg03290213	0.557899903740439	0.526002294608695	0.525887461806436	0.611071222292799	0.873158492151984	0.472138909627364	0.635446001101702	0.896719276328939	0.50209219156448	0.325410785003828	0.167905880980693	0.869506352088543	0.508066241349724	0.500857478610512	0.916521241584042	0.543772888681329
cg03290602	0.815892343678567	0.567417324313342	0.833401601055908	0.860792242308445	0.955449463795246	0.448238160387652	0.858865968867607	0.819032816809053	0.83294678327695	0.426302865917124	0.162384785417543	0.931070286907962	0.789854855067504	0.755614824567997	0.933185943478937	0.870659631169114
cg03304610	0.022864573503783	0.0882380111049458	0.021074066861797	0.0226372132451146	0.0193032298378859	0.527332402925601	0.025478486165843	0.0406892989143567	0.042434073760448	0.710866074301515	0.879088842408285	0.0283420253824218	0.029038883392892	0.0300472501651569	0.0174293172329746	0.0724304272000535
cg03306221	0.264619022288643	0.407399187933154	0.246368613569333	0.206208966385036	0.121689373468445	0.798348091837275	0.247028634259422	0.334355945615474	0.221113276265813	0.838922276637056	0.690154879049783	0.12488291917472	0.356881697840289	0.150052092466172	0.271245878517226	0.380515584960486
cg03321592	0.0871548423840821	0.111491098224947	0.0587492441140113	0.0512942503966601	0.0227272596778751	0.0304843004796469	0.0512613285444922	0.0461998344141318	0.0547856236174346	0.689424524455304	0.116006742246172	0.0339503038900469	0.0989243606748254	0.0286498862327361	0.025285866222405	0.172335351515797
cg03323292	0.0150373370090417	0.0226517523603204	0.0257198294797386	0.0162595034815952	0.0151539132501697	0.0188227929183601	0.0177688371802292	0.0205810336755108	0.0482929839919656	0.581178578618848	0.815115110249513	0.0199570680560135	0.0199374921695376	0.0169388422462932	0.0135533348113684	0.019055888425442
cg03329976	0.20824541616734	0.30730414397418	0.201764300014641	0.177503980606542	0.104107862431069	0.524545924180196	0.206309084371153	0.231084979717611	0.170246369560039	0.711092754412852	0.85058255922834	0.158398476317851	0.215354723001326	0.152019857912616	0.144682076733916	0.318420794055465
cg03333330	0.200670598159148	0.288251455676585	0.173003432353543	0.188216237192635	0.126438138141318	0.510549903984241	0.151435624869357	0.164810804935468	0.208140767055724	0.669839191969	0.806301947579175	0.103069898378478	0.229918569810126	0.164112693494737	0.0826918623551592	0.216642243519173
cg03340649	0.0488883264423104	0.0831839926183148	0.0301195169360942	0.0332376044223068	0.0158180462795331	0.221592584703092	0.0322676408417376	0.0540906788915798	0.073953927854559	0.528557260211404	0.771707598702994	0.0274866378553655	0.0903634204501831	0.0384487275285334	0.0197270664665394	0.0828847043454332
cg03347018	0.177966535267087	0.229324213346769	0.189092578724411	0.17273188485831	0.095314288984044	0.418813942675669	0.198569160224987	0.158451919712872	0.156913565826956	0.562137178540685	0.731033109831847	0.279115771300661	0.222532078038278	0.138353590561506	0.141842783142419	0.29032716814342
cg03350814	0.0450180350601501	0.0617604742071086	0.0453703677666262	0.0504533479238564	0.0535848620676663	0.041180537731266	0.0506986573977472	0.0555606130474565	0.0680059934430919	0.50863495151525	0.823955217973989	0.0494314885873489	0.0454244532662286	0.0338845404123018	0.0475797367570902	0.0709082095150953
cg03351460	0.0643188966407358	0.161125931399436	0.0428720054390799	0.0497659950478276	0.030320532934961	0.0603459036767075	0.115493976938023	0.0627059482133433	0.0704256574984456	0.806501192916975	0.9084791263343	0.0305062455040758	0.0451640498970697	0.0554817716671146	0.0289171837149245	0.154612621042365
cg03356900	0.187163120628309	0.221954149586992	0.182985076946097	0.137681607205911	0.170475517716941	0.389757860340126	0.145681524820113	0.166984981463996	0.203721148716383	0.62068316771328	0.802379207974617	0.187505603493086	0.213808691156107	0.14809516433461	0.124631952423372	0.242338285549908
cg03366925	0.00819703837348494	0.00920567659659491	0.0109222119152356	0.00782594121448667	0.00657628085319533	0.0113531746445533	0.00952488608954534	0.0124794998127285	0.0305858621344019	0.351530287061474	0.460398242545646	0.00981195350965095	0.00955849416552841	0.00753869224950247	0.00788037902709976	0.0179706595745936
cg03369269	0.138024586189547	0.176554307066709	0.165928523779972	0.0909230568591745	0.036821975328359	0.44650798036847	0.128974464267227	0.0755269262306252	0.116345394638284	0.48263911316151	0.625054234025623	0.0248923746271177	0.166128853945031	0.0936665612427496	0.0286585624562062	0.212311856687861
cg03387135	0.0201468799628394	0.0613101868171472	0.034047486200929	0.0271482379247124	0.0129422769588888	0.479924958861377	0.0222855036969234	0.0230564022497081	0.0257446811791015	0.600688251595828	0.729720564680192	0.0208391453696417	0.0337360133538812	0.0196126720342753	0.0214398727495712	0.0773480487474221
cg03388193	0.14418852908466	0.163951467670029	0.0960129836867223	0.104142833868209	0.0362358450286441	0.4414178087285	0.138263295039616	0.14561006821005	0.108718591681432	0.601577713127445	0.853000658069179	0.05276417188138	0.136419187561728	0.048524759699105	0.0757698634586664	0.162517778381244
cg03389653	0.0719436658061471	0.408134284400205	0.1078826269663	0.0755492851055495	0.0299649131528433	0.615668327914942	0.175004290751148	0.271779482599421	0.155503185336627	0.643665462162562	0.710486228038334	0.0563527903086658	0.289136352248438	0.0669201630354613	0.0219336806810955	0.135411541760533
cg03410436	0.0467989770571626	0.0388241504729876	0.0567429814580097	0.048036118304412	0.0327818897390713	0.0223991630720277	0.0471098519356788	0.0878543511582467	0.0341937356838024	0.584474027871379	0.789081461052144	0.0507494522053033	0.0330624051735277	0.0420296510390838	0.0387150232750229	0.0607542528479023
cg03422911	0.33138035199913	0.482715314903836	0.287868985426555	0.280442374923011	0.117942453155493	0.668124753429141	0.262632937024289	0.454822153171231	0.289767013425789	0.728059184565186	0.850042040407756	0.144408757574583	0.334933312978143	0.266966348631026	0.206760832656842	0.379886099333343
cg03430846	0.132935455478895	0.228889539031718	0.11436843555914	0.122425873156792	0.0839986038063122	0.645300307543147	0.119510276550045	0.142035995578429	0.122027902675691	0.709940737193592	0.835177434213734	0.0775269587944858	0.19246119212371	0.105582629285464	0.0754712620602567	0.233936344472349
cg03431846	0.372086723965274	0.105597171766215	0.14404257955204	0.114197848891252	0.16764090536895	0.527621258065229	0.11111339894514	0.465916686361839	0.212251005421834	0.625371154243444	0.660615987800687	0.183696786059718	0.118643786219662	0.107024243438225	0.0935301067362719	0.196648538850171
cg03432464	0.722663677500793	0.669036799479881	0.824138107857061	0.840577135280707	0.850836321977514	0.451463577374233	0.839606612520677	0.737039859627266	0.736060426403067	0.381800026514841	0.68956925815646	0.830447421869768	0.819536123800201	0.741472361499493	0.901670580473203	0.850548780955122
cg03440588	0.3810288317459	0.316268531519353	0.264257101746084	0.205353822964896	0.28455684584908	0.626591039913853	0.210162307057809	0.336529793007152	0.291027172486589	0.873512303986674	0.899492927824619	0.264974194862482	0.233297123084123	0.204954630322746	0.252870444942396	0.368585064920154
cg03440799	0.931308663099004	0.864333824892236	0.848802073042479	0.930436631314395	0.911393462060265	0.640623312822996	0.913770660788312	0.910989910176258	0.906428515898427	0.321189386709855	0.167612761404104	0.791898886593822	0.883144693081877	0.874713999913656	0.462457824019157	0.894884226499066
cg03442378	0.101157998198913	0.227522073423425	0.158513236514879	0.118538558320539	0.0880526832503326	0.49696505017137	0.131349108197644	0.217786362188894	0.107547197537551	0.634960579431159	0.761733081765921	0.141664852372037	0.145160995127632	0.0936512535327623	0.0924153025808487	0.210022883222641
cg03442425	0.152741449585367	0.24033578601424	0.175337468054992	0.171063996602231	0.0754524749612394	0.571825082541971	0.243942569294723	0.151625790755476	0.08175254106511	0.61780607438897	0.713370088374917	0.110991733821916	0.18713862409204	0.113516658742445	0.0292733044032355	0.266681497766651
cg03443455	0.396612779428238	0.383349713905353	0.291397123179401	0.348053193325787	0.226097563125181	0.397319827261984	0.255126949607043	0.447138805329859	0.294072326508492	0.719696579238419	0.781761571876253	0.233359740740342	0.382493596248178	0.228098503488473	0.264511812551991	0.374956819958749
cg03443751	0.0369692115681145	0.028612852329815	0.0416816383310863	0.0341678486440416	0.0231873380024747	0.140579629519906	0.0296132584723153	0.0259323276452712	0.0280116227930503	0.565306727069029	0.894885047818913	0.037129947877335	0.0237441488376418	0.0291477100344338	0.0262524472811484	0.035877147305159
cg03450948	0.223920288601858	0.417410774211519	0.208063708977176	0.16754187329805	0.00994569862249981	0.123240557929628	0.194588376495752	0.141558128012604	0.1504714858908	0.737305996188268	0.709810639043934	0.0160549804840396	0.3160444095202	0.075407457961112	0.0146925859390633	0.367935098867805
cg03464573	0.172592034822625	0.285065270829759	0.264975040693529	0.210136544714929	0.0944372709034612	0.456908552413381	0.203077034153381	0.218127346145997	0.184015341575441	0.597169527182288	0.392495534236963	0.102735762613841	0.319081449581183	0.166520832543644	0.0673572438676842	0.282429953667341
cg03465206	0.0175402411219934	0.0236023980143879	0.0192185563731651	0.0175601292750742	0.0148531410946508	0.0168979506690179	0.0182533113477962	0.020654736346174	0.0218023039338118	0.604116265489337	0.758477370112822	0.0191867509536194	0.0215158530625698	0.0193231480924207	0.0160703055922943	0.028988771214279
cg03465499	0.381299110305021	0.262893730904822	0.244873548559395	0.309206317673865	0.126051947150241	0.149204180490497	0.283816371732469	0.217526220084904	0.258756061372224	0.374720027483126	0.12772693746662	0.145859381990164	0.225787961409533	0.175284275982548	0.262928218942921	0.275791733607273
cg03469521	0.0465440213289638	0.0275870054823921	0.03526976989864	0.0123890084931734	0.0110162903262497	0.239735238367681	0.0285007388898103	0.040300090570676	0.0158991411573826	0.0194053662501217	0.640025172574967	0.0159737175221329	0.0743874572061093	0.017490603788261	0.0123850364640368	0.154928616465014
cg03478689	0.0814294075237759	0.143492099582474	0.0645151539699952	0.0818289920444656	0.0313557806847467	0.0601863664575996	0.0570226641323808	0.0658813994760441	0.0654188454466989	0.566746520358869	0.814811357173444	0.0433115050846113	0.082933842671659	0.0387707805052129	0.0359604157943713	0.164910043451425
cg03483626	0.305002392087896	0.300336264391655	0.271902141801413	0.343166313752711	0.297837740880582	0.479662158024218	0.31968690919956	0.436856693816103	0.302420945760534	0.690214917812881	0.641295726952381	0.33888184497399	0.284157876313145	0.256677991224879	0.292603960597432	0.386039794911058
cg03486010	0.0718357668383922	0.0585469153420948	0.0427853564112479	0.0538036114144814	0.0557808804483525	0.0829498587759416	0.0413842532391851	0.0429790374391394	0.0615590936801445	0.388969850395844	0.181742436978387	0.0625389638065671	0.0503766089293803	0.0453683320876902	0.0393784808530256	0.0735631785082549
cg03494634	0.612932408549403	0.579108555150665	0.534721509737494	0.715114784895163	0.661260983644869	0.308575093262883	0.683555990637087	0.371638520389625	0.687353007380348	0.124792135645369	0.0902978921650195	0.674989426889792	0.69471825464668	0.71369954835753	0.323297884122549	0.716957887826812
cg03504865	0.132845122470894	0.191653259765961	0.139588440716708	0.111149877179323	0.0993128324946545	0.548030350200947	0.166375782501057	0.226197290802986	0.109341564342017	0.552757854317565	0.871741038059025	0.109241809559839	0.189188226986875	0.101725007429117	0.136313887032437	0.15037665172145
cg03506033	0.0436836513267242	0.0927405309096512	0.0453065454366643	0.0473311436323665	0.0259514558970925	0.459034269286521	0.0494246759670475	0.0382910008113573	0.0702655498539691	0.646053047754244	0.797060004404785	0.0199407645812107	0.0664399176483433	0.0306762866950533	0.0253269090994173	0.0864785118791451
cg03523252	0.794139708641277	0.814143920241886	0.86658494184129	0.867186875177649	0.732578659709129	0.460663289337575	0.834023713468632	0.757205957293993	0.870637954988484	0.401659790004688	0.192081801182018	0.747896480869149	0.836810381837929	0.757919024434935	0.878802133942105	0.867582391175685
cg03524083	0.112390042874293	0.229843957401689	0.143025349401678	0.0869151413233228	0.016337542749273	0.468348166961517	0.171777264408876	0.275906017385826	0.125836354907022	0.608876354189904	0.671685981690268	0.0259739981431647	0.209872824790058	0.0555661943883259	0.015531400301028	0.281644114639996
cg03530754	0.1217295724556	0.251392086890877	0.127352142386552	0.0743471555190323	0.0162464329418479	0.577561169751244	0.161400503973985	0.178355246876228	0.123746014483258	0.770567140454424	0.798213358805405	0.0409430241096241	0.242407832354439	0.0554049999755545	0.0272281079235093	0.277494132289993
cg03532274	0.0593177037131145	0.0518021984210508	0.055419289270439	0.0464641720346533	0.0339035558833916	0.291780270764551	0.049803760613582	0.0636064131296449	0.0687051604926739	0.509019232630757	0.667594861455782	0.0503458964541231	0.036985392303465	0.0346368988360933	0.0485115669458275	0.0462602723085955
cg03533005	0.0288939375035333	0.0412742644017382	0.0490859338135274	0.0375313509580388	0.0248708262182685	0.41837893748244	0.0365709919996343	0.0493475473305187	0.0498171523148777	0.566651854287743	0.783392846034586	0.0560730355899392	0.0443640112883426	0.0339896082740604	0.0325531232627573	0.0553758463663151
cg03533256	0.76381345606846	0.568660188149348	0.813266124261709	0.795577092301929	0.68936494694079	0.624967214123326	0.79183702865767	0.731586151709911	0.822420410594022	0.748230613532839	0.851869843212933	0.697241102606686	0.746377192032346	0.76635728785503	0.588206089917256	0.806550465260003
cg03535659	0.066620546790417	0.125062152821581	0.0786533951675652	0.0775322375470854	0.079335103746285	0.113726827165105	0.0820710141773567	0.068346889251977	0.0629718714829549	0.592990951522464	0.855050138356627	0.0470224410315387	0.102988135729162	0.0506864214412469	0.0429989283443744	0.110286145264373
cg03536375	0.148869158800498	0.150037427401484	0.137044399876382	0.147502175525321	0.350487456518215	0.15006756369517	0.155064504315749	0.209672339334465	0.142864337324053	0.237594098037578	0.622948063469739	0.293235297946223	0.126585192565303	0.145385213540327	0.100729778675951	0.187895651335451
cg03546977	0.337144036241422	0.422338060539566	0.291864306857882	0.267132909073306	0.271055025290663	0.235470407168341	0.244350239937369	0.393075162798523	0.326675723447141	0.708209595141399	0.808031697366096	0.307385132129216	0.340097224428098	0.170152104896581	0.329509260990958	0.390924709518255
cg03556497	0.094305041588826	0.112538402942622	0.108117438504473	0.078882228166307	0.0558621827133525	0.165291499423953	0.0937997620579286	0.0832246754612975	0.0877875744309498	0.514408637446745	0.709021508558914	0.0679472376004669	0.0969625818847321	0.0566311328870798	0.0679212677617004	0.114544536586929
cg03561565	0.419371738522871	0.366299334746045	0.274686995617537	0.221121720387596	0.20521256615586	0.526041921554437	0.289875115168853	0.420171061959759	0.310932340119995	0.840711359597028	0.862851593205334	0.164322256148834	0.44064284686144	0.242799748153345	0.224619216279682	0.317029789678454
cg03566418	0.219818438631373	0.129124410673817	0.0896174800569039	0.112138907315498	0.0486172811171071	0.233377315092179	0.0543891257834017	0.156671097978458	0.0508456324871029	0.720948633621925	0.850815317183477	0.0591092594635664	0.169425626594192	0.0510442687116861	0.194733915969397	0.12316871038
cg03573068	0.25450789532174	0.255443696962457	0.127276909131288	0.114617947545277	0.112402476190399	0.455221428421514	0.130756102358001	0.266009785754557	0.175834582673607	0.714599580361356	0.895759176095064	0.0801370526768558	0.248309046734909	0.119161168999774	0.176628621325589	0.230806434470502
cg03576419	0.0711175886706948	0.0729959749991176	0.0404649057438689	0.0727247037029652	0.063182127395503	0.0489338740519628	0.0525042014976477	0.0670403639422372	0.0752825091656217	0.313177767297513	0.728884201739364	0.054979923235698	0.0590235219136481	0.0474554429055314	0.0557952993834564	0.061366148288706
cg03576469	0.27561212907642	0.310644411586431	0.167779306436478	0.199810845627923	0.0407741403859525	0.0923439822003533	0.195705862048472	0.267605116068953	0.181842440731558	0.698564002468542	0.818771473567358	0.0643670554335785	0.205735688490685	0.14635910638196	0.0538380581512197	0.303130077922507
cg03577153	0.0574163952875824	0.0596824066998532	0.0592908825827468	0.0575597092576094	0.043054147819992	0.288760564643773	0.070129023287984	0.0492851867176232	0.0740716639028485	0.0510728672279067	0.674671359640085	0.0708907694045035	0.0421323389414565	0.0534844857868992	0.0427110212223403	0.0555398817569333
cg03583016	0.142544633410905	0.188638559897525	0.140633597821905	0.130887310178085	0.228067249988672	0.211509491119588	0.110429845626684	0.307885777345457	0.0854098904981804	0.269997927731187	0.478523852063883	0.30059911322768	0.105733798956521	0.123742398526446	0.146054564815685	0.181018510433518
cg03595100	0.065607003463374	0.106934296536215	0.0824603020200952	0.058204904650717	0.0537602459258739	0.0800785217415492	0.0787324585365111	0.0969224326612222	0.0700465779994845	0.449104992447952	0.528295428842325	0.0812739525173168	0.0616841835630551	0.0460717126778873	0.0708812652701966	0.120238489801785
cg03596016	0.0382405725291074	0.0427933941259635	0.045450439123359	0.0302959000240041	0.0250906732061128	0.0270745231153068	0.0270104319866413	0.0288419889960801	0.0379955901553693	0.0320312134939703	0.458724055876458	0.0257991953719014	0.0279105908321407	0.0218480103822781	0.0237354113589935	0.0872825940443682
cg03597347	0.348835364888501	0.370983218482058	0.276991756677579	0.289711342655406	0.083698007279753	0.362229234173461	0.361618550088715	0.311148852276218	0.247045610671011	0.603522887517494	0.747870652647906	0.144330600756629	0.391762735890397	0.309552424096554	0.31943116762962	0.437882060141605
cg03602280	0.0952448578271447	0.267244447714347	0.183228540740782	0.0739297550135348	0.0168131058628599	0.675798364263447	0.123369302485917	0.21251126207257	0.217258442030291	0.806486073563585	0.839703200744669	0.0303304697591545	0.191680490030898	0.049905983089843	0.0186506645300159	0.326336008387304
cg03603951	0.0229676642507284	0.0752520874729449	0.0209119915568703	0.0364034165843306	0.017437619242505	0.248836181308371	0.0312101446823255	0.0305769890339081	0.0353995809310896	0.594391730309481	0.735599160159416	0.025115180025755	0.0326459458995087	0.0256684197079179	0.0140084399517885	0.0344438320123853
cg03611007	0.0209477776743913	0.0176371048356307	0.0160987977942268	0.0182955637181995	0.0146451437418309	0.0160846522746565	0.020063630355743	0.0212071452566663	0.0575063398768758	0.660066101018691	0.824410623569117	0.0185979101696113	0.0175285437589511	0.0173113825845295	0.0276032047853811	0.0212572178083732
cg03611452	0.0974976308087819	0.198968601903843	0.185779846112539	0.113593601212542	0.0119588828982663	0.459520056315859	0.163639259142721	0.134507777906825	0.1168651340419	0.505189901318926	0.667471229791965	0.0216443327340281	0.193569753871029	0.0966471241564156	0.0133401972761175	0.194646269133384
cg03625010	0.0233821702116928	0.0227149586017711	0.0255552933504853	0.0266895622356093	0.0228505830784372	0.0397804220238747	0.0260724761159923	0.0337005131400091	0.0267495012412776	0.402788383376847	0.750316391339632	0.0328538747953	0.0239555555085439	0.0208476828702891	0.0328088090466262	0.0272869657810746
cg03625109	0.2002843458221	0.421684927917114	0.346108174596229	0.230356853202649	0.100030352911814	0.525361369321477	0.197368156627658	0.209021469007379	0.196446969556093	0.837005946663299	0.906869155532144	0.0799479105053195	0.38797544850668	0.236840610536161	0.101187894879317	0.396144195128028
cg03629794	0.0165508948538947	0.0297240964381576	0.0206071238774835	0.0192446057698113	0.0197151886987614	0.0296264836955022	0.0205157644476136	0.0256418229116531	0.0244784333381264	0.50298540730298	0.672884719085292	0.0628935311429006	0.0232193484695493	0.022101916565444	0.0176232347666592	0.0464295848681313
cg03646889	0.0770903789701805	0.173376909527109	0.102433852875949	0.0480013438224372	0.0140005166783688	0.400034390680752	0.0528591548967733	0.102834374741336	0.0528856269676843	0.482038909529432	0.797288144059256	0.0318457309365457	0.098905604639563	0.0368496596434661	0.0178744196867745	0.191634109204693
cg03646916	0.122911974855232	0.1929743009938	0.126453214318302	0.105301378490143	0.0454609511986932	0.0790649583736261	0.0889723832048168	0.237443414468047	0.152579530143063	0.747994103045918	0.964465409119615	0.0590060763228427	0.176472482690531	0.0995063110999374	0.113995901870372	0.203628661240979
cg03648334	0.0534002555911856	0.0611121429789493	0.0394173294545772	0.0684096631444782	0.0408643148450527	0.647340115713413	0.0577674880444338	0.0807906762006435	0.0712862358564826	0.705065167799998	0.779258860347834	0.0739617204041229	0.0514320621758502	0.0453037381114311	0.0528845912419797	0.0992572160132469
cg03654735	0.0457839001217074	0.136134113480118	0.0683906429685062	0.0435416569478808	0.0318157990746496	0.369014037260153	0.081277739149157	0.0457000136447895	0.0422167016954472	0.750776425962088	0.920658212216226	0.0669675550890051	0.0435683450309578	0.0455359627765097	0.106382215569653	0.0964946185457621
cg03656899	0.114521394772875	0.189534207344735	0.148252047705064	0.149857549519262	0.0761652399772972	0.288818428109091	0.166179067196277	0.198366958220515	0.114478151597703	0.564808606691154	0.739601388135031	0.104775604297004	0.187350795865564	0.0981954448906104	0.071350072905718	0.190933455684238
cg03659519	0.0531882969116809	0.190128021846085	0.0729732211037397	0.0192291849676588	0.0133039715952854	0.480521421285956	0.0532936459168617	0.0814705129232835	0.0388469836516709	0.571515803594849	0.740478412612344	0.0238693820611396	0.0901801451238823	0.021205435524644	0.0131115802412773	0.222957879433209
cg03662064	0.254919269650809	0.199860681364511	0.161046997830148	0.162525649352454	0.119262191256758	0.42265796489555	0.153671596463206	0.141965523263892	0.178742757107342	0.446550986087979	0.715289667413856	0.157631142505089	0.178696736690424	0.161810188142171	0.0890858330895781	0.212138601654611
cg03671802	0.240481577939076	0.255872162564044	0.188430731507418	0.22172733806165	0.0970570890304274	0.580224515201032	0.170204231784369	0.279274709350104	0.214974983287527	0.665094035688669	0.779755096155326	0.163501498271309	0.208790496943928	0.177043995298862	0.183261263105192	0.271870986399806
cg03676512	0.0714724975507024	0.116256681185577	0.0818185105306704	0.0768820820419354	0.0286200065957138	0.449531813636498	0.106850058448065	0.0503516533361934	0.06211220175403	0.725986490937826	0.898171623845338	0.0560282694513101	0.0970747405047783	0.0617465830771096	0.0364789252980852	0.207771047741776
cg03686593	0.035238970459692	0.127435354432529	0.0914227092993406	0.0302178175247687	0.0213922094637863	0.76893765929319	0.0407561982512576	0.0365843255602079	0.0462939383174101	0.874396518621359	0.885057495220454	0.0386155263601009	0.117828397367921	0.0343665689417056	0.0291846877424994	0.156368724605715
cg03694713	0.147962161801678	0.257066994218467	0.152935853902909	0.177915535375136	0.0548512860567067	0.604591778675507	0.141618474205155	0.149735401081347	0.176765618005067	0.664346675651833	0.736851499708033	0.0831485426786067	0.242971449630254	0.138821856035123	0.0380357133740154	0.282634082557405
cg03696345	0.136493589447701	0.102488131548116	0.0822590702511131	0.0638352377267842	0.0555446960204544	0.362346580188237	0.0675705861433768	0.0983397845638252	0.0767010804267416	0.2251269427605	0.514449208443793	0.0858546663737125	0.136131100577839	0.0625441365672526	0.0763319379205806	0.132982196963268
cg03696441	0.0381029428563672	0.104927726084605	0.0654825948954054	0.0455897991652554	0.0355864038438933	0.0487842704814635	0.049334797141922	0.0349108932915972	0.0413291636059644	0.511515094383541	0.567004204348768	0.0457552759585077	0.0663322453207894	0.0336436402611838	0.0387760732987417	0.0753472127874122
cg03696599	0.202832175005348	0.282083972758325	0.211456994562601	0.131408639842181	0.0509427685832524	0.542991656362219	0.149747664187224	0.370723725503768	0.177225525240561	0.640813446088296	0.70779284520207	0.0970052067363199	0.217219101620262	0.144526514372182	0.0594470790773693	0.303407885173332
cg03698948	0.0493541584936487	0.108174626354733	0.0651768396295774	0.0561883602281188	0.0326673260505988	0.387916617779072	0.0796464120992289	0.0857762668661861	0.0692387647083177	0.701193407786609	0.749408496529294	0.048508261823888	0.0505715026926084	0.0468963647808048	0.0398826428406881	0.127627523298613
cg03701427	0.0803791877207108	0.0873703536037339	0.0483927658611314	0.0603032093755531	0.0531421896653885	0.0804678791189704	0.0716800428305689	0.0548176142199284	0.0656333114068133	0.823237057211034	0.9271994722068	0.0496242241665612	0.0550635803999559	0.0612334260914672	0.0569333694851486	0.0690740685301958
cg03713642	0.177795660101919	0.265879601931215	0.138283468917345	0.125000391625248	0.0897183437977774	0.719021113296531	0.140645755310567	0.192630722610023	0.242518319248589	0.855509817216746	0.902339180167449	0.187094227292962	0.178211943868622	0.127530270108756	0.184075439777995	0.311120827755833
cg03721362	0.0264259907902749	0.081723846231481	0.0496001953916198	0.0225542104293499	0.0224614287135122	0.65011071874883	0.0274061021150102	0.0679468062377548	0.0693094384617967	0.601344124263894	0.75458980054525	0.0237666567714748	0.0551094483952349	0.0206378720854811	0.0199674391173626	0.126075627951647
cg03726881	0.115048770901637	0.120063363792351	0.126773580982	0.0672491531976124	0.0899788860867938	0.152229170548922	0.0770229650801562	0.18526689067812	0.0991305260461552	0.601572818220085	0.718749302197154	0.16216544038727	0.102243602621916	0.0580963416827981	0.100095771334593	0.195119060067095
cg03734437	0.0445039488866644	0.0891031515957722	0.0358863741851238	0.0281565617487534	0.0112657728199992	0.543618753370564	0.0466822560095143	0.036797708946889	0.0587687034039817	0.654490199515614	0.767262539221436	0.0135550876530993	0.0710471566808772	0.025475686961184	0.0148999001856326	0.139313232339434
cg03734874	0.202149584734778	0.278757886292208	0.173741352324745	0.128210544867477	0.075647486939297	0.572109868185238	0.206835071215322	0.257421908205465	0.204422224315186	0.570964548760568	0.738969222314577	0.111687652910534	0.232327942249225	0.125854441325673	0.144231763324277	0.277359717941491
cg03735888	0.0220146620561779	0.0245408205210946	0.0329880793511967	0.0213266357737954	0.0281274737476683	0.421517301658474	0.0237363541711866	0.0294623035879822	0.031814559786351	0.215006032454783	0.807827978347771	0.022042675223908	0.0238897602831997	0.0268835508718451	0.021657230183714	0.0372860409748029
cg03749016	0.0603957119391917	0.149025063465817	0.0745763424009958	0.049299605599803	0.0424056362216562	0.303622413822504	0.0447904620793642	0.0907473376413374	0.0820415228562228	0.519396233603224	0.74451331296427	0.0591533572160814	0.108877973239185	0.0385812907191511	0.03584529793473	0.12389907125437
cg03753331	0.108754847954749	0.230527835665528	0.11349490448284	0.055862996795871	0.0253161227388272	0.652163380371732	0.0720370990330593	0.0489253986026597	0.140924530926908	0.735845942841213	0.868556911161196	0.0233736664203159	0.272167782963838	0.034769477413222	0.0189379643823302	0.302907306893501
cg03755123	0.14370384388279	0.184326426578179	0.135035932320392	0.162444357691904	0.0705969785694099	0.498222803683332	0.123413434269775	0.138994528999244	0.12796724826011	0.547569152890355	0.624997196683591	0.0818921033740048	0.165938416096167	0.100603313329459	0.075255825033693	0.212098419166846
cg03758181	0.0841979000457488	0.152059900281951	0.131353638126088	0.0789224731362016	0.0363782177898897	0.0696514866108643	0.0624949427106885	0.0777865659322013	0.0451316640227683	0.393974732705962	0.729705045251128	0.0427487328716511	0.0887692636762051	0.05718750673085	0.0501446933768711	0.146632221491462
cg03771939	0.722763128233426	0.663676753768348	0.714838466013605	0.724674716754846	0.512788483730963	0.666632855255844	0.648373091367427	0.749295255301608	0.710526224809294	0.324451397445165	0.323163196078587	0.522097091259016	0.726099412938618	0.523616867876516	0.695925827323935	0.652411745542571
cg03777459	0.10093522338516	0.155672861485838	0.122886788839787	0.0736337385701603	0.527485412425928	0.666323129328105	0.144321427202766	0.176052704969244	0.110149212325946	0.556854764731692	0.568566088491457	0.215833096481142	0.0913091252166918	0.139090862165476	0.170981748979921	0.133231489357413
cg03782202	0.123756412379707	0.324321336633838	0.216265715992041	0.148661171619624	0.0422398901722656	0.589522300883229	0.196192500061713	0.128979920650938	0.125978989846935	0.75169918908747	0.798401560229662	0.0499014176096831	0.230412451815904	0.116596441617009	0.060336475004512	0.302528467037851
cg03793804	0.0387274906258712	0.0280977895441012	0.029389288472535	0.0314976534055049	0.0243603439843183	0.126071894153676	0.0281010238639025	0.0263835431537944	0.0246302928179748	0.204310365556204	0.809200761704946	0.0259179314975316	0.0184814873562696	0.0277096582553504	0.0231684615505045	0.0368386163442439
cg03815116	0.842130119880801	0.613200897965184	0.835884839453958	0.876959193258107	0.927108951170504	0.457816524425398	0.838882396725554	0.742095393321691	0.850469930195344	0.258647712534378	0.215270445384278	0.908156937948817	0.815500467392191	0.699959967553352	0.90338184027482	0.812533224423994
cg03815358	0.165025470199265	0.237012564510496	0.195503467805633	0.142876222153495	0.108152405128082	0.1562336020867	0.145213324014509	0.119518465525542	0.177529992671264	0.645340417161906	0.842040049209246	0.10555153775221	0.204493078988752	0.16864400883097	0.147400550930355	0.254845502521207
cg03817667	0.26477569722624	0.455633529655711	0.230992906653739	0.181087674658134	0.0174918620701227	0.609901168513768	0.166645916164098	0.355975325686512	0.222779996032681	0.72109726033518	0.889307232204834	0.044642987953546	0.388259946985566	0.170784489991931	0.0210695097618789	0.37953044549383
cg03817671	0.0130075255977419	0.010665204296684	0.0154033627894749	0.0108028565802355	0.0132827170382208	0.310903225400982	0.0128500062377135	0.0147345095363738	0.0142655843089371	0.319360971843712	0.742793828962769	0.0141952896488546	0.015594590680998	0.0103552900460345	0.0121379931235338	0.0173723212286665
cg03827118	0.567702351606378	0.427456328516624	0.716429617940324	0.752289710974608	0.784672188088332	0.83706416769623	0.749133961085654	0.57138194956623	0.702058488118794	0.208835671175191	0.0590656759929278	0.677693054954442	0.552115140109525	0.617539797721262	0.787316045194726	0.661960029133977
cg03839661	0.0227478626346284	0.0563144061300882	0.0261822404657739	0.033477525770537	0.0209977543602283	0.0253757143536415	0.0320357940338987	0.0296115086144681	0.0371119345459163	0.481090867343379	0.0432351620169194	0.0256560189405436	0.0335327212489161	0.0315793489058608	0.0349810501021728	0.0389391938949317
cg03843000	0.180596272700148	0.156608403702881	0.0943017606001252	0.0732655797410186	0.448397565443664	0.464936823328341	0.0949944193712004	0.111577663564936	0.132839599915942	0.463437956305927	0.686882617961534	0.0557417542338476	0.134316980361578	0.0858339177466422	0.0919912927457955	0.1647266825858
cg03852144	0.648693180184641	0.600443189384941	0.606587863551856	0.73111587647288	0.420836737309504	0.214334473344681	0.721523212026232	0.618584454316923	0.670337798910762	0.190415797583214	0.220133959657775	0.462996517233285	0.664777599958138	0.639787074667644	0.214379447122048	0.656966142778169
cg03853987	0.0900897821003752	0.0977180913280862	0.0877413179409943	0.0800231424632659	0.0807158183584223	0.658043784827498	0.0873807702244967	0.0955249522337552	0.123933370256473	0.802640943280074	0.753120866447137	0.0821235091600589	0.0614952281920486	0.0821640603225429	0.0918715901308987	0.0914781173348843
cg03865667	0.240470871561653	0.268136788636552	0.214824970886159	0.175717463544842	0.0880532306713087	0.498866334503052	0.217859278309025	0.249034024168317	0.194296560760686	0.690682950557592	0.830783503865867	0.103342384143202	0.219976749079758	0.171644884913263	0.106336207232038	0.253466294802846
cg03871460	0.175601607905509	0.193296347753326	0.16805886662014	0.0732640268504066	0.174687243212648	0.303316537956794	0.143632232921963	0.371666013594592	0.131455043881421	0.445295254118336	0.819213405243468	0.19878818989779	0.184086099390535	0.110949501792302	0.156836262698967	0.183846393387693
cg03874199	0.176452252857605	0.324045652701911	0.205605070436218	0.181916645791625	0.0762920775934378	0.417255809979097	0.195348691888265	0.316471066240313	0.16877513149033	0.647366227575619	0.518510924171816	0.0866750403587837	0.223861021632607	0.192659342065575	0.0981423768426205	0.252656007386839
cg03878133	0.108903126488566	0.197021194484782	0.114061903882905	0.0726746948357881	0.0810590574704285	0.332588042261012	0.10929335667053	0.138554772190902	0.126992139147397	0.722763384985972	0.891488356393127	0.0934956638498474	0.0872856437464132	0.110606251299072	0.0750835712859358	0.229024520888715
cg03882242	0.18313830117521	0.283758709642936	0.167872464891748	0.199489863180649	0.0967614627010033	0.603651767709181	0.171949212917111	0.203101077447743	0.137457484370641	0.770859335895073	0.802841752335552	0.122097898291946	0.215061723913646	0.118602763067524	0.084764827243419	0.196975413259978
cg03884132	0.0578814504330267	0.120201592256114	0.0508742453157543	0.0552767699975156	0.155929362702485	0.471508584199765	0.0656735850244141	0.0874742632004641	0.0554928429814897	0.587891935468845	0.83391724260183	0.18437207761665	0.0809455912727643	0.0596148296838033	0.0651536333965844	0.0655643370280043
cg03890037	0.181476366943179	0.230854084512278	0.208966079085981	0.345430343067786	0.201850435744173	0.576779934967241	0.299548461272521	0.377819088526736	0.168863887439067	0.699863090530475	0.7926894058023	0.146793187645366	0.256602883227862	0.162127336578831	0.169090738657888	0.306382700813174
cg03893271	0.187819552196076	0.250162437427698	0.129673877528032	0.122622391825826	0.0352863646855245	0.550910054424237	0.138180505247036	0.128647807661093	0.198778975187705	0.633866713706406	0.644172516500965	0.0605760277459465	0.257052349826402	0.146121756038091	0.0299579992335301	0.246735566182307
cg03893872	0.596088219863621	0.492923300250198	0.397723809706966	0.424919459351169	0.400636092312213	0.289032074205893	0.347122431161471	0.374787551901781	0.406241666552551	0.489430901150299	0.566531696297429	0.401669639429295	0.334837740762272	0.33850140309893	0.639128963201525	0.398270648299184
cg03905819	0.185789717886318	0.128513798311296	0.180530875549639	0.119499898701646	0.126017726982467	0.139472998794851	0.159245910154921	0.207298499096453	0.133678213529536	0.299779085082616	0.155903998148641	0.0885397140087983	0.133568648531806	0.108976251241406	0.0787292827251739	0.129402888383753
cg03908015	0.0188078309664433	0.0431791438121039	0.0227029259015939	0.0182928920449631	0.0187010841075935	0.455755959400296	0.0232892233001588	0.0246953518092444	0.0209376905040126	0.561921045652279	0.751363997294643	0.0219347390186502	0.0259036880746796	0.0196321859026894	0.0169706574456697	0.0642492698458735
cg03919781	0.051989755575078	0.0409295061657339	0.0370812887878867	0.0387318652778613	0.0473636346429674	0.352654161536482	0.0468798962457905	0.0579137272744209	0.0469913394745236	0.63584134929408	0.838849106058799	0.053547737263966	0.0376827752230839	0.0531697164191697	0.0394500897796229	0.0573683246349027
cg03926815	0.139921118375862	0.125005559579513	0.157980217409924	0.108376643155811	0.14759620580519	0.401960184571367	0.126591013916411	0.168100325992922	0.163871595236454	0.574717318966533	0.816587693540817	0.135403144109142	0.128118665991548	0.106694911353296	0.103604452279836	0.189510373890351
cg03929977	0.0959634754718433	0.0876630044482486	0.0757894223852267	0.0755730542927917	0.0272401781988535	0.305319641339502	0.0632895509865766	0.0552893015832504	0.0641110775641125	0.601557941322979	0.675891474489544	0.0374315434443058	0.135887142788082	0.0698321324804358	0.0310733576377968	0.128406808317522
cg03943081	0.165256551570655	0.189816564616879	0.157690317206188	0.138075539148582	0.0990413549440187	0.385692717037308	0.145028201311068	0.148642161326839	0.126667889329936	0.582649933408877	0.682793292916474	0.0929854455732763	0.205349436760608	0.0943650849103168	0.0971335508586885	0.204431916365858
cg03950614	0.234285788868473	0.314358845949739	0.238582870070753	0.241881265435613	0.142253621880633	0.46038539207586	0.240585379056994	0.265852027458296	0.24790227628999	0.643787167959186	0.703984890215061	0.166442962114125	0.295667143479317	0.221767063936407	0.12640964100754	0.363658635393992
cg03958798	0.0380548630113594	0.0504048329677807	0.053466879322298	0.0467597986354824	0.0350419621879567	0.395065086286692	0.0563123813703277	0.0595117974904744	0.0591777704330376	0.770197163572268	0.914158861423861	0.0397729708333017	0.0696485248245107	0.0610439628674964	0.0447026715612225	0.0574412973563449
cg03960951	0.0616684116505809	0.114175406171305	0.0532495995972444	0.0741987229848595	0.0470853981817965	0.191069072815913	0.060297156217387	0.0835076733701561	0.0475844975923707	0.710670333430183	0.802764127764191	0.0605814984794461	0.0971926878724368	0.0551165748995578	0.0438591384734533	0.150761828261648
cg03970036	0.137289855585644	0.253126842016672	0.150062487428364	0.142345771107324	0.0208018167274535	0.34461668551504	0.0956709989523159	0.197416797590365	0.0846208507608932	0.87250078527534	0.917584713056527	0.04104841444188	0.238457166045156	0.0905311603946839	0.0201340094298175	0.313769362316839
cg03975797	0.0371231262744092	0.0487732762397947	0.0292335119609251	0.0281761968763978	0.023228138343471	0.0251988010877354	0.0283059535990223	0.0304093821824861	0.0308641278406152	0.580342684723132	0.718962975289024	0.0303540479129955	0.0392328504613816	0.0274405361000417	0.0233991940821327	0.0386631827533694
cg03983645	0.093950708975043	0.203122173260904	0.104234315422429	0.114852380265649	0.0477497498082351	0.197641884702588	0.150562473732582	0.175250807928028	0.0786853269850646	0.606683095723115	0.862503230794122	0.0445959536976624	0.15874011857559	0.0518661385822448	0.0658988209785651	0.200493804859066
cg03985727	0.243056955812644	0.221395107710309	0.175878127048312	0.166984281761637	0.202226457295408	0.639904403750647	0.138664056775428	0.270394471772823	0.211715047132664	0.593450157855988	0.881559758048167	0.458369060719498	0.24447596901023	0.0852670394855689	0.111362943772069	0.218881633449306
cg04001014	0.0540844513147563	0.129196453958798	0.0489025424280792	0.040861769526012	0.0291864049167734	0.0492602903182934	0.0631706042405532	0.0476924261877798	0.0529514662038268	0.55837781024972	0.920545240741729	0.0362478299517499	0.0618366099825445	0.0383106666029246	0.0436523289363425	0.0887455397150821
cg04006722	0.0347760813129247	0.0528449916505749	0.0300386342682432	0.0233906341760857	0.0164391906223142	0.266708452925695	0.0363214987215491	0.0283028530024578	0.0436251599433183	0.456085560887448	0.74860295090252	0.0245578700689034	0.029480793766395	0.0279055193579266	0.0194666049844005	0.0733872096351607
cg04021697	0.0453717111645764	0.126913106006186	0.0495636584141196	0.0309244900723807	0.0312393781063776	0.62547716597271	0.0652818912405452	0.409105526006085	0.0491029520959643	0.789409177002071	0.872443532459601	0.0334619299594798	0.0558857550053536	0.0419393091731852	0.0289017526042909	0.122961120352698
cg04028570	0.25790101316693	0.36244932437535	0.191948955851525	0.0576588614975947	0.313579180479308	0.511634397884007	0.0657824246297911	0.358726201988679	0.212165055267466	0.55292245065506	0.76742863346716	0.0372703208383066	0.569051315764117	0.105965685044974	0.0192833324367412	0.205906645403241
cg04028634	0.0312447311972616	0.0232857348280198	0.0163872569099745	0.0154425117551374	0.0140419855716291	0.287179952856466	0.0191679309362872	0.021832421029072	0.018654755225715	0.337526379047607	0.587605646250189	0.018788633714887	0.0183774951359523	0.0146084077007826	0.0144434177840534	0.0235237401636031
cg04030615	0.0562091586064224	0.0965328423185605	0.0572325561198084	0.0238194376962737	0.0216675524639105	0.515835568150222	0.0401297853076046	0.0753146697334912	0.0917767791050069	0.639573028829099	0.823835054670117	0.0436853916521031	0.0580631432499335	0.0270751176255772	0.0236910174330025	0.17613367375916
cg04035209	0.0681085267417043	0.0978952368808639	0.0373597045267641	0.0508773428450691	0.0320693606199766	0.470267073742291	0.0324619702987083	0.0767097094838356	0.0389635569433663	0.651578261418649	0.830750027899267	0.0350445922569322	0.0648651484388288	0.0349231322270564	0.0299361682313837	0.123353045189573
cg04037038	0.214034603245021	0.151623137580808	0.127069152851273	0.035303276530061	0.0343408735382276	0.556437130254534	0.0968633367978717	0.036086461086254	0.0594093866483628	0.829011088401954	0.89878678888076	0.0245278619254309	0.15981249253082	0.0648829782283057	0.0261440733994036	0.179819244509552
cg04044684	0.0589538577798507	0.0645801342687591	0.0401199725487185	0.0508855774368105	0.0802035947019217	0.445029985338383	0.0795363104313122	0.0960941922455596	0.0536438983874813	0.337841591366376	0.716670621113173	0.0569871341733294	0.0458878178501803	0.0327425515959819	0.0500694650515561	0.0659766968823284
cg04049033	0.364138970872932	0.383994827290825	0.324505670487936	0.341674116817176	0.528325971157065	0.417070763215801	0.291478162784338	0.479654787073903	0.351128400457572	0.4308622440116	0.302643857828687	0.539261989250865	0.282474482081758	0.310458985956617	0.682932356783893	0.340612378230162
cg04050000	0.080670812563287	0.0948454837721186	0.100812240164705	0.0561272966781661	0.0960359129001704	0.0792283465492291	0.0949217998120711	0.131575478593344	0.152161881566755	0.470175896754108	0.350375213088554	0.0869958390415509	0.0981494841452824	0.0718873722375058	0.0721672228689027	0.101203926068809
cg04063945	0.101041649430483	0.0807417865210867	0.0492058536456981	0.0447454014009939	0.0163024962427259	0.567863062508205	0.0777096731281384	0.0306037476528038	0.0652650519062876	0.749412526039768	0.878680787556578	0.0189333704722036	0.100354690132245	0.0356384349380846	0.0218790457185373	0.108764361347659
cg04086834	0.82163749440974	0.451244157208914	0.413340386418405	0.339717427229481	0.528646379922244	0.28066713337933	0.345611763961911	0.504992253279443	0.295634179988228	0.650350631771067	0.617486453656247	0.593398750476138	0.307543287510198	0.220263595659299	0.801638325580625	0.3097865181798
cg04100532	0.0423963769756846	0.235571658808084	0.100405895132785	0.111154904769883	0.0433805813008799	0.383274926049172	0.0901125696323461	0.0599841875962358	0.139120417300723	0.777379530993772	0.907690451917501	0.0268268444515049	0.146684688413227	0.0456319269290246	0.0285135118734586	0.187956658163757
cg04100696	0.0136481522080137	0.0149351106923686	0.0184408902720502	0.0138436781312991	0.0122307238314707	0.0152726427461622	0.0188732953654009	0.0211612375967363	0.0169626710256526	0.623552352986923	0.253800452640784	0.0164132264784548	0.0123880706626945	0.015308000413146	0.0145322527461349	0.0313985647700522
cg04101379	0.15090073332368	0.199140563142665	0.109837163827691	0.112957407644296	0.0595658936797762	0.07936203803715	0.121136448196911	0.0944328037541547	0.126600602373352	0.503394619711795	0.870273466803459	0.0660891767408286	0.137514529239346	0.110149868142677	0.0748370536345411	0.185013334553157
cg04104463	0.140131677600481	0.204635943558818	0.279104158773656	0.130279887036574	0.111029230584648	0.396280650347032	0.10277240699841	0.175723587686817	0.0968982252075802	0.660576430862452	0.591071335877485	0.133841041818522	0.211172719582876	0.149994681110067	0.107143290825641	0.233315121544446
cg04111064	0.0212731583234666	0.0265449653172421	0.0235622194745478	0.0206531012234431	0.0199634536582588	0.0236961814798533	0.0203567698749715	0.0250494819922182	0.0225019674391488	0.630168187086531	0.776227346402149	0.0242296614104652	0.0307563931609009	0.0237424712758514	0.0222035311813434	0.0300219818268913
cg04117435	0.0822179953577625	0.0805671481835335	0.0695752129133101	0.036971093302602	0.0469700316035105	0.351508745978668	0.0640335326142328	0.0899247351970672	0.0725403412758776	0.654468726622876	0.8141517256237	0.0475155370228591	0.0414106659005809	0.0375334421986269	0.0606653748639629	0.106017235388792
cg04117801	0.395017798499311	0.34209084882932	0.361380899396938	0.278724214087202	0.382760091655712	0.524653318255332	0.324352075075169	0.528993371056452	0.389549054329657	0.706806797783388	0.248075960293943	0.439211821644424	0.321627686571805	0.295987913832242	0.7179514893493	0.412312574395434
cg04120171	0.0649213363525396	0.0658995617803785	0.0717336907266133	0.0456687762683291	0.0405051270750536	0.0687029007182314	0.0532064086172273	0.125502258321004	0.0590781910230135	0.742415655450507	0.794058219971045	0.083429937740688	0.0694045345373552	0.0431916795663662	0.0821469899082888	0.191446569875807
cg04127044	0.0908212863171548	0.0755225408378753	0.0419272570932761	0.0956487918329189	0.0695716124248809	0.0665000769038221	0.041422103834322	0.083630040756693	0.119340875819212	0.327689703461678	0.357805652314299	0.113137599959172	0.0599352378371225	0.0448228697803783	0.0662434919070821	0.105150647361658
cg04133673	0.831512703507134	0.780948879075685	0.841602457462332	0.876772954740613	0.86302323600743	0.675920084882262	0.813694206049255	0.87154092262201	0.833375548952287	0.189182910413478	0.361763791533851	0.880159584168439	0.878424438057126	0.866445548715654	0.866495624883212	0.869552491772883
cg04136149	0.150840385143147	0.143498697969738	0.121927285610933	0.181213111600599	0.0797664380576324	0.452646122452616	0.0976281703914355	0.137005242588803	0.13853253774402	0.695357911061649	0.785517670985051	0.0758807757747934	0.203086321918108	0.102825881789568	0.0538374284436035	0.232201310653019
cg04136610	0.042105238643808	0.0903498394212674	0.0562383003392667	0.0316450017297812	0.0264032423763736	0.604592548640075	0.0656204149973324	0.0648460973870653	0.0317308355867868	0.720390110754167	0.841814259859366	0.0252284148993519	0.0527382687740159	0.0200369962647043	0.020946158779403	0.159207597214538
cg04138185	0.0232792969000604	0.0684961948877897	0.0487777087617504	0.0286712603489751	0.018329241165175	0.55093055016731	0.034531682222739	0.0318347429373241	0.0274607624569194	0.612235342811375	0.774425922772499	0.020509516415883	0.0327047741834603	0.0199954611645139	0.0202983518406142	0.205823584255182
cg04138502	0.119794404362487	0.263216986962651	0.143343457847244	0.0892412685414371	0.0316415722986308	0.521616724603808	0.153932369154288	0.138288493039133	0.08607885906855	0.609295993410841	0.680574961776749	0.0494819275103331	0.200098219054005	0.0905103643512331	0.0329645974894998	0.308680915105135
cg04143736	0.0498850262678942	0.124952049012319	0.049281476255425	0.0649608713674157	0.0405309168844273	0.050428330237022	0.065885671567818	0.101755079059613	0.0712081323369495	0.533731390125186	0.0898014926909708	0.0498114891804184	0.0733753203150021	0.0515082486746603	0.048105781362995	0.0623968117060596
cg04144226	0.0858068001768277	0.110502367189698	0.0721881757662355	0.0567986880768707	0.047340550148944	0.378740414986094	0.0722586108579998	0.0922224326382496	0.0879776346704879	0.549092184415147	0.166316064414001	0.0647329696582117	0.0798285405982452	0.0622380021792451	0.0527897976811437	0.110086089255078
cg04150495	0.10570490589775	0.322122769132845	0.119056063595767	0.119101592032679	0.0464519154829704	0.631813386397263	0.208498023781548	0.135666195693778	0.265256633294761	0.802352603520906	0.8736175292903	0.0638829063712253	0.242049465140838	0.0757769890685046	0.0760119441925762	0.292048138587574
cg04154027	0.332747104803271	0.454772767953651	0.397154846044989	0.267804666588724	0.311286025392884	0.2818851469733	0.290269233328155	0.488338129286183	0.352978485149949	0.817157775101617	0.923489932828772	0.404832995534438	0.425656349347522	0.186033492186123	0.511454593294551	0.489783878159825
cg04154138	0.106781532429273	0.120479565055257	0.0950834878510351	0.0675993663906815	0.0565119015737658	0.253504259930856	0.0806656104644846	0.152292260659892	0.0886441955272793	0.595682799885469	0.625887853370275	0.0713439364190498	0.0877034539101718	0.0919415662495151	0.0612503207822035	0.115919192905128
cg04156464	0.148462114870037	0.0937964225899918	0.0651774097439483	0.0488098672103701	0.071392330327557	0.0689019462894606	0.0711921645797206	0.0781715366887279	0.0876785570469371	0.284748250499874	0.589247040572361	0.0807215961749966	0.0701698205126832	0.0861924189464889	0.0532887222408911	0.0753538882830418
cg04171065	0.124170728356399	0.173849648196367	0.0979731865949714	0.097631674187165	0.0798515296935864	0.381831319645266	0.127258649038111	0.109869172126145	0.111382484832275	0.590050460002824	0.855453809456999	0.0486646911009579	0.0987154414761223	0.0936104642325601	0.0703975464762215	0.138839930347803
cg04181261	0.0373850079759957	0.0482582030335202	0.0397452626959985	0.0258717013667233	0.0395900100555496	0.0372014561878601	0.0494071815409958	0.0485278632838656	0.0456517580885876	0.0591327999601624	0.166936427856752	0.0402183437529341	0.0582093531652152	0.0426362400856207	0.0356217124231388	0.0506284229729505
cg04188273	0.0319704733948685	0.191127922100657	0.0866681560131161	0.0223518511397064	0.0124392484008287	0.361828522794383	0.040161474633283	0.0281000355104185	0.0569928272563209	0.548482912906207	0.686635652852768	0.020979770046132	0.0789712904061043	0.0261682362726488	0.0157552565247405	0.187477874132872
cg04190807	0.100882098923101	0.109702120116236	0.0980737537797535	0.0783191284743994	0.0793597741705714	0.069448161537406	0.110477328756964	0.0810876160812448	0.126187247459004	0.567021182983508	0.747218398017716	0.0971127879014314	0.0850991561882789	0.0797066669545519	0.0677112975947794	0.0994262282281999
cg04205107	0.0245279122883006	0.0648676477017166	0.0379509336536255	0.0214862376788059	0.0176319834369294	0.0408563214881771	0.0267466554893253	0.0383290442096116	0.0322315006873196	0.378559999659504	0.557083657579764	0.0246576725393042	0.049141114654651	0.0218382178600594	0.0183500673549783	0.0826033237647841
cg04207385	0.146062229916972	0.220056780506674	0.0745054569500532	0.0974958533522711	0.0622966999562197	0.505109976588656	0.0867462682984286	0.0391355102351486	0.109074144508635	0.59250995903293	0.721354199271786	0.0649721602165431	0.138830353061412	0.0600777492798184	0.0410836185899717	0.138068821068893
cg04209911	0.0262376425885666	0.131561891163102	0.0333998546198814	0.0271994620437432	0.0217555867030139	0.365081969358343	0.0413280468918347	0.0442648171845063	0.0400145908711738	0.594384128865451	0.732742089739008	0.0290840961378856	0.0597856588825756	0.0268829740286237	0.0226337169364332	0.103315764649878
cg04210284	0.0152806743544653	0.0136969201553483	0.023106320268337	0.0144507801448461	0.0155979652296581	0.050768274564618	0.0189655074588436	0.0178054102889101	0.0172323969064585	0.43748007331717	0.417132674863062	0.0253862551668002	0.0218738124220807	0.0129518653075071	0.0163404444994934	0.0931556489285821
cg04221877	0.519256957677105	0.584283037376282	0.55132670121771	0.456279499537834	0.3758239112505	0.683579549047601	0.44943989744494	0.53350850357459	0.447964349799267	0.902854897538806	0.88966258723964	0.398901404523415	0.522618384599947	0.453234559492316	0.647029752069963	0.576052205704913
cg04225902	0.907797160620574	0.80942417719449	0.77371788918913	0.850510199450467	0.756248534397095	0.391803408822497	0.74442939846971	0.910870565023104	0.77859147393715	0.2823304096411	0.323513338947292	0.761628202976587	0.790486022360156	0.762155489573934	0.83557379627435	0.835601007462846
cg04226536	0.38222844807376	0.288536269015419	0.251502732936329	0.24055684135311	0.127924614501549	0.150771462394854	0.268694889856081	0.246694815042109	0.17973306339904	0.624685394595269	0.709851575851193	0.269550636312148	0.288589815302344	0.180725840825814	0.131404337308335	0.295459145301662
cg04235837	0.0291565415273971	0.0706125828009803	0.0357117095125642	0.0341995411080561	0.0244383274756745	0.153054565020844	0.0403453146370521	0.0357460827248428	0.0281094863343718	0.45296608795445	0.650798527426944	0.0285610612642245	0.0382630230840087	0.0209962221134025	0.0282845478639887	0.0399050746429183
cg04237529	0.82719143397786	0.599175967665996	0.743867184271587	0.567746934845098	0.917205831597165	0.571944404693456	0.720019865624747	0.904295877332781	0.682550429086387	0.28926241255143	0.907860000251471	0.918441636675106	0.581023770359002	0.77853465352382	0.933042486707484	0.864289320497693
cg04237663	0.0402375400577877	0.0538135303603677	0.0414186810386625	0.0403039180276285	0.0381772519569719	0.321051002505494	0.0467678823332296	0.0556924235623492	0.0466999472499101	0.39999262056943	0.582117991995708	0.0445296744926959	0.0408111563391305	0.0335678463434754	0.0337929190661453	0.059359677923073
cg04242021	0.0264595100870709	0.0255997090331926	0.0244818666684253	0.0143725662498709	0.0149138676365722	0.543704682073038	0.024095335631057	0.0258431813516294	0.0381018578576151	0.645779411304446	0.830053532618022	0.0343458122301453	0.0282307412762115	0.018041380750313	0.0168690503366132	0.113946160592592
cg04244985	0.497290942442925	0.206027950771533	0.515156293669264	0.536325621388375	0.544288889451992	0.306703878029656	0.550678643658478	0.442775332941184	0.461980332486919	0.130651130427854	0.821700355704222	0.610421430229385	0.495791376359841	0.400699727251222	0.337996930155861	0.502016598267003
cg04248157	0.0316580077765702	0.0522624210863936	0.0402452608794134	0.0383760095489432	0.0440152648726192	0.104100884182458	0.0565368802480134	0.0533943296954452	0.0399928510629186	0.369575226047154	0.166217120461572	0.0470799580674241	0.0412050604137622	0.0467716148126542	0.0513149852026778	0.115119575381572
cg04250451	0.369576897484199	0.49077826596035	0.413373325639729	0.344238193328392	0.37214535680588	0.557251365753387	0.341109056486692	0.535261908877537	0.367760413393241	0.84919041503267	0.849894257256833	0.43227033732847	0.430391672675581	0.332387751292323	0.580275462775545	0.473420061305797
cg04254066	0.0969548774808865	0.0670657258872092	0.0605266147623877	0.0877866058294712	0.0517734423166926	0.249961536041941	0.0709802036948792	0.0616760916974499	0.0855878562106172	0.582550675875883	0.817896330747129	0.0546442455257481	0.0730607200353223	0.0633097120271485	0.0580998023887134	0.0788533680098435
cg04255616	0.159074732579033	0.166616974471181	0.11079281387999	0.119325895474532	0.0615660621001216	0.470528018670182	0.12782704698258	0.0942843861593158	0.133194149267894	0.554244357635834	0.742155569723739	0.0694931048662066	0.127834887351005	0.10865088758041	0.0921167689210387	0.170851880817092
cg04259977	0.107906865750077	0.210372732764193	0.134893412828103	0.161262819216125	0.0735257392842049	0.504653813939284	0.133426105917604	0.239585030067402	0.115711424927057	0.726869481860635	0.794835074970461	0.107255565892936	0.183374495021905	0.0946365991846479	0.0593077027560625	0.224209030583557
cg04260368	0.268100854388494	0.299197680047629	0.286194397320415	0.373415957276224	0.067749243391558	0.096918286011871	0.302194999182553	0.131305062402465	0.246378773413204	0.539662994200465	0.714602792122533	0.0987190956640205	0.262959248535639	0.304089471668396	0.0781105609746003	0.37509344857157
cg04267436	0.0737023259161007	0.0930931062209418	0.0919106838108865	0.0665712983939943	0.0412465823600395	0.167318073051719	0.0765103825097957	0.0909841467845721	0.091414318540289	0.359932430764128	0.451969019916338	0.0749332503989809	0.0828558062481197	0.0554551495413785	0.0589316501986256	0.116831932641758
cg04273811	0.1745309065716	0.282165040812061	0.173882722023221	0.194783595872137	0.0607882062723167	0.450172239452041	0.16679266898782	0.156531725271315	0.197023801316355	0.659276353164535	0.742974309114627	0.0810220153352907	0.264050186145027	0.261690108375038	0.0600322893953774	0.258383512428579
cg04279973	0.145838649286786	0.228033741258234	0.138806934701609	0.141935450292944	0.0586126047643807	0.476437884385658	0.126954575259643	0.211060413412442	0.162224162824231	0.660577538466331	0.748915096823093	0.0489787115140405	0.192661362756217	0.123453806398682	0.0386249814017936	0.193940669084925
cg04280969	0.0323169163758461	0.0342231593319877	0.0385867807549884	0.033449542141647	0.0285425071442006	0.218118156808082	0.0349655854235195	0.0436950197927253	0.0325908633336834	0.422120772227158	0.131032759390094	0.0367690695411836	0.0350593854968976	0.0218888740992819	0.0250736456274625	0.064195842517782
cg04282419	0.089770815074285	0.0771591094988643	0.0754716498694554	0.0975875385108863	0.0769064557671311	0.379946392518011	0.0766414618654802	0.0759270681570721	0.0886147555215778	0.497252310692296	0.709682619892609	0.0870343432769681	0.073842467347102	0.0815626640591196	0.0783492552010806	0.0973191537026988
cg04284463	0.104389653854096	0.0918355412663918	0.0827484054862206	0.0927215078778083	0.0977424345938454	0.0879263883381855	0.0584548979462876	0.0866685216631845	0.0839453799777444	0.480519131462979	0.683447408639363	0.0833654823414278	0.0811777827174434	0.0689653378142371	0.090890313390561	0.102413935665337
cg04304705	0.235435643853656	0.236576937736555	0.207536663906707	0.139948233130212	0.0453532251132337	0.575000903711851	0.190809354957883	0.324620716084949	0.127526584154792	0.679701803818277	0.780243263303489	0.076115222318758	0.193031654342758	0.135301056228359	0.0549401318904469	0.300929808611866
cg04307977	0.0543894610228984	0.104411965025143	0.0637843903750276	0.0544359586274591	0.0344121492047728	0.0589887920635591	0.0549172897861782	0.0648009206886105	0.0618963552399008	0.499583282268829	0.711510275810006	0.0375526989525482	0.0804253996670028	0.0549303474893545	0.0357977831372287	0.0810079218753107
cg04336836	0.0869928127391698	0.0728743374928637	0.0723962791596419	0.0529127853216692	0.0323365129466049	0.0568472727634163	0.0862859576575526	0.0791453946488935	0.0536505155385745	0.718179582974538	0.777637545236157	0.0329053799339032	0.0643409117290167	0.0428915116511796	0.0329100403062803	0.11030115506694
cg04342092	0.0140318225380313	0.0288091817253999	0.0159813764718765	0.016531518951351	0.0130252275080403	0.256955638787767	0.0193669319057672	0.0319778808894626	0.0172646656082247	0.479722023302124	0.620782087428207	0.0204872338566457	0.0198252841461009	0.0144905952901303	0.0148137830174706	0.0277671573611813
cg04342955	0.0667456649120451	0.0889464471927238	0.0442345803945693	0.033585984981323	0.0318989376108183	0.663470311620232	0.0455390904942099	0.0414668889164483	0.0468026152397725	0.777520157493989	0.930820776677211	0.0337204196874871	0.0497244303318485	0.0357968229531277	0.0272509562458452	0.0651053431681541
cg04344565	0.074139142898114	0.131426679207316	0.0636572518716544	0.0458534233603613	0.020318504775121	0.476311619842498	0.0491045458205155	0.0450174785085577	0.0522595405559388	0.561557957511822	0.622793578657355	0.0493694859331412	0.245026236061456	0.0376717527053808	0.0215928363607827	0.129102982581644
cg04351049	0.0154480219870862	0.0177793061437454	0.017129596286354	0.0149336412971199	0.0165782191429147	0.401543814460832	0.0180154161801997	0.0267918886718173	0.0305778775381193	0.429221965094485	0.717458376222859	0.0221572996388858	0.0229240417841471	0.017439787357824	0.0165528072116538	0.0434490826245044
cg04351205	0.795482401085565	0.756873678281927	0.782368623585317	0.841120962178243	0.768384315545181	0.431057769715508	0.817389659039617	0.653278934335164	0.827924682845573	0.409894176312573	0.930040589917172	0.782044003892728	0.794375189888324	0.812912459258129	0.405495254454528	0.831428475297795
cg04353095	0.0131328749766372	0.0238289949519491	0.0186509799649831	0.0337482517515871	0.00941107496631156	0.449013618670109	0.0189796204605129	0.0173385441826419	0.0353898915218934	0.610265206564357	0.794098061930582	0.0131620372884848	0.0260578405596139	0.0139040001846889	0.0172007527525655	0.0220745226289021
cg04355791	0.224185500409923	0.113059828229802	0.183191980229151	0.134895304129323	0.116530755551301	0.201179756451282	0.216473791435334	0.112740942594034	0.187915452361625	0.489248111229151	0.766357019017148	0.127495117045696	0.147952685331976	0.175823513425158	0.166249800226304	0.164837301544617
cg04373435	0.0874533927332764	0.11963639117033	0.0871882281494874	0.0796660418402707	0.0704379893171146	0.374264163503125	0.0772461878026371	0.197259966780876	0.0934777390748773	0.647081256357739	0.899756950702475	0.0895159624841563	0.0812588515453967	0.0705175597121038	0.144697078952105	0.135830877234385
cg04377145	0.0510766344061328	0.0869284517284962	0.0570068794057242	0.0734339479027798	0.0651882831895242	0.0634543852890486	0.097256292021986	0.081778356068024	0.0638768924533088	0.682210167953426	0.720124806882794	0.0788132827911191	0.0537505471219861	0.043445476591122	0.054238489822876	0.0910991113073722
cg04380513	0.0267108144234343	0.0277411400276493	0.0292942292415746	0.0222405447145277	0.0215076714287907	0.0255844155445449	0.0260061890622306	0.0223130082567148	0.0294037973562719	0.520138883606879	0.726926353995312	0.0271716507766637	0.0279902329556556	0.0186039791840233	0.0201619481927877	0.0275209631794842
cg04389426	0.0223262569378557	0.0360460850181868	0.0202214767294375	0.0229834311143318	0.0201816044649277	0.265671241002183	0.0189751838546118	0.0361601114469791	0.026949737243301	0.470194121116606	0.835184938862315	0.0254891866254833	0.0219938984594777	0.0299531436207179	0.0248641396284008	0.0392771418530466
cg04391111	0.101597927805058	0.110259360632954	0.0811510173097602	0.0826919184190628	0.0840506082585064	0.100764069562838	0.10509821381937	0.130249260310823	0.153670565174874	0.458681174121266	0.588750207064692	0.0796594468076053	0.0848255937062489	0.0694412825516336	0.0703325913644373	0.123621634134179
cg04395689	0.134081052357597	0.183184510547137	0.156271078660918	0.0962388443518401	0.0646442334620088	0.551501360195287	0.138239184605744	0.227396492117784	0.142111261328497	0.762105690960884	0.926958496231764	0.0878685471067954	0.15218191740791	0.111826603317964	0.111288730518389	0.161358585987529
cg04396550	0.0156447872696665	0.0137544196097055	0.0186129380033971	0.0132994236747895	0.0142734204346327	0.015694673500679	0.0206876992226669	0.0249543528149469	0.0215713893025532	0.520812915009345	0.191110038605446	0.0183083465425342	0.0158634692672062	0.0173488977320373	0.0147813411464501	0.02117558504469
cg04398581	0.0916362181825458	0.175236743593069	0.0779724581300692	0.0951249860936944	0.0749604518864382	0.700978132333833	0.0976116489275848	0.160195527389336	0.0788571979086438	0.67449995850483	0.90174426254732	0.0782650045393883	0.0620106283556534	0.0664851322521465	0.0518372003687306	0.142846294164935
cg04413895	0.0264727794862126	0.0783881208522474	0.0688684667633063	0.0231863654731499	0.0206530079488586	0.0322564924763708	0.0274122601956184	0.069201204762634	0.0400937279561072	0.645333901060855	0.177871466279021	0.0236850962717656	0.115736140311098	0.0577603848561536	0.0350553733072227	0.104353818811637
cg04417028	0.0276952027903924	0.0726483922406784	0.0260306973816335	0.0345640271424189	0.0750998524861387	0.348265244294804	0.0857457611996958	0.0503865980028435	0.0579702251089037	0.572409715448267	0.767016105121229	0.0255641047323044	0.0253092411447097	0.0248432202223246	0.0581089550270821	0.0281575755069482
cg04425632	0.0363759595935209	0.0918264601304051	0.0471198559536031	0.0266224479579777	0.0166227450826478	0.027689043096149	0.0336585797922135	0.0339604716647617	0.111924588363159	0.519397843451508	0.598926767376699	0.023395269830638	0.0449723762413478	0.0243929296912771	0.0169269055260141	0.149941892330887
cg04426607	0.86248601254543	0.758607005514476	0.806016400549888	0.870316642492417	0.719880064374752	0.397985688231338	0.856176572651278	0.736712514971377	0.854063782565632	0.423018425970647	0.516961421764073	0.721709772249277	0.862881678418805	0.757062221776722	0.883910879355542	0.77215828677836
cg04431946	0.102632405608326	0.189944108776373	0.0961814097037315	0.095095159875048	0.0602413546621833	0.64993687671188	0.112417953257291	0.170263998915471	0.107048115451028	0.752363964661974	0.770684505686546	0.087402538530404	0.173201809251353	0.0969470620177346	0.0588042333828493	0.159038914754625
cg04432319	0.0852037353138643	0.328022803532243	0.177563723945574	0.113691110081607	0.015504916008282	0.53834768559897	0.187749265711206	0.132965318930084	0.153079906173237	0.584247870810431	0.681753909030921	0.0214343315048555	0.242763186529356	0.0963804823167217	0.0149361179938223	0.343176137649473
cg04434994	0.718130558139303	0.770083712422158	0.839598489244672	0.774652208688002	0.917989016268298	0.462030253189656	0.782959995080669	0.882350417221679	0.726782042589508	0.255805029955719	0.159651168592296	0.923307942028763	0.552083899152495	0.709582624971556	0.927399946807205	0.726890269860908
cg04442576	0.0522150275050259	0.0885353398112289	0.0677195813938899	0.0594408328016338	0.0617497656700425	0.685102333887145	0.0754320705217836	0.0674946238878541	0.212315666042525	0.676723204441373	0.861664924611463	0.0673430853208924	0.0999004737930555	0.0617255917591418	0.104099690098008	0.0866597832095648
cg04448487	0.20587915728775	0.183149297878667	0.112923169020706	0.110739367340402	0.0512090927610467	0.115388655405423	0.125334869253519	0.172147702928368	0.196588113730831	0.644925785509637	0.809300223041421	0.0622916141409333	0.189315568906158	0.0866644293521219	0.0620523197495024	0.168011743064745
cg04454951	0.121087493292659	0.162742582471343	0.0865976331348734	0.0878237176657916	0.0368304947062847	0.540511842910496	0.0724748790755578	0.0578312978511007	0.124719681701149	0.699859782340216	0.820524542660916	0.0381480177529075	0.181463802867651	0.0643271032349597	0.0362561704299453	0.162567991763431
cg04457196	0.0584615508235623	0.0995899532408209	0.0536109356919841	0.0443583222926515	0.0330474393144585	0.199076574478607	0.0941176063152547	0.0623677274115058	0.0449470839471315	0.698345095510209	0.805987358330054	0.0361368849277456	0.0461089820298617	0.0439156941601837	0.0432802932114752	0.133911560249067
cg04481181	0.128317475011878	0.234698063282505	0.128096762208853	0.0998188656132481	0.0594526490999104	0.522483587283302	0.0856398558652123	0.130417258179726	0.0648130612397172	0.643522470656923	0.882674717531148	0.0867592258974959	0.128306798323498	0.092419017612501	0.0596490645204703	0.1843491525118
cg04490079	0.699479202276767	0.671933297058194	0.740243330383989	0.797904682781451	0.853030168352617	0.748600475485409	0.760521177653371	0.882719788892126	0.78055781539781	0.490643976186284	0.533063454206928	0.865657670039327	0.758524379419173	0.687085766376337	0.873602178229192	0.79602616793931
cg04495670	0.120429019190673	0.186060920933699	0.0853066094059863	0.0690947966075111	0.0406886022789126	0.647225154106161	0.0899892671770912	0.131299072944095	0.0824166943160101	0.577406515978463	0.903726640700208	0.0907192883696327	0.126206060016316	0.0322644046331533	0.102696426325717	0.130919779354436
cg04511041	0.107826997883058	0.157475953399391	0.0952027255394589	0.0965981984246393	0.0616594857394607	0.53001610418554	0.100352728321806	0.121342405304885	0.179209247052522	0.579171597333322	0.855651349829148	0.074790678777804	0.157943102735321	0.0720698013454799	0.0605277597367863	0.187504096377054
cg04513882	0.813446811219519	0.797978986364365	0.786420209581419	0.803405673969997	0.888213346483722	0.271202828805126	0.789078722560187	0.84277953568089	0.819600050703184	0.148575938474082	0.125760356256063	0.857122062544908	0.831209950772191	0.673258449721495	0.888562553933661	0.801946064786101
cg04515996	0.0467171836850698	0.138117113327729	0.0521091306085385	0.0458658552189334	0.0239661591646386	0.404129075383002	0.038038043436984	0.0728159444100332	0.0356778685498193	0.824842394719697	0.923643849029447	0.0262572608899303	0.0857490958833258	0.035975177138979	0.033047845796496	0.0886819372925121
cg04517960	0.0228351560342143	0.0337991087255167	0.02376474397274	0.0197978533725536	0.0233006815679713	0.0353433086868117	0.0258356954614935	0.04039220366128	0.0208786067370161	0.402386433486061	0.596551945404271	0.0293576514552943	0.0234342525110952	0.0214674206639251	0.0221667181563118	0.0377844364592007
cg04518342	0.112625162965629	0.236515423834962	0.108023744568936	0.0631598780691645	0.0883268142286249	0.0688860441334525	0.140387105692559	0.170827841265402	0.0799363783368354	0.305059928715099	0.0490126681739015	0.0484895611125468	0.14657453154706	0.0808967796414485	0.102852066045293	0.311131576432899
cg04523268	0.0831405586761522	0.089377294122171	0.0657138412132339	0.0536608851349761	0.0358974186762384	0.0732952898959508	0.0791569706118363	0.0640691072320991	0.0664002161876659	0.395420500044689	0.710973273811976	0.0368128196483246	0.0809503225114895	0.0592865432870931	0.0420780934255668	0.105095620832877
cg04524120	0.0268415887157905	0.0291893048526231	0.0205422343844294	0.0219086645669972	0.0179410780993664	0.240609479311471	0.0242293155715748	0.0270156983966728	0.0199183470350562	0.432676503751426	0.639374956137873	0.0224195648185001	0.0220517409968684	0.0226592072321717	0.0189308018441196	0.027349907948024
cg04524239	0.838332227173887	0.738542272661189	0.861772414271221	0.841759122284039	0.822780710083435	0.459862649909571	0.878667874818388	0.770580431365111	0.76782727546186	0.45119194329909	0.585711963433035	0.837658293425157	0.8257731952978	0.80536856255384	0.892609526964295	0.744288479679404
cg04525757	0.0575192067280727	0.218833835376758	0.154832168726746	0.100786442976775	0.0210716519428642	0.327653684670228	0.191987583132278	0.110291850879104	0.0793096339188598	0.527631467006336	0.706153328978527	0.0236004310377154	0.192793941691703	0.0572719510966497	0.0162605274029045	0.202631458591829
cg04535008	0.0873351572709126	0.102407256275289	0.192680875676631	0.222248055878382	0.0596544769446546	0.313632741548783	0.0616678903019401	0.11900256592365	0.0567413890506869	0.370689866781473	0.794864145308544	0.0956908625959026	0.0678682755555173	0.0785563989551243	0.0386072902603906	0.0910793714277436
cg04539203	0.115496157282293	0.221123385977647	0.0891964123449536	0.0792082111282534	0.0631332180313449	0.0765679705937455	0.144382536998528	0.117098239715776	0.0974065484849077	0.699838474463862	0.736618046030548	0.0567796515195946	0.122990613342334	0.0708659790026682	0.0598202935929639	0.158435629328896
cg04541293	0.172488662700285	0.163147180340929	0.135651742252928	0.160422489257335	0.123105625091727	0.423338162207246	0.139220086535942	0.145290726951941	0.150290442640676	0.6113602182117	0.741792495554514	0.137678580380852	0.155755225483293	0.137613577682655	0.100742836424817	0.220197750821245
cg04542030	0.336986582574727	0.233465857051395	0.194684896260283	0.170255797153656	0.0911390287797993	0.0878073899534913	0.135944400777019	0.147764368890568	0.151360431522083	0.587087098790683	0.690892516926874	0.0944347767037702	0.203997923366101	0.138456679705953	0.0790506993842475	0.223546758097247
cg04543008	0.0611749194076512	0.182961185646493	0.0462289526129588	0.0208847529844807	0.0132995972170033	0.381445140208737	0.0199349732263018	0.0521671090704999	0.0311590089355328	0.662376590867681	0.78264908364728	0.0181808486660215	0.0652832250926015	0.0180794708906143	0.0118654618810259	0.145750003460375
cg04545136	0.124524983746269	0.17498690744921	0.105633200631256	0.119330590376433	0.0443367795244311	0.403683004370164	0.0772821169971439	0.0890432297886442	0.113663332055277	0.567423186292715	0.745854640025622	0.0501928507978237	0.146515871435677	0.0741860415247116	0.0533954656362929	0.12466732523715
cg04549162	0.242822020728506	0.352867458388569	0.225644877544195	0.227964182925523	0.126614829809104	0.512428163498518	0.232160338403038	0.220483359877144	0.222447684851543	0.547319802596323	0.724776135589282	0.130393637732069	0.328633233683868	0.18720319460273	0.137376335859552	0.321816824430233
cg04549460	0.158911838766131	0.257253145862164	0.140577935478091	0.156501975679202	0.0283420265045432	0.350012162396088	0.148449835549492	0.107387380961361	0.174232302949785	0.591364636420948	0.756020242577338	0.0387303711801905	0.202940289909104	0.119249444179661	0.0375794450119782	0.248784061865298
cg04553838	0.166896172471845	0.185210841369449	0.0929766297768134	0.0690135729728994	0.0372018604600154	0.46486781704259	0.0800426687955691	0.0851512950450937	0.0961124416375405	0.474750707361211	0.752206382824028	0.0423234139611153	0.105160226429103	0.0761101345752321	0.0540666287164792	0.127593905681563
cg04555373	0.0649868499694505	0.135992017296654	0.0440940224731506	0.0440095202257264	0.0203831773812647	0.460708557545366	0.062604849943592	0.0584571291133096	0.0323995356648463	0.635080755688553	0.807413949983137	0.032855513513078	0.0432645780928968	0.0428110776223168	0.0263705593213635	0.124710837950993
cg04556868	0.0743481184179199	0.0554960591496313	0.0661032950599799	0.0358997997338575	0.0653840120347853	0.0776354972907901	0.051354695573712	0.0717953724324704	0.0437762226842283	0.546730823803373	0.704959446148957	0.0899671893523506	0.0859722911872851	0.0756580508725329	0.0535883211235488	0.0928242558827211
cg04564030	0.0721545672466724	0.0798121304368557	0.0528913917564656	0.0536175897085797	0.0270907097343375	0.109956035472575	0.0650615611145632	0.0683077328083261	0.0490688355485137	0.43006952360933	0.908641717899476	0.0423043452602298	0.123623660109503	0.051328730552434	0.0297957812403971	0.131773365860955
cg04569381	0.06141591212818	0.0601998961615011	0.0487160671095223	0.0360642011034189	0.0350372318255755	0.0439696021751853	0.0736495754737743	0.0429772420022049	0.0481184758249249	0.432669947655477	0.859609358754265	0.0431979939383655	0.0277709380718654	0.0389205123214981	0.0341846640552174	0.0427589298346335
cg04572161	0.0139384155900275	0.01864533299741	0.0159952483886484	0.0136439893567936	0.0123571219383441	0.180061247210424	0.0170805735438421	0.0264293453757448	0.0134960728471755	0.47574342829124	0.680893119245239	0.020143639321316	0.0203109626038472	0.015570438071684	0.0132261244467916	0.0163768227779384
cg04578774	0.0474389802356244	0.0469263057883741	0.0360750381985551	0.0206337550669588	0.0286623855600859	0.485494991089156	0.0190292369354919	0.0550188811837408	0.0266407446733703	0.633621303012984	0.835242947224791	0.119026685136555	0.0806793293659539	0.0262235852929294	0.0141223454285649	0.104240750203474
cg04583874	0.256620479732842	0.233556101594991	0.0911745069663018	0.133604024097939	0.0834696613283764	0.21224941122459	0.229383318428645	0.0962567046957798	0.120039078893894	0.571886019187565	0.821894402904344	0.0916395741257064	0.181387085844777	0.155347723012414	0.0868036456664678	0.204016361232638
cg04592728	0.35120060201845	0.225257065376837	0.218493631283909	0.213634908272075	0.185752691515012	0.338591989787105	0.187737366289641	0.312270807415564	0.160309456996934	0.654958589643317	0.852105260365147	0.244738755928585	0.225319219820401	0.188514509361863	0.414018145330045	0.306025360315023
cg04597433	0.120781934735246	0.23502687213953	0.176718144943351	0.0789478545896407	0.0271478823944339	0.508734055463199	0.145985277684739	0.227705901358493	0.119651465816389	0.665107913100593	0.819779861516711	0.0819872701636988	0.229939993071395	0.0737041908041768	0.032569255965238	0.309744446359232
cg04600092	0.230117507712058	0.532476973313161	0.610291131264578	0.496594989428162	0.650312169142435	0.207070744594323	0.580569316061507	0.312397112765311	0.588480933333749	0.0826501659454931	0.19752443006185	0.705317425683202	0.454146585687204	0.573082340084908	0.418930494663099	0.583777248822965
cg04603730	0.0206823094123736	0.0315102292919137	0.0256488836154654	0.0217151816123384	0.0164923544841591	0.13391045145513	0.0223227456039684	0.0256347109476074	0.0260682406472621	0.348932830315648	0.380404206026124	0.0311103564803381	0.0299366391263518	0.0205103150347152	0.0212816106882315	0.0374796879946785
cg04608146	0.0381300594293584	0.0767235485157847	0.0438032700336024	0.0310307711258243	0.0329967335881508	0.0855194512936329	0.0657510187437078	0.0577320994548148	0.0577652541662239	0.54551892276812	0.493295682553905	0.0482716992692635	0.0485569097971558	0.0277929553379511	0.0522905331463688	0.173692451256327
cg04608900	0.0638223695304714	0.0648018194362681	0.071894104853813	0.0472662739867408	0.0572564019216487	0.0249557766703664	0.0568408713108315	0.0932915804051887	0.0833403151401313	0.43790047216658	0.43164723112175	0.0725307207830694	0.0445195387045974	0.0363762538994419	0.0528326126163282	0.0416089002935583
cg04609576	0.253995467232847	0.315083359315365	0.221215231393849	0.193080423957257	0.132580017588682	0.553116115237706	0.220592280919657	0.353557136413306	0.224986799826037	0.5980646627788	0.657488999565068	0.153871603994612	0.281115762755108	0.196809624554299	0.115813792182359	0.321571574368942
cg04611203	0.248517489406599	0.348293527549587	0.237758752854044	0.225364461853618	0.0714638649022618	0.448018830113597	0.227079515680734	0.274503455491741	0.259007050944932	0.566786800277526	0.684698257853295	0.0748190553221424	0.296403740986639	0.200376500437457	0.0739093825842467	0.293159050267923
cg04611437	0.253654433177516	0.288493603845896	0.249728340737879	0.19560371832238	0.19036260801504	0.570811716585408	0.170938822436807	0.386569342339883	0.19348640475618	0.704292631705119	0.765311827862502	0.169924733879217	0.238387845503312	0.181953628884191	0.244068351882991	0.299523731294022
cg04617251	0.0594740352352196	0.108471823718009	0.0594988924539156	0.0608518769567994	0.0451433878919868	0.321885834776696	0.0585914167040929	0.0642181358286961	0.0563175718533767	0.782993747039223	0.903703600349143	0.0496328072634027	0.0508391465892046	0.0478612647944269	0.0427028668029744	0.100079859895559
cg04617755	0.0230229149124553	0.10532230073218	0.0314248901075185	0.0213646043803323	0.0166293033853559	0.320834913746155	0.0490775610632787	0.0411777843492222	0.0266490776873821	0.629015695175149	0.756865044429353	0.0275017824994943	0.0685940697112275	0.0292806939204427	0.0191859288130601	0.0749723312343516
cg04621020	0.111859750608522	0.257407326427498	0.0960857846025967	0.0743724026483985	0.0635572322231224	0.446457204547896	0.104361285786253	0.121010296512963	0.169855777707271	0.69746579938501	0.834602017457673	0.039915304852042	0.151193925153916	0.0929317764485421	0.0332181091946917	0.190879387770723
cg04622777	0.103800050278796	0.123549194518315	0.106366301167067	0.0962312977745769	0.0384293134326272	0.0527968818924075	0.097812370136212	0.0833496213737817	0.0700749590516318	0.594474199931625	0.795703268609444	0.0599220698947211	0.15225855990328	0.0517575220876803	0.0534997240574133	0.142842520989524
cg04623955	0.18159572673091	0.288658265986	0.174408190964208	0.191362910326611	0.0864002921338187	0.334362109530242	0.165826287504764	0.146031552005366	0.214319187150104	0.483014494707451	0.486824212759895	0.0909489427957323	0.254205126018303	0.16862470993986	0.0907638025243637	0.266656695404571
cg04624601	0.0924922339740348	0.0950200106848009	0.110849524611863	0.103214522245103	0.0574459599733166	0.304053407289005	0.0948320820783574	0.109652219101064	0.127179749967528	0.155552817394855	0.655797578839693	0.0912103889998334	0.103775352765523	0.0876344264758851	0.0883503340596768	0.121982557627435
cg04627496	0.0298904853611321	0.0479694135702561	0.0232939027995746	0.0327137842000962	0.0208869535168792	0.370438593944248	0.0309889224162733	0.0300852418919178	0.0240093972740029	0.594024301809366	0.785427474801474	0.0266538936918741	0.0318684248937404	0.0317795086242122	0.0318094931519882	0.0395570754788306
cg04633600	0.0349363427348001	0.0813569113498662	0.0536301546177119	0.0487169268422431	0.0342396954393639	0.188341989842023	0.0331544773693077	0.065194760703354	0.0394576315947874	0.541602538484875	0.649192053175473	0.0394100694447348	0.0573373260789924	0.030736876970749	0.0297142984250191	0.0451664376631872
cg04636876	0.706561985955117	0.537006947316105	0.660120120751807	0.615994631061077	0.494599500397892	0.232322180297359	0.655872339113461	0.637478237354259	0.660304037407868	0.29500819263808	0.406454469323995	0.461420162707852	0.703719513633248	0.5012443889836	0.694448609628916	0.615840099070574
cg04638468	0.0186032420312696	0.11084550036796	0.0256136638140131	0.0205515267455903	0.0165926453083078	0.607315262823642	0.0228583455317402	0.0188287747837914	0.0239252490816251	0.687551943127519	0.903058771683299	0.0197238987653536	0.0652699970243927	0.022105260041812	0.014701254415138	0.0836098769134717
cg04640109	0.391520198096308	0.17916910522481	0.14735913392568	0.16744711597437	0.0664427205654724	0.332635515952881	0.143252540780676	0.204387058518419	0.132725514308735	0.470354096395158	0.871400526318278	0.0848270278773464	0.126202890759949	0.1126569406852	0.156938217575259	0.202348521793694
cg04640250	0.232906233010244	0.190534787787044	0.181298458735828	0.172672684378982	0.242644875126731	0.550296138464209	0.178838696768967	0.142162697345721	0.195765938364075	0.724182533415061	0.817420092070006	0.119586626437862	0.138056898407599	0.116099649620199	0.0456242483371105	0.255582141854377
cg04642741	0.381573477111156	0.3190687659743	0.26190901574038	0.378243969799902	0.288710315570404	0.341224645409836	0.271700341995324	0.259662535972504	0.39201675579973	0.56894004774526	0.825251314407701	0.228347545482297	0.267594247886311	0.285361795289396	0.170022177972282	0.358049928698081
cg04652097	0.0785092521857828	0.216230012452789	0.113140963665668	0.0356472591490747	0.0166505845873005	0.546135247806946	0.0979974532331176	0.128394774020167	0.117321964277319	0.666813205707495	0.720785342452139	0.0223358132274538	0.173302047999203	0.0457038580249119	0.0112743140670715	0.299542021086078
cg04652645	0.0286736717189925	0.0818676697316114	0.0375285170040715	0.0228370817610132	0.0116458249586329	0.0764030887027322	0.105728508757726	0.0848766235631003	0.023806305869697	0.209328137237546	0.3395249614068	0.0316868601132663	0.123257085607333	0.0173272931814282	0.0120818124328627	0.201989528759686
cg04656009	0.639684838828864	0.510642264889954	0.666238673449879	0.679442905894564	0.836222597917561	0.506895984134075	0.686948715655468	0.81248652468766	0.737386517450143	0.183441930584746	0.552214827884261	0.792297113358508	0.641419327201479	0.576476202145201	0.812422999783898	0.655713931907276
cg04658772	0.0247104680018372	0.0691565082821672	0.0340806735089921	0.019334620481763	0.0160751924351779	0.451373054904332	0.0266375265871534	0.0208330028005076	0.0218375148144172	0.491773168146036	0.642419883335289	0.0186524279345878	0.0479265273458057	0.0241052861618711	0.0187143200538314	0.032896501776457
cg04669574	0.511421811867259	0.40552759794208	0.423754063776189	0.612802811102269	0.0261035210997002	0.0309663272844388	0.407724534546143	0.0289147412803629	0.36010908017377	0.620389637161305	0.649092605154974	0.0223138297698398	0.610010798962414	0.502192782928739	0.0279987291424011	0.660600216888923
cg04671932	0.065683071365851	0.175273091492317	0.101242626030704	0.0679314395316506	0.0389191029732349	0.370581761060927	0.0729066019674313	0.0764574509415778	0.0730666646504149	0.562436432607255	0.765060100078493	0.0800329728212793	0.0638983145758719	0.0682780303527653	0.0377380014052298	0.122090216383145
cg04672706	0.0258357474054896	0.145828856015797	0.0252586133317703	0.0180988003832546	0.0120148174041584	0.262649293862165	0.0254601913082048	0.110137807535521	0.0195048965829911	0.435351573740538	0.519194661430466	0.0374145763700367	0.033752761012793	0.0188197819260393	0.011837761786502	0.172817112187122
cg04673825	0.0626125959682246	0.11097778262662	0.0754824962469606	0.0532136931137249	0.0261162530314184	0.400236194588366	0.0809861804952939	0.0815240652358556	0.0420028468608661	0.567986529459375	0.722205668438062	0.0358473607108405	0.066183251388508	0.0373627333668221	0.0363723692121455	0.0890359940887632
cg04682916	0.0115905333944128	0.0118719137336341	0.0139654402895663	0.0105541906638579	0.00945721879814363	0.00950717016604348	0.0130112127520929	0.0135203304574302	0.0362160078163419	0.544605845934283	0.727933912011926	0.0125594288071341	0.00928543998360014	0.0124081935230955	0.0104472514217622	0.0118379635346715
cg04689048	0.34594502889288	0.258967085485203	0.210145595130017	0.238510937680867	0.344082464533169	0.230828443529453	0.206216577712538	0.220159160531117	0.226617747359847	0.267700404077079	0.733197690561191	0.301295119130978	0.259783998808815	0.206072623382698	0.267303473487492	0.298967153399994
cg04694812	0.177353521644058	0.185318771307517	0.148428224502052	0.156216732698362	0.0722625728772483	0.534852226667823	0.147601117573976	0.156796779837397	0.117941902897168	0.645865410855101	0.789958060288852	0.0689790405308833	0.167787148337624	0.108987225857362	0.127893542668662	0.236164691369895
cg04699199	0.845960093537215	0.749052555259156	0.85001029074615	0.891225608588152	0.907709236465625	0.558160896094829	0.87250394584502	0.859010252511985	0.88775350149278	0.694763898276091	0.522576362826949	0.919814493137384	0.876855253596357	0.877094220019502	0.942163381682188	0.818737358955166
cg04701034	0.15913740244368	0.326986647513796	0.0684926650079304	0.123896313690965	0.0187303572164629	0.736028284840604	0.152304157548832	0.594167356938459	0.141237876831188	0.680113504961296	0.838085485647844	0.101328265141814	0.25270523466531	0.0488845740940401	0.0219047870577727	0.266574008741331
cg04706867	0.101997096580187	0.13505375133555	0.0964025214428828	0.104737629077252	0.0821038294174478	0.318799835536361	0.102200066508354	0.115149911928478	0.0994093434492544	0.648442938417802	0.768634050228355	0.0511125853802876	0.134799426924204	0.0929275674547467	0.0592693083372348	0.153249719602085
cg04710402	0.0121282660675785	0.0176441866589143	0.0214586461592556	0.0110352849767527	0.00986931644949337	0.0154847556055972	0.0254503901719698	0.0176471963230142	0.0363165955116239	0.772807718478075	0.857348223344174	0.0167966467951961	0.0253177454220135	0.0131574546083981	0.0122698336973402	0.0314245934786015
cg04730882	0.339783545451379	0.362119659038793	0.268330797907438	0.296383899110662	0.355443714435167	0.538063708283258	0.292524541699585	0.39214016042321	0.305033380100464	0.652516516445263	0.777337820338662	0.321587606884112	0.347743955414105	0.277850276567425	0.328040450157096	0.361204477398927
cg04733537	0.156793748345786	0.31439843824947	0.158645756579397	0.114490599445927	0.0250617190726732	0.525885609662165	0.15776810840415	0.270328029317521	0.177133362927018	0.655505144148009	0.69870626398858	0.0488530769361151	0.262669570015997	0.100305468252476	0.026726763122942	0.271241651163199
cg04747322	0.255048599085979	0.275371129862547	0.212430689463878	0.228195672356656	0.194551204505486	0.0743832354917359	0.170812723388517	0.155943786267484	0.180736831480116	0.759493297847717	0.879715984805483	0.316822529590659	0.26922262062079	0.171484479372819	0.149289047678606	0.309507622496941
cg04748704	0.123331687301885	0.150089492987348	0.104043677597293	0.112924035335477	0.0935300583528955	0.373987456526254	0.179089704965736	0.115807175791171	0.186829485039832	0.469491087196123	0.653825960910186	0.0848509780173356	0.114468882653591	0.108083540653733	0.128644098606756	0.124472664253802
cg04765848	0.229055653534638	0.163648127316249	0.106686635227918	0.111163780357021	0.029442792465087	0.181062131758119	0.217777843452181	0.157100528540973	0.11577112904611	0.746806797694726	0.567092357855532	0.0471060060673979	0.174736856344103	0.126926793536171	0.0373678423925272	0.353727155327757
cg04773818	0.105077241261519	0.279066746983273	0.242613321220355	0.100011770323125	0.018900226250607	0.581230861739608	0.303682831145562	0.208312777962524	0.136687322347629	0.650546746246222	0.688428016060948	0.0396668138129674	0.239707978314862	0.0941230339346989	0.0300795675265999	0.344434730337521
cg04779631	0.0588141347478571	0.0697276527991962	0.0487007575497422	0.0400567312057852	0.0358251432144695	0.0556338207603145	0.0387152391673804	0.0576878636017406	0.0577178872463819	0.586801698373251	0.880862084890776	0.0307190652436079	0.0893570845975739	0.0581717286118126	0.0362312499525098	0.087210897733403
cg04787024	0.0275423113198815	0.026886070910051	0.0277066962627485	0.0198954365999252	0.246873985995879	0.348434755769066	0.0307937514798141	0.0399656142554433	0.0321563116482002	0.658435813693664	0.804677885206352	0.0488783290913593	0.0239740815578983	0.0233070278275872	0.0492406201334924	0.0490767822657605
cg04790084	0.0148174466462887	0.017978934087861	0.0162137325676571	0.0183400817098025	0.0123702809603475	0.562115797227209	0.0166374929932835	0.0200588983219765	0.0232361174646074	0.597224719637531	0.760316511075366	0.0162460491375621	0.0492652122055282	0.0180125201019052	0.0149327644420639	0.0712812410508995
cg04803153	0.197643555804272	0.269560968554571	0.17230775209542	0.188646424668341	0.174949685637572	0.124351586934301	0.0906895138262672	0.262875349222817	0.175524494917629	0.355592786827767	0.629474484103325	0.198846915508162	0.215897423247523	0.0841531373415591	0.542262143521153	0.243901309248742
cg04804539	0.101959490805177	0.178928023725527	0.132309005801382	0.140799517977078	0.0566947108428564	0.402650809206384	0.15022575091328	0.141495992148035	0.165709795725699	0.604722671358221	0.470028039713585	0.082224758108322	0.172862118922483	0.140311956630297	0.0573755851687923	0.215935644966619
cg04812049	0.0596525322157576	0.0504177542132605	0.0711927742553029	0.0430719990114512	0.0281783053890136	0.0531822160516121	0.0449103086808112	0.0643583586365663	0.0507288684793651	0.418944620496537	0.762858646353661	0.0354622535641677	0.0565101301725725	0.0253131366310778	0.0374661215271078	0.0781568435703871
cg04823168	0.0160945542900223	0.0186402850542666	0.018440403668863	0.0182325023938865	0.0162934445717895	0.0177637594789118	0.0185757590588844	0.020231371645578	0.0660508062303878	0.588461944528352	0.636690052850044	0.0264685469639522	0.025607454471397	0.0166085613314088	0.0151051194538647	0.0257874228588574
cg04829946	0.214259608438166	0.193888019235568	0.0933873883797271	0.173684643756513	0.0659036265304942	0.389136823199903	0.133996153774351	0.183249635854717	0.172335351634803	0.635889148216557	0.72384249031499	0.078586389246521	0.180737382297622	0.137594590068042	0.0708234916489111	0.18948743060612
cg04835284	0.244162522025369	0.242327191615469	0.204261837795412	0.16181121389019	0.154659081699542	0.553241908548716	0.167238134096268	0.381659405593925	0.210356404196928	0.641575979889982	0.749779044877745	0.166523918430591	0.218465470820008	0.160850484266336	0.196010236685807	0.268302370201997
cg04837025	0.0879974955584	0.12720120633342	0.139289117835892	0.0199934231820323	0.0201114124132864	0.489087401039864	0.156599725150218	0.182671490177691	0.123672992395593	0.775533402015571	0.859879713276735	0.0220412211839184	0.0955684020950888	0.0407711905091032	0.022833962689631	0.20511410450124
cg04838147	0.117450102196079	0.142672011458929	0.0790571585738877	0.108202083624483	0.0518098433391108	0.45032066326611	0.0985927806777505	0.13883756795365	0.126023264611211	0.43542319577346	0.603236761843305	0.0559146391089547	0.146883083368938	0.0892693075373047	0.0533994055479106	0.140315714428563
cg04838988	0.15466560471745	0.306018007070432	0.140709396071898	0.141673146662839	0.110456064790223	0.536316806075421	0.133066231565225	0.167338372715063	0.147377570064022	0.517524208527571	0.656712004194709	0.0982221489256889	0.172111823356525	0.120310451948814	0.102354944301712	0.17801523835548
cg04842146	0.02940040784538	0.0661027798118287	0.0229609996350252	0.0175194667594996	0.0161172098510462	0.16014415272108	0.0241168455253319	0.0698779295503189	0.0186849542835711	0.523259230706314	0.864726610481832	0.0262135981952176	0.0562027183650533	0.0216939105069739	0.0171909759137459	0.0688744245018821
cg04851268	0.189565847831534	0.346046179575947	0.243047236834991	0.210454562703161	0.0876603246038718	0.616435976870865	0.317037074756755	0.313142544516854	0.198419101751359	0.766863729464782	0.893027222835795	0.0928636220886281	0.304074338070124	0.21142636926871	0.158751568027191	0.340953240114664
cg04853843	0.138574736840452	0.179427727353703	0.120409077526762	0.109774288008895	0.0931050976088981	0.375877873024663	0.116381085728952	0.134436025640345	0.184416221990831	0.603921232059015	0.665272890090825	0.0718965167975557	0.194244880537041	0.127428299417448	0.0906482390230289	0.184597806384136
cg04865929	0.729832430525951	0.605717996947923	0.724555570165415	0.808707183863888	0.709451369457832	0.421360879779657	0.736745635619603	0.765028343901962	0.845013546371474	0.233388731255494	0.202123261345144	0.756954750580915	0.735084905286515	0.663425791570906	0.827974374649038	0.770925689572349
cg04891086	0.105561857393285	0.162991209569472	0.11135740176718	0.0892848815364099	0.0396731840881709	0.613465657493194	0.144680501294279	0.237831863280266	0.139148371133468	0.751079019904563	0.84026050582784	0.0684369009854416	0.18838797770383	0.082896423444718	0.0845727083851798	0.195650041644434
cg04902729	0.157222786104405	0.288703609336573	0.127667183110094	0.129236218710154	0.05720824574224	0.606996485017324	0.0647969250305555	0.156885660443559	0.117439949808218	0.728746151882662	0.850249556396126	0.126053331663261	0.150548173780649	0.0736044122414849	0.0777385837730343	0.199483713446868
cg04904331	0.0422835382739972	0.111421406384938	0.0460567278522895	0.0208865650707227	0.0173029106074759	0.620766559141668	0.0295392968008922	0.0223667919478624	0.065091848627195	0.753660809486204	0.906620945782665	0.0188997177823741	0.109064749143323	0.0243648345275855	0.0170917520899803	0.0563326150895702
cg04904385	0.0897795902698122	0.149435104172349	0.106991352806358	0.0558489411001342	0.324962874455863	0.209287038342413	0.0874198027655037	0.207953645937814	0.093691142966264	0.593995004425806	0.807730089638702	0.447004299468384	0.0844629607377467	0.05509482969162	0.199286347366983	0.193246646042661
cg04912999	0.0363770023528795	0.0690293835222495	0.0272098210940753	0.0250136006885374	0.0269543717668319	0.633925410725357	0.0330521962746917	0.0319043265509579	0.0332855287724484	0.652922065633093	0.749819232414692	0.0252475774340811	0.0356033547055762	0.0238269061787085	0.0337328828880313	0.0285042920540289
cg04915058	0.754874261134336	0.684603901365608	0.745442259900771	0.796194927667749	0.837022892332224	0.643635450926461	0.75971743152345	0.786472450194553	0.80736026301804	0.421328755960227	0.347902255468261	0.81494175162004	0.813191118996233	0.757051907822519	0.828311599962744	0.766327395382831
cg04917181	0.0554223956869725	0.206195602418472	0.0926466542957212	0.0364846635915411	0.0189201828895482	0.518914613985168	0.0280996819605556	0.37870480221658	0.0615028031433301	0.583151526617149	0.635138536787799	0.0652213230068136	0.160013042908364	0.0356214828603	0.0151832417247643	0.207617215964003
cg04917226	0.167741363754044	0.245791511754089	0.137339743063879	0.137414518553889	0.104457702364817	0.529193547954137	0.130641823065516	0.151958887304717	0.162135655577183	0.666901602114734	0.862762391044992	0.0951513963547762	0.224046860165477	0.177959827853642	0.0796198614915791	0.217763634113225
cg04927931	0.10637875729233	0.251605203093543	0.114932522233828	0.108759028453618	0.0483680597557115	0.573470651143758	0.101782714448919	0.337415947795158	0.118569084866596	0.916109803923512	0.961605783274734	0.0584045642386922	0.209205520742285	0.109281168280097	0.0473157858788265	0.162876902992844
cg04934807	0.0914895677294898	0.141561591822282	0.128804163344657	0.0920930187356348	0.0992882771448435	0.467884494593621	0.113840153362956	0.11187222932518	0.124725382880213	0.536100389543444	0.6250131280162	0.0930466992280537	0.135510301153929	0.0909054624227889	0.0845819903739893	0.120872868286035
cg04942472	0.0874938915044964	0.106996785451077	0.108301544978949	0.0858038623379034	0.0719705508799968	0.0930340844080728	0.0951143854136386	0.0998046121193486	0.17455051520676	0.686441776070487	0.765297511247502	0.100641404922615	0.0746720292482504	0.0670738501467617	0.0849909452709603	0.0916226717650375
cg04948524	0.050901819857766	0.0865474074285892	0.0524922083064257	0.0479489191702065	0.0486902599107886	0.220019451931858	0.0609540142418362	0.0668516079051328	0.065861479729767	0.145064855611446	0.831228688858907	0.0616454963659314	0.0419966092149837	0.068342768331961	0.0440435629188549	0.0692761924870574
cg04954680	0.0889390537625795	0.173835513717187	0.0980337626242047	0.0882795537603574	0.0864688620052889	0.477526904808124	0.113059616090851	0.302614149552074	0.0594041831418922	0.781242849167981	0.892935041473224	0.116304630589056	0.0799985794951652	0.0651737265180032	0.0492144078386413	0.139301916257772
cg04961466	0.152272891130366	0.163045645020449	0.0884285118286632	0.0943282986874699	0.066267321418333	0.500851731217914	0.108989203268714	0.0990195846586693	0.0795192614887728	0.743237673078266	0.804141938176553	0.0870511170688317	0.118312376348957	0.0818597361771831	0.066268496125158	0.192697668614748
cg04965987	0.133241176379238	0.145585081509788	0.0934472376789635	0.120614788570142	0.069741789306398	0.419517438893784	0.110449832618223	0.0869389681432116	0.151901700135835	0.542425264874695	0.743061555079688	0.0809423417072089	0.141888837524394	0.103169362307637	0.0552747364793707	0.180764369526301
cg04969808	0.0584851200358336	0.0535545906041565	0.0367324043502771	0.0450326559923162	0.0335203820622628	0.0293653356408972	0.044149262820562	0.0293278363781806	0.0545398713988891	0.44903883963617	0.422188254418639	0.0611546895988923	0.0576707204009052	0.0243577431209337	0.0284146670206166	0.106975514522732
cg04974587	0.0486730097322683	0.0257904763048993	0.0368698419815929	0.0368832371777819	0.0252248945849855	0.123072635609333	0.0358460870759913	0.0363407936401256	0.0412510510746135	0.476541184472949	0.607417824689294	0.0487134121562763	0.0310051804754197	0.0468005479834654	0.0335324128058959	0.0373220844369953
cg04975505	0.0767815994585187	0.065567814643019	0.052914367557525	0.0382466012749901	0.0663935474383705	0.0747251240067451	0.0571583460321685	0.0528615443278363	0.0784102578498669	0.295703951909064	0.680761539836849	0.0419651268815529	0.053476598222672	0.0466740304587541	0.0304338019900519	0.119509402237557
cg04981611	0.0288521446203151	0.0730324321355576	0.0371501045798005	0.038743782939675	0.0249324714853856	0.495968030940075	0.0364537442779857	0.0471151309397662	0.0418735938802923	0.500485032877455	0.671251841261749	0.0448107525283739	0.0385057646416527	0.0309001400269627	0.0243053778756555	0.052681644789782
cg04985396	0.0517225558592917	0.103787082396023	0.0654127935532448	0.0554415431333286	0.0340018205299802	0.0531501842566496	0.0369183514455866	0.0988676881919349	0.0827198469447411	0.614507696191559	0.850076993581174	0.0447756634396592	0.0481535701143291	0.0394335864571403	0.041020228292192	0.0771444678385194
cg04991805	0.154858597673673	0.227113193606035	0.152984391129859	0.0913988759025409	0.0719986282264569	0.608716621070838	0.112766332360102	0.13617639850678	0.114023294650179	0.680034223573216	0.754929018370517	0.0645921325495804	0.14914214961891	0.0869267956363055	0.0606729278700907	0.233336962751861
cg04996020	0.822574583559898	0.819559205061256	0.872277287495236	0.903789005432748	0.866761787249827	0.482296288870519	0.862316008289525	0.749529377441125	0.838318705611329	0.270112223788765	0.303962247638169	0.877071426140063	0.92352120675772	0.854086961994742	0.88027412472542	0.827826154851738
cg04996219	0.0215886585302213	0.130765090253693	0.0268233624937648	0.022136515693145	0.0148186319300076	0.579248500015318	0.0377967860898345	0.0289856736381001	0.0432252550863123	0.807430855498847	0.867468957304463	0.0196413223005877	0.123480818723358	0.0135674019210047	0.0155161807680494	0.128133714009598
cg05000488	0.965526559272904	0.94877673443658	0.881384680625276	0.956907940329164	0.977113854401562	0.778734298499986	0.949628888807295	0.970027989017428	0.952749520366742	0.249544826285792	0.321394908816464	0.940126529737373	0.968713127679146	0.902278285432159	0.961717137544344	0.959645660140237
cg05003411	0.755376306272977	0.536277938003059	0.766426439966648	0.841425910565617	0.739919635751228	0.381176026978295	0.858876284685625	0.753085816577014	0.800484961457284	0.245847154112582	0.135704661754597	0.804745890601954	0.769358335587874	0.733931255915378	0.835185934931695	0.80554352138402
cg05009934	0.0436568419434707	0.104187234472451	0.0653727589400357	0.0281899143197977	0.0190874461332084	0.385806784021014	0.0511559544092335	0.078024129813358	0.0488090703706258	0.543726071459644	0.626514886893883	0.0378968819145898	0.0585057363380114	0.0268558057409948	0.016514324955266	0.124801496661854
cg05017253	0.0306647749827038	0.02311738594443	0.0390607207114155	0.0297748577129507	0.0277920061311091	0.249058123907267	0.0345370724402512	0.0298146678242009	0.0330167172558027	0.0267771220897994	0.228290382846626	0.0368409169724243	0.0317145530095307	0.0284915577879492	0.0275845812877702	0.0310262335034404
cg05020604	0.0760112111541654	0.260658663048197	0.0512535540179011	0.0469983917877379	0.0171894811645792	0.603753836494748	0.051095356793316	0.0430362431459733	0.0487332261863145	0.701365047416376	0.833789658537499	0.021066446483203	0.160193753907346	0.0371134591602473	0.0225557228343302	0.104350421934206
cg05021846	0.0481769658315348	0.030615346878534	0.0364787963663132	0.0349716179749182	0.0465967992055154	0.576806667093563	0.0373315617485919	0.0680361080746948	0.0581233171452235	0.564269437060533	0.816102467397389	0.0553767530110974	0.0397818352827493	0.0469059447431193	0.0368132573496392	0.0582273899826483
cg05021896	0.158621512221002	0.177751603601947	0.102221652376557	0.128736071865086	0.092436709030353	0.0736102074301774	0.114153745449133	0.104339939419791	0.104475877880348	0.534832510714904	0.772639804808635	0.116010871612277	0.12617575652869	0.121722154233111	0.0737500264775089	0.185618535560398
cg05024715	0.809878051723623	0.387572968039592	0.845775567729927	0.836349023420831	0.903807156022112	0.474971206765793	0.842766173439865	0.766682092813983	0.791734871404603	0.252564222976103	0.121006302803041	0.900688420882426	0.719700673675685	0.638169215000486	0.909612137531497	0.76377229820026
cg05029189	0.0528164747016606	0.0787578810895386	0.0445834455283479	0.0692644550862967	0.0546714249652408	0.0685859846675561	0.0641810619965627	0.082059603993928	0.0941241683677953	0.622774665080111	0.394365186590864	0.0625723926193582	0.091400701454299	0.0478274617507191	0.0600286481516138	0.111747127899355
cg05030481	0.0391774441999151	0.0607665680077617	0.0618393766283653	0.0411208947523311	0.0302464625689591	0.107068488409023	0.0901766379422025	0.0933087612029332	0.0725967883671416	0.380872330553718	0.570651532370369	0.0541375186980236	0.0649119031840104	0.0332282604677019	0.0358102033046714	0.143748397264966
cg05031016	0.447763630153852	0.338247572913606	0.227870072540284	0.233406484580628	0.0900518533881306	0.0791378387350091	0.293885945725537	0.114484024541889	0.267241119605866	0.499663731161121	0.706944235852004	0.118191200884981	0.305836487950239	0.250757925955146	0.0697297625939306	0.387239459564878
cg05031521	0.11112607535061	0.107926936571729	0.0389608098492864	0.0311951858748514	0.0827265568071969	0.190595094132389	0.0753363396167494	0.0478734963651736	0.0228234163950969	0.508904476658367	0.629282581880894	0.0479551356038507	0.0447248585581628	0.0244863972518294	0.0224566043180239	0.137987318972539
cg05037927	0.0484056543856637	0.0592836681460036	0.0486391446539752	0.0614863302438713	0.0405516755964301	0.467034567346117	0.0983877556339979	0.0372031667448777	0.0499187365168599	0.553041689750075	0.906330344438365	0.0446741838898517	0.0416669119182997	0.0347574321230394	0.0355403360502076	0.0458947696451009
cg05044185	0.115275268298696	0.298251901628	0.115914803230521	0.0730383951764941	0.051857759308804	0.521918818180554	0.157531863833968	0.14538654427085	0.118462457424226	0.603872462761349	0.731233383730417	0.0343733660153502	0.250586968968069	0.062796811530279	0.0397163149229633	0.206188917337778
cg05052324	0.0246979833289556	0.033645466084087	0.0378816861504634	0.0267678002827849	0.0184564641674921	0.573374543393688	0.0278125064503739	0.313179165228665	0.0327842983578037	0.519056476562092	0.860531862107352	0.027263565932999	0.0624515222496531	0.0422114940683674	0.0217509726003987	0.0709358902377353
cg05062333	0.0536167468031386	0.148963739676186	0.054458068463122	0.0876865118105964	0.0549946680113023	0.593883401894052	0.0741814533441194	0.140345948912066	0.111411727662117	0.706943673838269	0.779940582692598	0.0551707256881925	0.04912885595142	0.0567508054579404	0.0364196766599127	0.129551855437465
cg05063138	0.0215019822901242	0.0179252277696155	0.0292135403342677	0.0147162550737139	0.0156835743791522	0.017013991234479	0.0391058490975396	0.0227937754312331	0.0526647168399651	0.59348288011052	0.561818106715619	0.0186537081467186	0.0253510345773745	0.0126224330827904	0.0241346466407201	0.0401056422852505
cg05064352	0.0501301639979552	0.0737307622810028	0.0484088233027221	0.0446393654639301	0.0344140962966758	0.548555202518065	0.0466765106636949	0.0414421721520581	0.0425738253275212	0.632568018483707	0.812001239442468	0.0497258581821645	0.0487094684796618	0.0691696492137813	0.0600157074041939	0.0791452840155091
cg05071623	0.0227193009355573	0.0246751463700463	0.0204754485552343	0.0207309150794671	0.0175266433086554	0.02554967281548	0.0257609606167891	0.0331485775700706	0.0248693244097435	0.407117493161092	0.693449975384441	0.0272432720200492	0.0226321811408163	0.0205126594100502	0.0204008067927642	0.0326435522158035
cg05075118	0.0777251190418008	0.0705355515504791	0.0290590425765217	0.0419197655900792	0.0258699826493898	0.540851449409396	0.0275788642085695	0.107393052832513	0.0380707344363719	0.725103787216605	0.865029113859756	0.0399369588199466	0.0359320482737461	0.0268204259322687	0.0329028024783818	0.117996670555739
cg05079547	0.65283794679125	0.341219990642523	0.714499844620512	0.760532555315	0.694577895761763	0.433896471541751	0.74812314477981	0.809615658147918	0.643242379693757	0.214481199889442	0.114481025474565	0.812640789534137	0.546521503622223	0.600665777181288	0.823030811295444	0.751340010541444
cg05080154	0.241957750752668	0.379024518918837	0.167531270025634	0.0900771957058472	0.0130726394453019	0.498669227610856	0.177733596610404	0.137733998985148	0.131618561872494	0.452477241177722	0.644420378289272	0.0220508968988503	0.331785453510807	0.0915067707662746	0.0143085193084868	0.332176040821872
cg05085230	0.0392048837280915	0.0512024838112021	0.0241835560372522	0.0168018925164151	0.0129676012111892	0.449999472079929	0.027033324756014	0.0291857472614064	0.067463644122299	0.584386311131452	0.622319110442951	0.0254446848332669	0.0162973345008822	0.017140617682915	0.0142025114230303	0.0770686119134481
cg05089090	0.0378296676075575	0.0325054262081724	0.0312778529021387	0.0298836107932243	0.0259626917617582	0.123148779688158	0.0403123245770109	0.0326174867738767	0.0319623632914189	0.558087345626475	0.81165965874381	0.0308220650409062	0.0412982644087577	0.0282448106472416	0.0283111145681065	0.0375921896108122
cg05091519	0.014143552588445	0.0362472870756434	0.0197486639458058	0.0157453687788064	0.0203782361723869	0.058086510554849	0.0160565792056993	0.0387111998028642	0.0181091895872133	0.41529897079516	0.565428873146387	0.0162941075323376	0.0246810028451948	0.0148100238639566	0.0178451514444658	0.0430155067554902
cg05093169	0.177528483098135	0.272833518064954	0.212003928749485	0.151492813205695	0.0760136144878786	0.584722788428686	0.160444550748931	0.248559377895784	0.169199707808887	0.659144810770774	0.739559417552397	0.0787892121765769	0.226805489017347	0.135109484415299	0.0815837242112237	0.271329758964076
cg05099387	0.334052329259095	0.552337401115822	0.294624962007348	0.239829659954492	0.0206586299392989	0.148996508674025	0.303975350378395	0.146595068029798	0.182298488358326	0.753503227437219	0.770316310155977	0.0333712242577902	0.420385493201527	0.227126140908463	0.0204800239523099	0.455308482817963
cg05116906	0.0135179468657938	0.019366449558252	0.0163652689737887	0.0142817215087028	0.0118561927636275	0.410781546894738	0.022047375868785	0.0389279419059504	0.0911100843731248	0.444632281906043	0.596640179869026	0.0203125690242885	0.0165364627820195	0.014858409283235	0.0190127865658408	0.0303280381782765
cg05118638	0.0419426666692871	0.0908035358666082	0.0447970216362723	0.0512461832946484	0.0379712177906827	0.631266977724065	0.0534710898260617	0.0550064777246955	0.0508298546159938	0.144125041949779	0.899214037783089	0.0514907405404947	0.0563574077081866	0.0465337615642834	0.0371927660117295	0.0578392307762219
cg05119514	0.0386085272445159	0.0683616554164774	0.0509819609041874	0.0394390979563511	0.0403993219732255	0.193605730158718	0.0483245095245791	0.100404164113588	0.0785924456870187	0.644295292543941	0.820115350042157	0.0555411226085707	0.068042207168995	0.0505283622276354	0.0570624514002164	0.0677050694427573
cg05120331	0.145821085553248	0.218043427741675	0.154111363012581	0.0817820688640205	0.306819084691587	0.225232750666049	0.11217946950758	0.281270279443041	0.0891371360039509	0.451886307045209	0.899793731583852	0.259985835005825	0.140899298981772	0.074744475355703	0.155021803472675	0.147826715662971
cg05121182	0.693305996322637	0.523950501645081	0.682400609059624	0.757795950317271	0.901054977060401	0.370816314161827	0.715254576780751	0.755409147688234	0.760451575636611	0.282660453787636	0.422653076595925	0.868166893690135	0.678316353016396	0.666018420482106	0.819489535862934	0.733718315684654
cg05133853	0.514843425371179	0.236808249219893	0.535232939592181	0.574578189545494	0.605572070470266	0.236530405715464	0.57670389848523	0.326383670582618	0.478925291237709	0.115026801795475	0.0543368580450619	0.539696937160886	0.425663276602141	0.489200908054132	0.314360689123133	0.4605761912713
cg05135569	0.0504259947543211	0.105246100503486	0.0835475073096537	0.0732713343432363	0.0424801775098765	0.189960517026873	0.0591109382259585	0.0532879558064123	0.105097760633511	0.264283262143876	0.836095277694048	0.0337421945969536	0.0891271347199951	0.0420740081138284	0.0274133087619173	0.153973816327566
cg05140069	0.0291573534039152	0.029797268931757	0.0292263346846314	0.0185828236450207	0.0203853948714631	0.0197871756771742	0.0296778093905779	0.0175139253073768	0.0282228902608413	0.590888686663124	0.846578719599671	0.0258259229091884	0.0278913687210592	0.0276991754689991	0.0201586441081204	0.0351840294815016
cg05142982	0.132964542978201	0.167956465657482	0.147384310368242	0.0463320273180523	0.0353557556289084	0.123531840098242	0.0863730636065292	0.151536157513351	0.204897046402961	0.800600268281868	0.883105190001495	0.0398888980026828	0.114476338781223	0.0387833202718726	0.0489357545983549	0.308811303775806
cg05151154	0.0249197966505183	0.055022734566383	0.0275239399541886	0.0261094096959184	0.0209276161319825	0.687044036114743	0.0375886267728463	0.0350208002366009	0.0464564911142869	0.767240638126405	0.844330617559274	0.0232073324346614	0.038029241890063	0.022022822244321	0.0245958696252085	0.0617719978513768
cg05151621	0.0334132656207577	0.046325438457339	0.0349383442057589	0.0264503201793842	0.0306974230953338	0.172997116917427	0.0356611103285337	0.0353516599689338	0.0344563667455658	0.520106331576739	0.816709283087521	0.038100562732755	0.0307371578205816	0.0298934941101135	0.0344906239236458	0.0420834850964902
cg05157140	0.0636912674334252	0.110541663958071	0.0402271173899522	0.0166043260171221	0.0148886124429452	0.608428565106958	0.0572566694623926	0.080460658602349	0.0300550905832081	0.470384783207237	0.849422271440971	0.0175052386312666	0.0590674309866437	0.0235515742829012	0.0164277130511371	0.147772321856348
cg05158197	0.0318780963454165	0.0540178571525103	0.0450203595716953	0.0423556530531602	0.0217599468930214	0.037016582458559	0.0386135128305242	0.0408879101442651	0.029223249485731	0.396364882196399	0.654020979785892	0.0335415922474116	0.0285157205988982	0.0381188369732166	0.0283536743147072	0.0509381168540236
cg05158615	0.210031595260144	0.291669707204871	0.176384217351102	0.189279581078441	0.068983812099896	0.606500645928419	0.162196431894372	0.20389813341782	0.164727321708564	0.625267178742275	0.754104944464315	0.0795514406197973	0.233479295230739	0.171218608289612	0.0834273298568362	0.29826371500092
cg05162750	0.00976261311353723	0.0360087628900138	0.0251489078406599	0.0103339587411008	0.0086961075179295	0.0172933317136696	0.0191302576337842	0.0353378135319073	0.0183218345808496	0.470135716841515	0.594496092379334	0.0121461446250773	0.0187326568855518	0.0112805759409191	0.0104014769943755	0.115130669684692
cg05164666	0.143261252569355	0.233662145668852	0.165380575378266	0.136662342080974	0.0944359356193877	0.0982968265560829	0.153751316596584	0.153450080618834	0.164445643449003	0.731394160381799	0.511843152925732	0.105140345947981	0.148357118842333	0.135431878226345	0.101549900477175	0.240344268202799
cg05164933	0.0633806298021726	0.167700812689963	0.0995003646111524	0.0557712013742304	0.0251271458378003	0.622651199445513	0.119187509730177	0.0922058008784816	0.142291444069007	0.736043356749353	0.8559281164191	0.0277814322995186	0.126603304658005	0.0387782267222504	0.0300378169272401	0.195783822923676
cg05165378	0.058103567448635	0.0433077593479246	0.0451602912503947	0.0466938503563173	0.0698310871913295	0.0525071458276543	0.057806408972934	0.0533367696490589	0.0541972059669787	0.511154285936242	0.0679799315765583	0.0617321232840695	0.0464428537944079	0.0524728541997938	0.0465506835830167	0.0545096561028365
cg05166820	0.377796156665435	0.429493472736557	0.275143293043508	0.412558769845214	0.456288264354806	0.618941436049022	0.397166900100642	0.412008440758209	0.397621462167687	0.782101038008112	0.916005706665143	0.420244184875823	0.363067615477468	0.427346534742561	0.335539980504136	0.419447393863981
cg05168033	0.0147208537201915	0.0294183744866927	0.034488718820491	0.0214968208558368	0.0148138333514525	0.24186013323195	0.0398887008984818	0.047148971546	0.0206702351390258	0.463199168305139	0.706280550983529	0.0194332379571943	0.0503567679645655	0.0178989280778047	0.014307995573032	0.107085175534648
cg05173737	0.0216160509695607	0.0229118930161349	0.0197343537407672	0.0196750477781468	0.0186698314435659	0.0404487034987394	0.019688831596666	0.0222784888049063	0.0204374332774078	0.206073871204432	0.716988121584568	0.0259572143467612	0.0178570413498884	0.0224211330716957	0.0198509457391135	0.0283960756730794
cg05180443	0.450735220557756	0.140545119355126	0.0645502599657843	0.110523388134483	0.0266988564626323	0.341386616953362	0.17449091504428	0.238832790296336	0.0666494761375963	0.165053355218811	0.102201296063035	0.0708285223253847	0.265028988299087	0.100776244190881	0.0215228543335106	0.298955858294867
cg05182555	0.0623958936850199	0.079657617973309	0.061324990034188	0.0666408922879388	0.073649888474853	0.0896573192793173	0.0728840993829048	0.0865649830806649	0.0932029599320675	0.403782314854135	0.648801976286693	0.0777621454717706	0.0707515122276079	0.0518890520409751	0.0618412220167473	0.0723693836233462
cg05190315	0.0401145583063962	0.12547034201617	0.0910282585193683	0.0838756838555297	0.0628534815392031	0.372542774841865	0.0784098743649033	0.0753401546553836	0.0728568957875405	0.482743612236509	0.116241136761318	0.0685852987798583	0.0903400344620643	0.0531358745538517	0.0520735729250136	0.114297857536732
cg05191076	0.0250922163943356	0.139620650064248	0.035547571039163	0.0360610623022431	0.0159675137797665	0.04185412815363	0.0455208071132487	0.0560419486758221	0.0354811779405063	0.605876344808139	0.843694214229407	0.0220202492077744	0.0322076736449953	0.0238514365128468	0.0116976799270771	0.205251578924371
cg05213609	0.129871518428977	0.159548484200271	0.125824854179504	0.101338274410953	0.0851074558529085	0.481915070992367	0.0600412941006283	0.13252665829149	0.132305762362937	0.321013708147299	0.664120812237375	0.0506121976616297	0.11430683536429	0.100975849766571	0.0779043818724737	0.187288046583941
cg05218696	0.849253275197166	0.39158642425903	0.789132047940275	0.820267862133547	0.901863701606999	0.454302561582765	0.838916464670144	0.901827759089775	0.685025207810839	0.265076134910108	0.659640929600144	0.867864732506493	0.616863740030784	0.563553993659144	0.91089417659445	0.785065880584147
cg05218976	0.111075613555126	0.103468259449227	0.126612236774355	0.113973505217313	0.0982946759134772	0.208061772797119	0.0651388367394776	0.0945516099561871	0.0959278799033991	0.493648673766475	0.495145291170274	0.0729086875348981	0.0706724633078224	0.046208471379936	0.0708765218548497	0.121012911942995
cg05221167	0.234872444654153	0.33737875054795	0.186816136466061	0.196978313798724	0.0674611574419281	0.563084699382944	0.200776829215277	0.283382289083674	0.221742857215354	0.599571773422524	0.792389531579599	0.0840181877319513	0.25389955352938	0.19978980361082	0.0871980228488808	0.284258097002285
cg05225187	0.0398416943238051	0.181425190697561	0.0849292292685568	0.0634776780175502	0.0226862716984046	0.0507331169143466	0.0593110040772373	0.18840242723303	0.0950449897619289	0.494404771922564	0.706371615713692	0.0282390053428711	0.107772769537249	0.0555189015220611	0.0235490485871447	0.1255640471048
cg05237641	0.234575031907053	0.287849091117942	0.234004135871555	0.173138224206062	0.194306069909295	0.475296134433431	0.272586005348912	0.219949370686387	0.234570586257334	0.611510341505318	0.763394421617234	0.300231125250745	0.239079993559889	0.222911860486139	0.0836930672932603	0.344755563564021
cg05241355	0.0959068615402217	0.113082418851988	0.0741054920339222	0.0837681919072673	0.0516473565684181	0.508389164696697	0.0782966782374183	0.137171866146376	0.0743000224627674	0.506823669301102	0.687278407033853	0.0490987724688196	0.104546258526137	0.07257965272955	0.0948258429173292	0.210230100004144
cg05241461	0.271540262787927	0.331210805222545	0.164652791665973	0.18186649125238	0.0141438871779297	0.386734263427117	0.335608732887952	0.186852499018411	0.275166617103769	0.604242355315775	0.860851458164387	0.0200558334941255	0.305064371662247	0.184832591381603	0.0133756620081761	0.292201357176283
cg05241924	0.198734657158412	0.269119867626274	0.149883190327773	0.0996688679796634	0.07832995586286	0.314617265568186	0.189328564299557	0.0880455872424623	0.106044544414847	0.154612354739059	0.79366748298697	0.11101753874122	0.149437643259218	0.106718558462946	0.0581483882999286	0.14636830663153
cg05243389	0.311442938227746	0.319249448897947	0.287076008992529	0.292958838412111	0.269507251829879	0.4667082795721	0.290916555495391	0.309988661798137	0.246514664404777	0.794583121122278	0.920952617411189	0.287492446956343	0.228639014681605	0.24969504381109	0.329864305509853	0.312192390382515
cg05245861	0.0630436621507623	0.0823373868359033	0.0373133033085718	0.0523794545978213	0.0257763649184121	0.230816329163435	0.0638002361139171	0.0492947430017661	0.0669873105074056	0.6504075612574	0.870351152078706	0.0422624067323945	0.0467386912549809	0.0392468286643605	0.039016714779372	0.0945634755900207
cg05256269	0.198865347223329	0.225769359542815	0.237653905462024	0.198059710978443	0.181042524483652	0.509515285613198	0.19889356694862	0.292464411763801	0.245530163876906	0.600120196729338	0.720875468613014	0.154033499529884	0.236011832127456	0.19512664273004	0.173879309807559	0.238593684609703
cg05258261	0.0679687718620744	0.0925749236903724	0.0571260304724291	0.0552088455729696	0.0473878706738454	0.472381970246111	0.0592188159840257	0.0824732708707809	0.0767190383473136	0.640334198829878	0.786562548219904	0.0759940715013202	0.0674977272767442	0.0354411332214318	0.0650297045847053	0.117282775461764
cg05264510	0.0952443186000615	0.201188359664189	0.0754192607916005	0.128827829943904	0.129911335045179	0.484004871281698	0.181882636205435	0.229348026551151	0.132023998331646	0.544610976454675	0.747315217879236	0.0594222759618573	0.140648675186253	0.0960411651322177	0.141990713249277	0.0939117585354965
cg05264587	0.0385247157058797	0.0656732135775916	0.0430355579286916	0.0438804112315807	0.031275475656829	0.0678035155893187	0.0584223934088051	0.0529922892604076	0.0746750916375262	0.392724360073635	0.709635513067718	0.0328242270874858	0.063699523393621	0.0317319628438805	0.0244283698867332	0.0498435714694314
cg05270344	0.139614923556932	0.164090301780282	0.145690066578577	0.176416017577955	0.0328879999015638	0.316900130465943	0.156004900744453	0.0819567963068966	0.125323437568466	0.265331653412765	0.245533542073278	0.0430986405590761	0.171120288155616	0.12210294580592	0.0420930208028689	0.249358102657703
cg05277881	0.47757794886835	0.6572008402755	0.710915227359761	0.554921355241847	0.65277417846815	0.379134842938696	0.628491806795913	0.540513404709262	0.670971113692551	0.21826684332701	0.148197340731932	0.69450863636328	0.654113707659878	0.535562493505975	0.651314371414285	0.659084302500928
cg05280698	0.133459732804057	0.196383056280193	0.120071703054007	0.0924255197584651	0.0979393479480411	0.343640676686953	0.0494292345745144	0.241871905094647	0.115196143074654	0.491220020382542	0.714768330570814	0.157185932953119	0.120956710419659	0.0922113960964897	0.373592763361517	0.189788391416167
cg05281894	0.0762516583128913	0.0639382205735325	0.0530941141292272	0.0328581299216362	0.0310937408879262	0.0379062220394416	0.0412861070912839	0.0404362484255527	0.0613518041247288	0.634335230389888	0.744429168424685	0.0401653788665539	0.0496524699321784	0.0293478520888743	0.0300444495471818	0.107361019129723
cg05291374	0.367553853261446	0.401980560717157	0.320034020815977	0.315948526453526	0.383906180054649	0.252638767285338	0.271819066448358	0.358728041161453	0.314694163965649	0.457241677425894	0.269423825060391	0.403631884466875	0.275693361773327	0.281874171068437	0.642360451952855	0.358540679331682
cg05293738	0.0932361430326332	0.165498046481218	0.0532093485225896	0.0421722319299939	0.0345602020057596	0.474818799554062	0.0684820995761934	0.0624077327063691	0.0651115273514018	0.743188222988876	0.816065390577308	0.0733631154294543	0.0351095021836052	0.0596682491633964	0.0445819982890111	0.126598845200805
cg05293775	0.0432809961666798	0.0467626597227841	0.0369507976553539	0.0325884596312652	0.0291586234622669	0.0457849952609445	0.0401777945327521	0.0339265067490433	0.0498411464336546	0.439155251803073	0.801340388642592	0.0376819567711265	0.0334618305874731	0.0376579688817247	0.0367438789500587	0.0487487008825905
cg05295006	0.0912367344771138	0.169962968065933	0.0954946420271121	0.064760728051271	0.0466322845176847	0.26508552764133	0.109160208362088	0.16964901504204	0.0848806537476932	0.639376384203035	0.641130316246799	0.110633136426916	0.107905549747727	0.0568183819266147	0.050519659982388	0.198712853467781
cg05295494	0.0604668237545718	0.0663259626167232	0.0597454850421338	0.0563526334402384	0.0386660313102705	0.0298766233684855	0.0724509173110005	0.0447555455672325	0.0791361028888527	0.762557608420311	0.808236642957274	0.0357017217769251	0.0562389221243441	0.0374361994035659	0.0407287489000935	0.058322153271218
cg05297854	0.316399215217198	0.328813151958063	0.193132186302603	0.210000927943198	0.0302809908959743	0.125387939578425	0.174124026357723	0.0428537232861784	0.162425974609432	0.779179461123525	0.609086896302258	0.155041218766887	0.406035331098741	0.189178602759286	0.0280225542467635	0.412517619806846
cg05311412	0.0364165146520396	0.0514276821968954	0.0385515578612524	0.0339250074868083	0.0257527942565308	0.288585155802941	0.0423895708945064	0.0334118228835145	0.034675778187541	0.707453753579831	0.74468430137292	0.0359713938467591	0.0383655674051526	0.0313293723673519	0.028932246439459	0.0723272540273487
cg05319305	0.152300751423687	0.150556050283888	0.0950708678844034	0.0841367700498679	0.0955265083045604	0.507130704157688	0.0825579299394938	0.070996561365552	0.0501395506630493	0.744947886941766	0.843572779754399	0.0576715360514476	0.0563719939948279	0.0509191187740527	0.0429342865790077	0.13648010671492
cg05328547	0.0661093382281959	0.152515182299743	0.0722971687006134	0.0616505014973966	0.0650344177302017	0.600268308886993	0.0920880860607372	0.268968972407731	0.0772734296522137	0.580248402350855	0.901420546286752	0.0879370961440065	0.126814207237084	0.0632976581530418	0.115404432692214	0.146149092667182
cg05329692	0.0903204147942209	0.169780003733545	0.123413434144061	0.0894651300917499	0.0447702631400446	0.649029600584848	0.114148443099452	0.170666087889732	0.107470543059211	0.578230608633908	0.775023613921607	0.0556453884387726	0.133139753396497	0.0919419117655428	0.0700132667952031	0.182310354643448
cg05330297	0.0274008490741567	0.032481143565242	0.0214497196573385	0.0170589713455066	0.0173219115681952	0.0260049096047879	0.0258702431911842	0.0252490930187774	0.0286281334326596	0.379858443239777	0.674840915580585	0.0203792720656924	0.0203747767341144	0.0194026505085969	0.016601340691867	0.0368446331102495
cg05332960	0.0530554853600824	0.0795405268850611	0.0675224854863092	0.0322926936929959	0.0393291783534065	0.503916935849752	0.0923338738958789	0.0869720699729557	0.0452538583894069	0.628226638862128	0.764610219560238	0.0493448831445841	0.0518607774430474	0.0445287330465546	0.0551439845999252	0.163718147698063
cg05336115	0.0133328269782245	0.161098711840334	0.063599146597261	0.0176274688252061	0.0157090795264543	0.592266787211255	0.0471371198039918	0.0386689118282625	0.0413742050741922	0.557039636118971	0.261698683976595	0.0236962269493719	0.119245919101758	0.0153412271421957	0.0122123978214057	0.208204176061316
cg05343073	0.0302459137186581	0.0306462180393051	0.0338556375704886	0.0279707253554508	0.0291781353227869	0.697199983595918	0.0377922743463336	0.0323784964304328	0.0312700436089387	0.83446579489682	0.877637882418047	0.0309160963529285	0.0267660025895861	0.0277967117763468	0.0228980747127807	0.0365223942362583
cg05344430	0.0205592187007802	0.119316012334757	0.0502208305107722	0.0200686402993335	0.024142310938626	0.483391720117677	0.0403732613467743	0.0938690194223113	0.0274595912195101	0.543231839770718	0.721757627104223	0.0234487697588683	0.0780606952004597	0.0317196395454756	0.0176174753211126	0.143998574133918
cg05346841	0.0192266804550494	0.0429653700605013	0.0202241823505911	0.0180152322219735	0.0172041222741705	0.523445715312441	0.02491528203468	0.0222703648738273	0.0234148275379086	0.547787414412704	0.530808777330042	0.0235209664537222	0.0159717417570464	0.0173919461554953	0.0158892892918943	0.026027690777825
cg05347845	0.0456676848833518	0.106987371742549	0.0669502216058513	0.0317966841133861	0.0290283048491812	0.674615680422306	0.0308274947131221	0.102584795053269	0.107400278806245	0.77331714171661	0.888765680436499	0.0280410020219166	0.070798024167398	0.029334520134756	0.0275110425639334	0.216575808177326
cg05347878	0.0275810940118518	0.0217896893783396	0.0169594457075626	0.0177458079172789	0.021869100190462	0.34991357281765	0.0226391159218151	0.0218130893311197	0.0161922953116865	0.469796326523191	0.788154084191585	0.0282517374428326	0.0179097986724903	0.0174378004448578	0.0170523163292576	0.0291296127187146
cg05347927	0.417882608002695	0.338127583124029	0.336405286081788	0.451558641288444	0.309679979023466	0.566549693594812	0.386630304384861	0.0854292512332446	0.33496309056089	0.680556999729956	0.896812855983019	0.125311418480589	0.447365664385283	0.303958411233785	0.038744083518725	0.455409894233321
cg05352500	0.0362461076813669	0.126520877021142	0.184199338571196	0.0537502717521404	0.0195091187668642	0.0937555393073773	0.125144419273366	0.147857169024765	0.0640647605058412	0.261787809714643	0.628219123705059	0.0391451173551376	0.137702043298111	0.105291955458487	0.0218585118940103	0.295341193442718
cg05369553	0.851102977205404	0.803131985809311	0.836429127861066	0.891790618988951	0.901068589684965	0.55638407453322	0.866135193840707	0.857373552740701	0.901414395722119	0.357811698022171	0.898199063567121	0.864521128561911	0.867376413848197	0.856968259149853	0.924225476026255	0.866954570682943
cg05372242	0.0304145307975602	0.0713487440538246	0.0344092367097425	0.0294215716429078	0.0211294245156009	0.378582701077326	0.0314424305467432	0.0864236140993199	0.034601673978281	0.431779600679399	0.78316914844248	0.0218002375508657	0.0434004043509008	0.0311280768229497	0.0213648376814411	0.0777364892219079
cg05376374	0.18515040474169	0.331908449367546	0.137341920220578	0.0655842630615413	0.0138272242519886	0.601337479310409	0.0745527832794331	0.2023422027943	0.100585175600428	0.63839338357073	0.661416580479338	0.0329960202079328	0.204759747666371	0.0471461142091567	0.0171158234621251	0.214595542797501
cg05381746	0.034732175547622	0.0800459069125651	0.0415253799612427	0.0255724732352519	0.0137412146419146	0.424222337427888	0.0433265971994505	0.0349784968423151	0.0175874034432332	0.495564916401104	0.658930061903757	0.0209017535191824	0.0288981667367449	0.0167397317027638	0.0155321009059689	0.0643173455847434
cg05385513	0.0607918108760758	0.134391553673802	0.0892966526251528	0.0818280889864501	0.0643264739859737	0.0981747362909165	0.0907829721741723	0.141019751051582	0.0957770195356374	0.708577863427012	0.880384136147041	0.0795192611917091	0.0889841039786592	0.0599788867972864	0.0908567920442875	0.163747519924477
cg05387519	0.0250835586283439	0.111714550650208	0.0459568136716679	0.0338432703042298	0.0213893807970008	0.463037467063581	0.0531082920769429	0.0517151990224362	0.027311656752173	0.600333291409446	0.828162079137574	0.0207130017439683	0.0480080999730384	0.0259564396814248	0.0207096938742378	0.112509665953172
cg05389335	0.112148661004686	0.157608247822355	0.219625087826152	0.218462810292063	0.075802401179458	0.557845734998776	0.0780374132131156	0.108021710899953	0.113866351107484	0.5288012741275	0.818638962358038	0.140472322345673	0.0981305696667121	0.0754510680170474	0.0812847468411869	0.133671362849364
cg05393736	0.860467532604949	0.839395913924888	0.842497880738478	0.874528102659593	0.899954954138337	0.506099032789337	0.834319238759809	0.846680174685912	0.811602042966632	0.337449813909462	0.177364061131387	0.838586309044416	0.843293148468863	0.800366802616123	0.873146239306329	0.780292698294639
cg05401069	0.433676683669621	0.445694599257026	0.381558356673235	0.318277998092019	0.763659332644336	0.376104323394372	0.335670537941655	0.421162242819639	0.426029906164102	0.658239049945537	0.748082339898522	0.649355386035252	0.3662366123026	0.385239415489339	0.804858420271178	0.403351574911837
cg05401965	0.145971996872389	0.255632373570645	0.161175065668015	0.168899491583736	0.0402795744834127	0.518870545219946	0.141473031809082	0.134457222448313	0.150899783711319	0.698887550307514	0.869024582645366	0.0808249212561132	0.209567866995671	0.154786790561958	0.0582399746748124	0.260013493599934
cg05404010	0.0843291750011153	0.138324646025346	0.0789266332457413	0.0599404306544169	0.0462264198798397	0.475727327896639	0.0797432525028417	0.048108589004977	0.0644515755854985	0.5304571240046	0.705930419722478	0.0414732240379647	0.0970068367419143	0.0709853255710629	0.0475202686513372	0.101554033809994
cg05407490	0.857248512984754	0.887089372889479	0.691417257720718	0.553912393557304	0.951706566880159	0.503271941909921	0.666744458700554	0.929735929870121	0.726470914769207	0.208880474394187	0.184332634426381	0.928415012512079	0.763570578583994	0.597740155758668	0.945302469015418	0.70998876587786
cg05410012	0.0984287248757275	0.0983430696967624	0.0739209853643653	0.0879144695839205	0.0518541115352411	0.276392737193166	0.0997388065691081	0.0781690728935694	0.0926959294346431	0.438264812914351	0.632451339183289	0.0612919347549404	0.105187426058009	0.0774613892010945	0.0542828576931131	0.102350173386674
cg05417127	0.0629257069751224	0.180680838588866	0.0856146608845315	0.035763506215731	0.0254655065682424	0.115047840153224	0.0994231586065015	0.0960288130437248	0.0662647778966817	0.60360218348402	0.852506341751207	0.0253218950752957	0.194422304199316	0.0313605524264521	0.024694027941344	0.293085090903505
cg05419425	0.130114856303236	0.150417832927283	0.121073120305447	0.0900010693997732	0.0792798506614351	0.231601232312814	0.0950058993450277	0.09604571792425	0.120880471175411	0.607067853363393	0.709563734360355	0.0928659081382154	0.117020923713473	0.0817167334748576	0.0741918775764168	0.154307430216817
cg05423529	0.140874052818744	0.180875548510306	0.0996992477667675	0.146510639394741	0.0583448913086262	0.477637729929661	0.113717434181137	0.11295858432911	0.0789910973883745	0.579171832635735	0.703610045859363	0.0730373606826498	0.196474160398479	0.0827785789964492	0.0596260712789193	0.146978701621361
cg05438320	0.165076407440811	0.221257562660507	0.17051279797165	0.0941168559081619	0.0661233780797809	0.363352393542935	0.119475492889872	0.301272287910215	0.15761692353588	0.471484256883352	0.826176584334953	0.0373833107890292	0.162955949901731	0.13491704898988	0.0572929121567951	0.22855334034575
cg05440435	0.0835558747467736	0.108088575177682	0.0770303433989655	0.0570232489953253	0.0315716440984339	0.52340269499742	0.0578178893742602	0.0864684707284005	0.0565912790299355	0.073241758267187	0.649069048885032	0.0512691105055236	0.0861925541916079	0.0476630466769341	0.0606977910698379	0.140904445842703
cg05447008	0.0300792860893437	0.0207025222970566	0.0259156539353891	0.0211817124259137	0.0235062042833161	0.0211743294497462	0.025995273230154	0.0264559707006397	0.0263160385594199	0.709449425930933	0.870176204346777	0.0228066199223491	0.0202623028189576	0.0267839986657463	0.0234403659406678	0.0245058231658515
cg05447833	0.0522120624868365	0.041216741571674	0.0450858256725098	0.0389907327924189	0.0941260440907038	0.165692532484354	0.0294465707026434	0.0733405345340592	0.0427986370494611	0.493734938544581	0.792509233474369	0.0838704297642213	0.0373157442652359	0.0269097140987163	0.0641557637318864	0.075851055383334
cg05455720	0.226676453159413	0.289562184449023	0.251114627738122	0.21128499899668	0.102278951511724	0.509868725194047	0.215613047654033	0.25377597609943	0.221653504273267	0.699893671171915	0.855969191037488	0.088352137476524	0.272052656874367	0.169517113656663	0.0942624386790642	0.270236633440669
cg05457273	0.0211378398961853	0.0530039667986897	0.0392857108481512	0.0324029434490012	0.023092268938629	0.26050071277818	0.0242198728980946	0.0482068205453638	0.0293133509483722	0.53878148759578	0.780841600675456	0.0299854700246618	0.0303761382556391	0.0311657847906019	0.0292155014020096	0.0415317575189183
cg05470554	0.129228659671054	0.241411650635017	0.0913691483476067	0.0928578270394801	0.0698659349026219	0.0797076405871013	0.163494763927137	0.223861022992049	0.120377308679414	0.665867699277858	0.838866638844192	0.0694268923420285	0.191763644363448	0.0652466688700796	0.129290467881463	0.245603546027776
cg05471296	0.0853787070340331	0.147233971815161	0.0811602965240135	0.110418322434446	0.0955458898110705	0.0341515076632821	0.0999278945995977	0.0710037688689075	0.216742050416468	0.57492472967667	0.503360459554676	0.0415519975834133	0.148887634943825	0.0996320031293201	0.0331850198070668	0.11706097134002
cg05474726	0.143523427024911	0.214283204162218	0.218105803286986	0.140216359340131	0.0589735552545989	0.480881255375815	0.129422060067875	0.218107904047583	0.170594895714659	0.652153349857039	0.900706825388123	0.078987056593378	0.188302304339479	0.115832067817653	0.0659906108275579	0.205070257658246
cg05486213	0.0345163377844028	0.086238539136713	0.0431006073683201	0.0380376545583903	0.0371843760277024	0.183694287526483	0.0438791372995234	0.0518990722235335	0.0604319604082423	0.566460738666968	0.733590087071516	0.0305233007211835	0.0537419421344718	0.0354400635236198	0.0335984248995225	0.0578309831517088
cg05493394	0.0768795237629938	0.0498190796539627	0.0573392954091401	0.0604256540970791	0.196973248012104	0.512099450193178	0.0498186969177017	0.0692508481112093	0.16085385896315	0.763685033257003	0.857976186810279	0.177226512414642	0.0718008731492715	0.0720193968535847	0.0769801867366359	0.086957610185271
cg05505803	0.0273700456194733	0.105280175138592	0.050724393071009	0.01762944182482	0.0098031327404891	0.0191175821299463	0.0249056678261413	0.0285375822066008	0.0379825738098258	0.488128372894273	0.743485969714326	0.0163121946896616	0.043422956197644	0.0186042357894248	0.0106380122159678	0.10783776504885
cg05527869	0.0686363434361836	0.192771768098561	0.0426183415302263	0.0331577531812324	0.0195368865998125	0.0220845404559563	0.0583979685268335	0.0227599440916951	0.0475124649237712	0.755990521577006	0.88171141376447	0.0219587025689499	0.114035802877572	0.0238800814158767	0.0227803916665533	0.0872616808613342
cg05534710	0.0810856176069566	0.154476898867867	0.0802071905424031	0.0610281585746768	0.0346672353726163	0.582428757119443	0.106752719034299	0.0912386338765309	0.0740831467515226	0.589068142790141	0.697729387279191	0.0473414883868143	0.140999761031279	0.0610405324364056	0.0382241749202471	0.17233017576947
cg05534807	0.0694580165888743	0.131109736072196	0.0740561956030105	0.0816026600297486	0.0893283802889282	0.431467081934394	0.09915812588047	0.0660425742109288	0.0987230660875095	0.538985158688375	0.669450276375503	0.0620274249826708	0.082162021015916	0.0680743942272159	0.0692473699967794	0.0868268800705123
cg05536800	0.0807979581323632	0.190486264924375	0.115412253375792	0.0969513115773498	0.0320830901510331	0.323815034535008	0.0697766852690374	0.0919690154639343	0.0758976346989899	0.355962209039132	0.495952662340427	0.0356275466574523	0.1004858149494	0.0682668472620472	0.0283338178004487	0.207907810665154
cg05539745	0.121564770160889	0.218839086546687	0.049333774320502	0.0236225675405693	0.0183459868951631	0.45783214216361	0.0463602297638852	0.186017616707136	0.0731321975013637	0.467000421322422	0.420872167416952	0.0245154126164958	0.179620693831049	0.027732720252467	0.0152041612520943	0.164970575327127
cg05542262	0.0130282409381014	0.0494847943854446	0.0127659887620876	0.0104332175193561	0.0111161673282277	0.581098550551104	0.0110544833713407	0.019384909678378	0.020751047912166	0.648011169710725	0.673257143664781	0.0155091410266163	0.0511561309539338	0.0144525788046621	0.0113875110326842	0.120122144171178
cg05548555	0.123351542312467	0.188758541186478	0.108109249406541	0.105508696958027	0.110027186934749	0.459922931680769	0.140907803726931	0.12639710597184	0.100676258065715	0.306709155033348	0.730000544478557	0.11133375084303	0.128421950985523	0.0957586147951729	0.0796799700729437	0.104313460604311
cg05552220	0.0861410367878213	0.126781627424563	0.0791042429660789	0.0761902294443734	0.0487642502547182	0.322851311009766	0.0783630775981224	0.0705559716188073	0.100612810867403	0.437759121190278	0.7169560063431	0.0476939855483279	0.12595458280719	0.0715444602341336	0.0510684822143219	0.146898775985535
cg05555207	0.098597381146933	0.106456887123188	0.0552495030075448	0.0570706496119983	0.515310524410424	0.0771590031356317	0.0952601310672873	0.0735518011667707	0.0656102790684183	0.80788398611496	0.868517199509444	0.0508621325637187	0.126875073764949	0.0643833768116	0.0765746422616296	0.0850650928260192
cg05576648	0.651610738812048	0.465680002573697	0.687491072335544	0.144088946716036	0.0499697154905057	0.0728132835894794	0.349557794120285	0.0602148992849621	0.143754670292643	0.843809031607947	0.900859724588856	0.0724108660062259	0.429484673762271	0.185044342529394	0.0525992779997253	0.289241025762114
cg05583398	0.0640055566001227	0.144860781163602	0.0693484760360562	0.0661278891652914	0.0515238717185888	0.307466090531242	0.0615586261864031	0.0877876122299804	0.0551340607705358	0.603060114535214	0.73439269383526	0.0617162139921623	0.0616882369464752	0.0581149465858436	0.0449117551816004	0.104095546531238
cg05588496	0.1167272437941	0.183568483349128	0.131429029001496	0.116470252340965	0.0800293600676971	0.474929729994694	0.129895256420271	0.124145740404952	0.13685690880845	0.588015974614772	0.777656671781743	0.0592496914697775	0.176961476003034	0.106675407468558	0.0628800117884472	0.1882255945411
cg05591716	0.162236251600924	0.257611832303684	0.186394451157734	0.178958355685055	0.0760585365959098	0.493336665768145	0.169908619913105	0.165388423891904	0.176616190589555	0.665814853627972	0.722366972330014	0.0930961881923645	0.252265426383843	0.126279543601515	0.0677496785908612	0.216383865451724
cg05592147	0.723866182328607	0.586084857371946	0.816032160067911	0.79841577511551	0.802408401667838	0.500820887027441	0.782891813651756	0.801180258926077	0.75834644260203	0.432175502879246	0.124373185767008	0.835750580081582	0.755269209816708	0.7327140404979	0.782145221300258	0.807050056818797
cg05596294	0.122986060891121	0.192405606041367	0.130199838561882	0.0888206871705173	0.0691558190904416	0.32405344543633	0.108527288902418	0.216840992564574	0.0767887325163695	0.447894488908119	0.79784521647148	0.100407835874301	0.140616983965365	0.10536193653118	0.11199833425245	0.153222649512428
cg05604079	0.104601232310795	0.201808897167951	0.16289691515501	0.068376042557674	0.138710916023551	0.472347302647943	0.0926035110992197	0.121133873893361	0.167160707405052	0.738550652493082	0.913988963550821	0.16854310607985	0.221494634406111	0.104843603247154	0.0795715278900918	0.232731097747791
cg05617469	0.279379767229291	0.391572782695255	0.288165481999785	0.301688496079392	0.169859004515446	0.468419638309491	0.283616635340039	0.366844707393497	0.281952272166509	0.672488581447898	0.782701222761565	0.191737008339168	0.344199219556663	0.262717002262661	0.169790711798231	0.336106485308037
cg05621343	0.0226480264266412	0.104181082086687	0.0354420630312424	0.0273806608435425	0.027488657949318	0.0529151224141144	0.0339115567997479	0.0362189357476088	0.0371156988689038	0.695642863056499	0.881946518321197	0.031407419796884	0.0263313875358973	0.0363325431329781	0.020717562902343	0.0526212964305397
cg05621401	0.0176171868680228	0.0169588641929559	0.0195648971444083	0.0164331869944874	0.0150712135823153	0.0181462979080722	0.0196650878905265	0.0182595788820411	0.0206930444817913	0.671307457893284	0.800476771441439	0.0182061743838459	0.0248357929957182	0.0175768003736276	0.021155601024081	0.0293511039197
cg05624214	0.0224052699778278	0.0235437840681471	0.0266417755322752	0.0154366016150022	0.0155170547845207	0.0477913401316067	0.0239115308487579	0.034806793717481	0.0193364929110745	0.400224870025066	0.645027856537559	0.0245800679079118	0.0147466739779893	0.0212651427738136	0.015661076671284	0.031451114814842
cg05640128	0.196470081844636	0.249982189987987	0.153601748042692	0.14775281562404	0.0811988617062379	0.532033276033538	0.121654686968772	0.296893385880185	0.197202526415449	0.617161035627537	0.789053488144776	0.127933191889887	0.239546984041895	0.138213694863333	0.0666334754871889	0.259711836309902
cg05643490	0.0331216113887789	0.0355990815446685	0.0289665785149238	0.033320611080339	0.0208253366116512	0.287225863747523	0.0314743694880439	0.04359973459525	0.0490744793028146	0.603397610544604	0.753560592947597	0.0329942028848022	0.288199314381839	0.0272052406629336	0.0264480389588422	0.0357428424828322
cg05647859	0.0755596556626161	0.22724210813558	0.0761057084211393	0.0517023843397662	0.0571845741380331	0.651280141326907	0.0785416994075191	0.092747575955523	0.0654954546094936	0.788700237513426	0.87569201257925	0.0492989126247542	0.139587568888776	0.0471131017144986	0.0346985489124026	0.18813095977325
cg05652533	0.2583141468164	0.33058985690317	0.216962242020862	0.179248222615637	0.0722820441358503	0.37903477438334	0.176708715297982	0.246861003928379	0.20698443677523	0.597940512232201	0.742298954310934	0.105386269780843	0.264389592017571	0.159908145279436	0.110176865753856	0.271708459931924
cg05655837	0.092741365084129	0.136118838939453	0.0848155062167759	0.0755494474733817	0.0678049420516694	0.400498376034169	0.0732896101909158	0.087266477867279	0.074815411019514	0.641645906187243	0.714394024274662	0.0488070821093433	0.0893586052673623	0.0644073945381554	0.0407133322646416	0.104867638748214
cg05658771	0.940045131828242	0.961812087461633	0.958250955305849	0.95656331842073	0.952096309250857	0.966917323689407	0.945383342911801	0.963730855587062	0.948189593307256	0.40573769961101	0.459084167449052	0.970460135113194	0.94890557712291	0.944985455251035	0.954485524215647	0.949617115571669
cg05659265	0.0941806124254722	0.0899870169969262	0.0904506839844189	0.0756260440009233	0.081934564413418	0.0725821369207398	0.0778529657681953	0.107910915461438	0.123181779348457	0.442868301432596	0.705730440687978	0.0869201964253779	0.0880414204974939	0.0607826171659097	0.0952588756651485	0.0966788029408235
cg05660670	0.129166797741008	0.150231431815518	0.0981993240127382	0.0678981742339787	0.023443379444076	0.0699506331008927	0.109079253373142	0.0855983146619723	0.116108065643615	0.585037607619226	0.690038919185186	0.0259064829780805	0.143190071707871	0.0778935503190814	0.0257949745785074	0.194080900831877
cg05674036	0.820279012732545	0.716954300830417	0.838393873337178	0.890596456883404	0.812700848644473	0.448988079702189	0.80564674984816	0.814051965241141	0.723127577288605	0.374429959307959	0.912768595585691	0.835263472372954	0.857950395844037	0.806392684675228	0.916502433897039	0.837856182025445
cg05677041	0.124060489387109	0.155462858056916	0.107496861389669	0.116062062460628	0.0768226909666742	0.229893801592869	0.130103274315843	0.140961757907851	0.13984379581682	0.479306789609619	0.693199620646877	0.0932789410988316	0.113580419315313	0.0768964941727864	0.0732620678724266	0.183679532895631
cg05679002	0.497639659210333	0.457550647952854	0.42841576122557	0.323663932711525	0.485501463317854	0.819007702657002	0.300056750937932	0.804316114789591	0.378673724526506	0.846674316052438	0.917763922328948	0.505097456895438	0.356973509227392	0.334624914994426	0.831623152797146	0.402008266802879
cg05680531	0.0630126073116384	0.11829063867615	0.0604759185506516	0.0651001923719555	0.0428617158695128	0.413308766098335	0.0765415277482254	0.159284600144559	0.0573534181471386	0.508399874922722	0.804593090196433	0.063427446294603	0.100425580165703	0.0559413172414348	0.0386246950725119	0.193368636382837
cg05683049	0.120328592001475	0.164868379286127	0.0939766984125812	0.0889816218980024	0.0736627002979229	0.132573323252776	0.0989749384947476	0.160585083198118	0.113774387558065	0.224919840817185	0.770167529104694	0.117720547594876	0.0986709465076594	0.0716629438819558	0.0728035220042303	0.137086727294234
cg05686497	0.0632440426025529	0.123401776330777	0.0603868327640701	0.0380281685041938	0.0124000823571736	0.534006012575972	0.0926351953823781	0.0498737729111643	0.0575575885554667	0.660642186836524	0.750247972488143	0.0138431335344328	0.0879953365696463	0.0286223578857129	0.0119854509077242	0.12621299315154
cg05687686	0.203148885264552	0.147473965525603	0.177074908168077	0.12616227815243	0.0832120062915748	0.35212459292971	0.195467154254574	0.139071780912466	0.116744653700476	0.643875276300814	0.810187567835922	0.152513135501374	0.104758851445185	0.115507903569871	0.0673999775009541	0.200931110956087
cg05694245	0.0360654165730296	0.125380230618117	0.105044949164534	0.0181428448155785	0.0158481014153857	0.450291018939219	0.0714338333405296	0.0772859450003067	0.0507454235535982	0.610270281450788	0.709531939564162	0.0469445435608755	0.0527457746706035	0.0388480770747396	0.0217415943827432	0.197147018111668
cg05698098	0.04230263352806	0.0376806387442756	0.0527674154126103	0.0354134704798531	0.029704081673918	0.0586731409410589	0.0495055717107432	0.0493603967710577	0.0489755919512554	0.306548503793782	0.730842362828818	0.0406718467265916	0.0363021139866484	0.0299087501688794	0.0330051095430845	0.0376239471283366
cg05706117	0.103498731260913	0.148545671292021	0.0907917550941499	0.0876908519838374	0.0323261647424845	0.0689986438018584	0.0917697083943722	0.0946420452266113	0.100434800328326	0.435636152596294	0.652003077284869	0.041049953564197	0.125037751861121	0.0642158108665234	0.032340670392351	0.132632590241033
cg05710753	0.286352598894464	0.236982394709328	0.156012533166203	0.164577600829273	0.103541712780165	0.297612919175247	0.135232832723375	0.279352500054026	0.165447517526932	0.848263401179023	0.923633374311144	0.155061904290739	0.28621987298084	0.152900227031648	0.0974418768805361	0.244555622045869
cg05713242	0.566530493900418	0.451843331421261	0.497389153786183	0.50851890648888	0.655725746869799	0.528810445892179	0.556506246735255	0.571693543894998	0.470218266122978	0.121324698375666	0.0819662834241382	0.640066106126961	0.549541904024391	0.479319748125282	0.310433503762301	0.533845091746064
cg05740582	0.75157193628431	0.489708671786116	0.770235667809022	0.833197910461509	0.868333801673715	0.428340712650483	0.811802313394739	0.697329223190844	0.744384623037396	0.347007718069428	0.529679700256016	0.843787360205306	0.647265232753619	0.605169041218995	0.896879899707719	0.785332573916404
cg05749717	0.188459131881939	0.183542068241997	0.117433544598805	0.17370726939543	0.143247245679363	0.501660022761219	0.139133725372087	0.178022590221326	0.124791286520915	0.476409479570666	0.480236692750332	0.0974997688681268	0.155845923190493	0.0744091159644977	0.104761709070602	0.222488088526955
cg05752786	0.0360199075707216	0.0274615543893054	0.026368594410765	0.014705885228361	0.0126873953778997	0.023120537194685	0.0323281849546595	0.0384446371438335	0.0165433278235489	0.473639733907942	0.448817515799278	0.0215190076778211	0.0259186159723286	0.0141430221909217	0.0158013771897592	0.0354656168106007
cg05754435	0.0157616122378417	0.0431789674138099	0.0222611699521813	0.0122504206204368	0.014733761039498	0.339084241294852	0.0216451142874119	0.0523666693486177	0.0139884182494741	0.435895150612137	0.636799626960969	0.0162865584210646	0.0146724761250777	0.0159554306235301	0.0110853522442578	0.0700594202921746
cg05756220	0.123667134717358	0.226511730873845	0.160755672922383	0.111920440283063	0.086981534387094	0.510392037482636	0.163687697727578	0.304050070177777	0.149930812383027	0.586383960470667	0.624595584214108	0.0558815426981992	0.124111967480169	0.0713399303603224	0.0526769323471188	0.272468097529759
cg05756933	0.0981893989523326	0.198176386143997	0.132557868343935	0.0968999277995259	0.0592948024883879	0.564058962152334	0.18010106697276	0.220265270665443	0.151317843677016	0.707636475324888	0.765772330229087	0.0617966026311181	0.13874471709648	0.0715437869355287	0.0890746223083796	0.187544711648094
cg05758094	0.0249506141740209	0.0310382116731601	0.0229102895048434	0.02178981672836	0.0246798405055564	0.196904737306675	0.0309673434699684	0.0308549433588868	0.0357227425541665	0.415556833767945	0.656933377130632	0.0342271822592696	0.0273382556730322	0.0239822505564822	0.0264587635085551	0.0311844987046957
cg05766140	0.0678197803145198	0.140921922866294	0.0676846444307409	0.0563753548975048	0.0305116019878743	0.458623658183559	0.0557915823279782	0.0511000508960155	0.0908337379378357	0.718794871848617	0.786884487257371	0.0440186796782854	0.0999063053877515	0.0450674048518719	0.032171647924246	0.116841536425155
cg05769349	0.139434027526377	0.126773503782259	0.0713971440434788	0.0511118071101066	0.41664287059438	0.355201383773213	0.0705246663709874	0.0828609216676006	0.0647789730148081	0.565043030853271	0.587290533329389	0.0453741064202721	0.100078237225488	0.0415211548018923	0.0759067454610512	0.191002089771321
cg05774756	0.0899215689747258	0.113222197584969	0.0617539036771226	0.0545712230287887	0.043707498597028	0.107674502678048	0.0701003203975485	0.111893191668344	0.0773888050502351	0.534002601042447	0.227398992124803	0.0475067711810352	0.0700836769117137	0.0451032718833077	0.0395014735060888	0.0954903531483594
cg05779300	0.0182351802405335	0.0205303909827275	0.0220618912360844	0.0201088694422195	0.0191234665585681	0.0955775890431568	0.0224536408402485	0.024695057768185	0.0217998241139216	0.1199678196335	0.744920835064851	0.0248521535194388	0.0200876939825104	0.0169176158003919	0.0228484157662407	0.0276043764241701
cg05783139	0.170259456587218	0.0443004910671155	0.0281559543989587	0.0262996286092486	0.020585464765838	0.414702934187575	0.0423939873783809	0.326758166533434	0.0300994909856419	0.537147763208754	0.738377926174333	0.0283469477028525	0.0200011218632676	0.0168597947223626	0.037073312705149	0.0773055665647986
cg05789704	0.245330249304216	0.379663260692192	0.220643474754557	0.413603676885947	0.0269436501411004	0.319476587473311	0.218493144402635	0.0997078775725422	0.289064742141233	0.469310321042898	0.767927774403531	0.0389681316303747	0.344601372730002	0.249394847579871	0.0284134945956026	0.298314365214012
cg05791136	0.0325314913508365	0.142699039446971	0.0605050573975218	0.0293693530440791	0.0243083269444282	0.44385315502964	0.0323844254994718	0.0541375904216962	0.0531629025090437	0.604214888702837	0.714614111197709	0.0287299692487766	0.0579838960582522	0.0300718604520118	0.0346890632687189	0.109800831477089
cg05800416	0.444682997605357	0.395021378860329	0.384707278055949	0.291367130949881	0.426090838430368	0.554997496472336	0.336548722813258	0.508600839373547	0.350576990448951	0.624492743846362	0.895093827552962	0.483507909482477	0.358072413534469	0.351753842709916	0.59701590477797	0.441128234649622
cg05802452	0.0276332388536781	0.0300828053925997	0.0278677542383709	0.0265380160959278	0.0218567862011705	0.0383110205507631	0.0315599752101368	0.0290995686501629	0.0277385771949272	0.383128624338959	0.180436843266687	0.0312993867196656	0.0238574631136582	0.0242763660485646	0.0298260668769251	0.0481281467415519
cg05804863	0.0176302496495264	0.0632575113771846	0.0283436662061433	0.0219215480433938	0.0201199065200236	0.286200379372094	0.0361971808623108	0.0201240114991226	0.0318210934827576	0.549309864409608	0.702241613260743	0.0408776921036234	0.0296064252226909	0.0195638155079534	0.0259324980063322	0.10840530667808
cg05826255	0.305947823436984	0.296841068172854	0.216761259103049	0.266269683756383	0.144845354087512	0.350698376129575	0.243044426017253	0.220481714655985	0.297186058478937	0.709301518553279	0.875365842301234	0.166805936635939	0.293198284193891	0.311929612772431	0.244197322994826	0.380013888239762
cg05828191	0.653960641500476	0.742172863268446	0.740979722915558	0.741548049057941	0.601119065941014	0.424784403390156	0.754225928744352	0.809039726236602	0.736088125495216	0.312110859277818	0.226159664448378	0.628767281064739	0.847912815139227	0.634578256755297	0.662362363699653	0.670984678816614
cg05845236	0.0156051523213114	0.0244981684123793	0.0288525703937159	0.0243130956327785	0.0219351707118418	0.0170088824375115	0.0173568030437511	0.0246581233219803	0.0206711484197774	0.427239747987551	0.558785306732282	0.0197983431305702	0.0216452575628675	0.0156327336517629	0.0177338709751938	0.018386254331466
cg05848509	0.108376344885016	0.133899773606164	0.0842397950932153	0.0761082873291853	0.0745853151611586	0.383391295923338	0.103894801436908	0.0989029891176892	0.0945498100503225	0.53579532000777	0.571566431464755	0.0774049573992771	0.0965577583370424	0.0864642339181805	0.083677912219274	0.144549292824589
cg05852143	0.350053335249325	0.25152328344407	0.182090103059575	0.084817169713708	0.2380805943913	0.369011416361315	0.122497830216711	0.0627042176887909	0.124988417376739	0.783910566885905	0.867522152482515	0.27111965007635	0.163719176842577	0.106127470170362	0.0936752837198129	0.205421910881556
cg05852523	0.931086107964741	0.805856862675849	0.857037000575151	0.928920669688677	0.927755380951165	0.528841439136022	0.90041757403986	0.829335551089121	0.855671980845651	0.325826869670733	0.312399986812468	0.875871337472613	0.853645002914568	0.856641616039794	0.927133799169031	0.825212181549616
cg05855588	0.0268303229400064	0.0346792304762739	0.0250233902881964	0.0230768511854323	0.0254663455382446	0.49641150373874	0.0258896910507816	0.044200040928361	0.0357447938367691	0.534058895342387	0.759533676135394	0.0325182531453472	0.0300525985775984	0.0213264708925119	0.0285580685955645	0.0391423187034533
cg05863502	0.278568199938989	0.506721801988766	0.228470921685649	0.235550506067534	0.0322387415146194	0.648822677229911	0.222226589985425	0.463136401530355	0.308902884043598	0.735674213017452	0.821789869343572	0.0621006566983311	0.389181570267372	0.233056273057527	0.116072387843603	0.414019335458917
cg05876738	0.0331610678850802	0.0690259391010045	0.0378200062429198	0.02694355821524	0.0157074000575989	0.441052716803733	0.0315877726479153	0.0992524335072616	0.0399872303822998	0.467875778488357	0.669333755403695	0.0279901676416591	0.0512493127257328	0.0264290141935917	0.0150064772255337	0.116937626920036
cg05882522	0.0413058980714776	0.0427604440208373	0.034921226294584	0.0265233101880633	0.0243154710945195	0.035797567726344	0.0365803363769146	0.0405838223406682	0.0435668267377437	0.401860887896486	0.756121882252088	0.0359551336253655	0.0323015649754069	0.0278824204265553	0.0334261202522419	0.0488047287137466
cg05884032	0.0680123803331712	0.165240429896661	0.0367964681338442	0.0484209793962433	0.0227358076581693	0.534872503543237	0.0620590282404511	0.0485764283562056	0.0391459118318969	0.458997376070315	0.701283974296046	0.0297750365585846	0.116218215125413	0.0289152478766041	0.022474580231078	0.109368092189555
cg05884394	0.0314920950554973	0.0563235938481079	0.0446572487336273	0.0364787579037111	0.0256108005516642	0.5423450251856	0.0358775693345962	0.0521727289851839	0.0284964722653659	0.438021890591177	0.777110472172761	0.0410812810902401	0.0312054355435525	0.0313405011838057	0.0274540823194178	0.0662496641851309
cg05893614	0.106856612724639	0.234630851085137	0.0928255666986298	0.0869949408672491	0.050236191795386	0.54608202362428	0.102256315350832	0.155204528716254	0.0864004138780727	0.683346042107785	0.746401639355706	0.0378027281871199	0.184582394021215	0.0824821685425618	0.0441416355098248	0.194746751751709
cg05894124	0.0852202317579035	0.093134086355769	0.0580448636435972	0.0627240650339098	0.0538276354421818	0.374529017063352	0.0902762810794893	0.0609810555061118	0.0671838427434127	0.583362533569686	0.894219409562075	0.0752677842397778	0.0635169789057516	0.0651177588075738	0.0488656572897366	0.0517609118499333
cg05894557	0.853335991454046	0.803678140201495	0.880123905520792	0.83371013172183	0.846937448643119	0.548777198278813	0.830808359707007	0.757197039283172	0.868726430127418	0.352137307353715	0.561979585845835	0.837404055523299	0.858175261692284	0.773313044228773	0.902044429198923	0.768187610293446
cg05899618	0.0626166953140827	0.0443554892187877	0.0662670130136498	0.0418879901288922	0.0499752334894316	0.482736227462278	0.0532613972556256	0.0619930844394426	0.059957283655149	0.449157946700038	0.717510757846502	0.0491749527995059	0.0314365395091207	0.0578394097655937	0.032767109196695	0.061337426350594
cg05901579	0.0332610130079814	0.0285655034851468	0.0293293114169423	0.0224696137561769	0.021637108665123	0.609344090813209	0.0268062461297769	0.0236670498475067	0.0444057943421682	0.757551776192281	0.854734837239249	0.0272247608489493	0.0404550309435336	0.0215807673089939	0.0201735613518483	0.0422483813162948
cg05907046	0.062173762893243	0.127139900899753	0.083040767196972	0.0825762448382823	0.0796784677771511	0.0879449854058067	0.0569983284984474	0.0765987216641983	0.0830899808882758	0.659986045497856	0.869502127782673	0.0704223847970074	0.0517071301325036	0.0546448984175816	0.0283480675782462	0.0980591218545614
cg05921260	0.762522096725159	0.419058684640069	0.73688580454436	0.793498571633299	0.787321711319802	0.416295188297482	0.790780321904423	0.731640357206356	0.692717470104244	0.252529886461336	0.139063126472674	0.795005261356793	0.685448483201154	0.568046743416334	0.80284620277226	0.729298685479965
cg05923226	0.440723175792132	0.499808584126874	0.37801388939483	0.403592297893369	0.275570032025111	0.59678261915448	0.321211134581908	0.463204086849603	0.421292797025318	0.763432672803242	0.844168842833641	0.32563976625307	0.4999964306227	0.369093974043982	0.509333961488197	0.442396385863839
cg05928342	0.153413220501224	0.181936751450496	0.105333115287477	0.0989613812086737	0.0381933138685033	0.485231456903274	0.108192534985014	0.143512004062622	0.124611583236229	0.631820189540755	0.879946141117844	0.0344634054845599	0.204402745662876	0.0794295020270188	0.0552613969372269	0.205177842912754
cg05928649	0.0339975633686046	0.0611209618109155	0.0439349738480111	0.0493276194213514	0.0167079877825688	0.026936298364692	0.0352932175605614	0.0433238572357371	0.05596390885444	0.475559424588048	0.813767325410745	0.0244534846782025	0.111319418705174	0.0273180271643558	0.0219496639123794	0.0934078717615381
cg05929882	0.126503453225555	0.100309971389054	0.0763317100271825	0.0625961973950038	0.421511761970544	0.156770265875251	0.0833671148710771	0.086231717936049	0.0650680335699095	0.356071256747869	0.704544995130176	0.0334041521444598	0.0683414813758788	0.0492001857448505	0.0928991953908218	0.174284293139112
cg05937496	0.0404943152931653	0.0521687705533253	0.0416032128136659	0.0511617511900827	0.0397922184538801	0.35540903204439	0.0374514270551299	0.0489654937696882	0.0357400528288108	0.671059040932736	0.755927844151041	0.062877085074856	0.0336759462030986	0.0347795863535563	0.052530082396261	0.0496089976813919
cg05943996	0.120313872543845	0.18459816539825	0.119375256420725	0.127411614370534	0.0772871203234987	0.434032614254936	0.0960293422529012	0.139940059551068	0.136063445157879	0.622278733542519	0.75112017153117	0.0875877616426805	0.123171748834903	0.0976195452428818	0.0764432099428247	0.164859666533019
cg05963618	0.0218061531640143	0.0172946946423718	0.019456451256221	0.0173193320590581	0.0196859563766524	0.635365145234343	0.0194342470914974	0.0278131016798581	0.0216906716016424	0.70600949104109	0.350376376961561	0.0223184960815221	0.0170729414644173	0.0187137454997963	0.0146358996751652	0.0258694776464902
cg05965387	0.510110397040004	0.507370090627602	0.39141744031299	0.416349584734667	0.52688592664925	0.527397023383324	0.298033521826778	0.66124062822865	0.434160804597714	0.867397343045901	0.929142990402633	0.515124279049748	0.443162094361818	0.376654479023729	0.598904511957184	0.467893878458434
cg05965392	0.0530560731998056	0.162965324129377	0.0681034951382527	0.0522552083485613	0.161757481653749	0.519797899254537	0.0628410804681007	0.198960407685347	0.0476251719436352	0.604054479748754	0.774310290467815	0.0904562433034323	0.0940495519241406	0.054857050654945	0.0421908469094434	0.158115015318207
cg05990549	0.0414590173272436	0.0882814539578232	0.0681446494658328	0.0502512111430308	0.0442745607763203	0.167261864422013	0.0438838270635271	0.0849205197600361	0.0728010681845011	0.424002556609783	0.861417870203886	0.0617715759903373	0.0793922025352326	0.0578741997073469	0.0375966333940647	0.095603244395725
cg05994094	0.02911292347205	0.0688846832764543	0.050101460958666	0.0229632143741615	0.0187440476705658	0.454563720169728	0.0796201597517828	0.0685055984655776	0.0283657525789272	0.648068735820229	0.769810574360359	0.0276178673130849	0.0324824715597345	0.0259119991238678	0.0256223563269105	0.14401120230625
cg05997350	0.0523781634879556	0.0681099896320787	0.0434810333261908	0.0399135777895022	0.0147055245917992	0.0869725864152365	0.0272175230081814	0.069346320673905	0.024313959219011	0.587925365658526	0.643420649314908	0.0241381353634961	0.0273916187580085	0.0284314724913051	0.0196062061898959	0.0691796285839359
cg06000963	0.0313046522789477	0.0502444383433546	0.0563115771381052	0.0266927722999637	0.0262527450224603	0.0315691508034602	0.0332746699516191	0.0631571679885227	0.0259657619533061	0.522485277128141	0.106726915599959	0.0425750349796574	0.0423436648722364	0.0202248619450328	0.0279751208631392	0.0927009531984911
cg06005891	0.121414359982948	0.12735619504335	0.0495158762502174	0.067091279469681	0.0333738511268141	0.0855536021221531	0.118242914429908	0.304606936705329	0.076428760276581	0.655316605599659	0.650626314445104	0.0400017127602246	0.107722496319757	0.0600196940189116	0.105595811975638	0.150673696135992
cg06007271	0.111444850928396	0.141413381869355	0.0715013587733039	0.123777267965734	0.0819033991883189	0.0905565798454721	0.182857221183447	0.1450715420825	0.102820628826575	0.485901942353645	0.885590725958938	0.0865369496180008	0.339123590034002	0.0953074218012634	0.0924847962721173	0.20094552841306
cg06008912	0.0719835082561341	0.0742988783584706	0.0629961604902707	0.035938409339314	0.0196675158605703	0.561357663878086	0.0700029032849009	0.0289252845864092	0.116928070099091	0.645195069714998	0.765898801487243	0.0190421831082256	0.0827664457274055	0.0223872984591852	0.0175209193752795	0.107219155724025
cg06014401	0.154472228334447	0.169906146993223	0.0558094909942161	0.0488692812780263	0.0514951758764679	0.24891413842179	0.073568491116776	0.108582436919683	0.0919215137234907	0.521929644517967	0.816008160929226	0.0582771774279171	0.118734633953197	0.0741037999190193	0.0311337945010535	0.132620527418055
cg06018748	0.643983453544907	0.915855738643238	0.885942231689329	0.897973546009424	0.92502644859079	0.682412131865547	0.854589669977287	0.898457113652905	0.834887125840489	0.301986105907081	0.342591271919397	0.936959526449501	0.877679975418478	0.772915456927705	0.887659828832736	0.891327181793573
cg06022318	0.0249855616975937	0.0436658793795561	0.0280541361976032	0.0267338853165913	0.0155247045328369	0.0254924684543027	0.0285784823608811	0.0307157831842333	0.0439717141517626	0.583072769212203	0.689119334498294	0.0313986960538326	0.0262752261200087	0.0164614584754394	0.0270032672066332	0.0566397301410948
cg06043419	0.073777023561639	0.086042124799419	0.0581695044546298	0.054461069109623	0.0487802746259761	0.228071928689107	0.0436728020526052	0.0665700303057529	0.0620264225114196	0.497262352028927	0.552362481296232	0.0403602608964801	0.0838817198823174	0.0418232483079991	0.0499054756740874	0.0817111508180731
cg06048524	0.0151866800884673	0.0263739741890226	0.0175817491569638	0.0155740001400607	0.0144092650115046	0.635343240657745	0.019693031721566	0.0208065399777534	0.0239228414167192	0.636543245311495	0.824159947002255	0.0185439133064351	0.0566453504386271	0.017905667546165	0.0170346472181695	0.0454642602591681
cg06057566	0.130334547352547	0.0866914681791484	0.0947994333848526	0.0857437579048591	0.047137567082369	0.422515364919742	0.1036366960127	0.108025644919665	0.0754331186209955	0.567324351354714	0.509954370441078	0.0662188640089186	0.0910615789836702	0.064400841520544	0.0493071410726468	0.142258259391873
cg06060191	0.0630554472063594	0.169247189518308	0.077825236625526	0.0445438899025007	0.0237761573248739	0.449292385030778	0.0645549001730548	0.117185336167195	0.0475588146620197	0.540631048181555	0.85568696267509	0.0250508062786319	0.104463154579756	0.033476587029526	0.0233974240983567	0.146354869037465
cg06066137	0.143802561532086	0.186762207894958	0.129618504839697	0.141990013435596	0.0597801811615238	0.439552576891945	0.13771002516442	0.090297976083985	0.151537282782627	0.512374072924684	0.631229095617963	0.0859451240734825	0.170576874926236	0.125406276499029	0.0805033511855051	0.188420338806437
cg06066180	0.696138098504434	0.529066956019116	0.646880688684644	0.600033958446666	0.83891160101356	0.386287409962979	0.692675975088339	0.812438439306247	0.551654213281397	0.193990639971408	0.161893061404743	0.850013527337455	0.621045686327574	0.63445748256955	0.845802364316187	0.675951534478394
cg06090660	0.0167511821251471	0.0734091652987301	0.0732198972047116	0.016258538797257	0.0184119820789331	0.521084645795752	0.0282821934724195	0.0322567908304117	0.0250612968805869	0.59601218411972	0.692164506836195	0.0216441874771348	0.0454681218472599	0.0256309249972464	0.0156729702487599	0.112454048681686
cg06091013	0.107225715536426	0.180791761344983	0.101539166187551	0.0629534180118057	0.020789635498692	0.0398345957786813	0.11403058740169	0.0935731119177631	0.0750941941147019	0.620052382815853	0.693695384086835	0.0839221628539326	0.130457621450709	0.0744584639806879	0.0223852982068625	0.201079210975135
cg06092244	0.77622738432171	0.432224803528755	0.660957104406237	0.732709460140137	0.907913161444595	0.745431579777212	0.751115507320178	0.902950395901247	0.689651179997617	0.294773268077951	0.144294475957903	0.867568805414159	0.716940462028872	0.577166686862047	0.88143174607583	0.653283527770686
cg06092815	0.195550054959576	0.304759306783226	0.228389971520592	0.166045106176375	0.088628790783269	0.553765255096058	0.199145607418212	0.27579009777152	0.23359388087348	0.718808209053111	0.838442831907417	0.106040273244588	0.256971538400836	0.141596187256064	0.169827251327098	0.26207884332676
cg06094615	0.0514149387289852	0.151122006349382	0.0625130092048487	0.0586849615081101	0.0202986732084409	0.430818907730662	0.0567646864369896	0.174012159306725	0.0647602315618608	0.507821973679858	0.771105672453583	0.0206189915171547	0.105951851926532	0.0574252582872729	0.0232114965392146	0.160356709089956
cg06102330	0.109030082773779	0.112741881089295	0.0809407975842493	0.0596815832773122	0.039216462898102	0.439202852411943	0.0676123998689496	0.0568087280595065	0.112948324102073	0.51587434984468	0.841805394316733	0.0575967881701521	0.0813469550607749	0.0611240478340493	0.0545797018101904	0.135445144982715
cg06106428	0.342361723234515	0.318540576803344	0.190746822019539	0.208260539432844	0.335987660233873	0.259818155308648	0.213014980271659	0.318443346567652	0.242814196878634	0.647238518099175	0.87952412305448	0.301831572633493	0.179744629125263	0.229692490413099	0.405789403829057	0.303845242976685
cg06108782	0.133471896961728	0.123873893085193	0.105105636508851	0.0932071398035429	0.0682141589162597	0.335281797063929	0.0811616120465906	0.122619172399709	0.119324972268267	0.531042236016958	0.640476038472984	0.0895440806936242	0.119130282574734	0.0820016956207731	0.113982885159383	0.154036568272289
cg06110802	0.889090304630169	0.846474671938194	0.858198943983036	0.910973443540526	0.93915781888257	0.51429265006208	0.889421599367485	0.837167756150661	0.914242972675029	0.22488399906793	0.166935011879671	0.898848909204355	0.841452534557693	0.872830473649287	0.849112478186588	0.842889050732984
cg06112894	0.57216522452832	0.396939913046119	0.331831806432019	0.293297593099946	0.348219065478269	0.268117326693205	0.316975001049261	0.355294996041457	0.321058019528723	0.540545421283345	0.208044670639175	0.505173763857474	0.297992151611072	0.367896409991149	0.564412598195258	0.347261359724947
cg06114087	0.0588437782634159	0.177366607558787	0.116326085397931	0.0835293047186895	0.051081023553129	0.439591507005922	0.101939197968341	0.0815569283925943	0.149415382560452	0.594816775297139	0.703542403634101	0.0533867925074261	0.16467348883582	0.109563762953831	0.0504358728470542	0.151864984657097
cg06120945	0.489839931643298	0.489054565039623	0.562556865188739	0.386776611440273	0.230369517330485	0.655903412687993	0.408765055134817	0.347586505365136	0.307066082563876	0.744171295875122	0.936423001301861	0.317726103703159	0.530985067169915	0.242073996679452	0.243447166967943	0.494536204632129
cg06123396	0.0176318431122835	0.0416020062545534	0.0229953852036523	0.0181333504680143	0.0150901450793456	0.144106762747864	0.0275288624756269	0.0220413855435327	0.0208265051455358	0.525719901260703	0.756202539888458	0.0206371098844668	0.0253752828253237	0.0180498811758566	0.013115865415723	0.0249332717015969
cg06124224	0.0501826949800915	0.0495496963569409	0.0434071932781595	0.0347266986037635	0.0318898351375116	0.228435818564315	0.0483876837305258	0.0954904702439357	0.0342869049802708	0.568536822028316	0.817858758599615	0.0549919416301755	0.0331088271358219	0.0326817189693668	0.039299341091084	0.0869277801099981
cg06128028	0.154673051172203	0.189379986471621	0.126308325518989	0.108441953325907	0.128861516777044	0.403326560815509	0.11248651926089	0.154777071749214	0.141899362690225	0.557743112195325	0.64646230960001	0.105150461556199	0.15596359426659	0.0993371758133553	0.088738948376183	0.18862180802919
cg06139836	0.0653410642015353	0.101063688391076	0.0546512838237616	0.0386509092405972	0.0274261514782948	0.36655441386532	0.0798306346430528	0.0811917566126518	0.040108706384274	0.456482179138979	0.688195493616898	0.0566688007591873	0.05278159440764	0.0479177255229209	0.0403340169930155	0.0809753595992553
cg06141624	0.119275130416084	0.0895652997443805	0.0666792771810928	0.0627363297133665	0.0910662267209033	0.427349075060544	0.038841930054636	0.0986154356329386	0.0820863997916292	0.56857358792257	0.759326896470935	0.0735219392552782	0.0704651898623501	0.0661179210911913	0.0641788582046666	0.108089466955929
cg06144905	0.701277896194807	0.664243408780362	0.719907713154433	0.642853623703638	0.604586897042562	0.38069123036623	0.651534528829602	0.552624087404038	0.676435780566638	0.328815351989713	0.198827143472547	0.629818275176034	0.722792860823934	0.65240048744285	0.389792844904169	0.776286836357247
cg06145336	0.161491601783359	0.266870198358077	0.183787886563622	0.123856577503873	0.279296570475346	0.482303148172569	0.212955608621246	0.34163503994751	0.210131472373725	0.63352860308891	0.861067340573661	0.301480238112246	0.202227565027097	0.208347884115577	0.254371049998767	0.26619975894609
cg06163371	0.202691644511221	0.270882746072614	0.157651194327061	0.159313305658592	0.0603869172563518	0.515186529712742	0.166578858902221	0.175470630087494	0.169061837673918	0.667196402953506	0.816123456221862	0.125097518253006	0.188579597370221	0.152657611194404	0.10892158901747	0.243957837025255
cg06164660	0.0503709798736646	0.108861095384838	0.0444238098312275	0.0459456244819641	0.0449521420909079	0.440986608842483	0.0463437874585952	0.0658669883606146	0.0524902108301039	0.576361493722126	0.796570931287779	0.0475070474755941	0.0992149443814693	0.0430209827252168	0.0398619983006375	0.168076378356938
cg06169131	0.240286231042103	0.222054444460366	0.178426643961697	0.16582751320954	0.135364113737813	0.512245772325771	0.196591406379191	0.26184358537269	0.204454424536437	0.630125339370031	0.734865618345352	0.127816970676169	0.211712959514791	0.139819556679086	0.0811236017097841	0.272700595346327
cg06178563	0.111063037795904	0.178892242888962	0.115693431101371	0.0256088729962932	0.0371366608762062	0.125880052308527	0.0755782399442274	0.135599460134703	0.0376491828460159	0.696047733094788	0.841430437911791	0.0337696798460836	0.121932444380824	0.0594557269864468	0.0388570877653857	0.202308566643099
cg06184785	0.916967550438709	0.903299733264778	0.930350781114233	0.9058939238756	0.921446183862709	0.477680301904479	0.916176406490195	0.71137154019458	0.925309561228178	0.289601612650592	0.131419425911441	0.927409563038929	0.914145308972594	0.893417543687291	0.963386148484243	0.940677593295111
cg06192555	0.024546639264012	0.0193721246232048	0.0223205420588099	0.0192060541816662	0.0200029788593297	0.026105836187486	0.0243154958899338	0.0286081961753408	0.0221874276707652	0.693395916647007	0.809037000184485	0.0268949016655815	0.0222789453523884	0.0231105320336289	0.0226550677371123	0.02832718367141
cg06203976	0.685327846527975	0.438192279565072	0.682725555754459	0.766641787757091	0.838594024718113	0.429582466482344	0.712236000969875	0.702448105483749	0.670068340664383	0.239770361102842	0.493017990450763	0.819536389140428	0.718410113188474	0.565458059090065	0.780385880530878	0.709885529136125
cg06204735	0.112344675907057	0.353974865913423	0.154719060056266	0.141997860638154	0.0291579524234314	0.44976396960229	0.116782581153222	0.0547864143663609	0.185576561628156	0.814185825295688	0.90240879419164	0.0367928556991386	0.285791538268288	0.065844133272562	0.0258294035310316	0.274874882515995
cg06207052	0.159689752853991	0.158838304391766	0.112632269022354	0.0963526174637873	0.0647405930091085	0.538864415795522	0.14845506482299	0.226020793598974	0.219650248579855	0.621950680933081	0.65722110877495	0.102149900737453	0.18027034024299	0.119056611949698	0.0433424144209968	0.137141571023333
cg06209035	0.624908272804813	0.564023887917113	0.614398747352038	0.6766142543682	0.888514707329589	0.511236291927284	0.681350553555615	0.861668069805727	0.583966611420944	0.383806372814201	0.337059733918615	0.890188711195821	0.595737965551532	0.554977675931406	0.878329910926698	0.60826313617274
cg06213463	0.0128083828086384	0.0330732437080215	0.0188306260330147	0.0128585335300343	0.0111268219314852	0.429789265478877	0.0213205943910929	0.0252769412605557	0.0184362415065921	0.29613308693376	0.606448061403136	0.0193204313720414	0.0214169292346592	0.0131158956855174	0.0185965707118846	0.0321081031777803
cg06219793	0.15361724941486	0.180137042975262	0.120386128500909	0.122636953986811	0.0672269163725993	0.10104190877145	0.145606768917606	0.0717024745589156	0.160568947395162	0.652926815673102	0.823497153953176	0.0924722381056479	0.174497718964622	0.100278337023635	0.0680092268460734	0.235702385243052
cg06221609	0.867348011388081	0.666379950116706	0.896320516745014	0.911078964640485	0.84739587131154	0.460420956599624	0.905048116436957	0.846741905344633	0.877956407341116	0.459184241451285	0.153549614487776	0.885730607286577	0.871754817002846	0.827436652532712	0.885152070347029	0.860253594875501
cg06232807	0.458511144270757	0.531520249009127	0.357755410058477	0.390469334031995	0.163503098798059	0.735278316549053	0.364902156278604	0.362377947307226	0.394376996397	0.829195257595706	0.883657822305947	0.143689293592808	0.453122740767005	0.324144580572744	0.185503743738083	0.493394537018678
cg06237774	0.0642479420874206	0.0906121933320156	0.0599932256162186	0.0562802727609781	0.0537384473627051	0.538594060279471	0.0619886437706371	0.103353094785675	0.0759482345023083	0.557343829895188	0.873662318808932	0.0670201462048204	0.0820189760611529	0.0626355893337434	0.0450584016567568	0.193463561759763
cg06240450	0.0384086545778736	0.0572754808700297	0.0573602681026089	0.0340290299205514	0.0255227934594743	0.457111255205797	0.0346723719426722	0.0483405903729206	0.0353209229286718	0.471594185290233	0.464936495500343	0.0290930424047633	0.0289475175598892	0.0288830430188703	0.0283209312052091	0.10491346348219
cg06243400	0.112689313542805	0.211446700386442	0.118289144629851	0.120174362401843	0.0757536879147794	0.480646819527964	0.11222863002406	0.1393979061041	0.142726600302962	0.551838938561172	0.710583257545287	0.0624192605849692	0.170250704072787	0.129136073356493	0.0542916866539395	0.167266435506344
cg06251764	0.050464093267849	0.0569099002995567	0.0773451822936214	0.0634127778059698	0.0350114562750012	0.258609709210712	0.0685047016067503	0.0906762825644172	0.0760931814329459	0.473216262372293	0.862908171852805	0.0903942106994716	0.0840915494466865	0.0467868061367585	0.0477133132644872	0.120096943061629
cg06262436	0.113307207050681	0.23381364761906	0.109507278820357	0.100648128414193	0.0238484893779345	0.443566477550904	0.166589183747894	0.0616879252253093	0.104961457983348	0.672100994921758	0.789065253944416	0.02083269648723	0.160987490663076	0.0417837091840357	0.0307991566437457	0.269959452366994
cg06263461	0.0878463468562207	0.0612228245921973	0.0618059749123419	0.0397360133010719	0.0400903339167002	0.113869169196048	0.0431417510703562	0.178463775588683	0.0962237051334046	0.647699946994323	0.795646078099069	0.0486076962578654	0.0494230537577733	0.0236102214474516	0.0612338065136949	0.0985559568245471
cg06270661	0.0308149848747359	0.0958594064118562	0.0351933466970976	0.0257148200283492	0.0182180783266534	0.222764338292128	0.0397201118677279	0.0827927175364024	0.047522487900697	0.591483015999817	0.756065508759205	0.0237949364117361	0.036071650292321	0.024750304835587	0.0239235321204737	0.0695959123044934
cg06274159	0.106656484836907	0.239674103025014	0.142716800553326	0.0923354472919522	0.177077802718954	0.580335155265141	0.123760337840792	0.101688227682345	0.128347667900788	0.685156025505524	0.579872133878602	0.0952440252635068	0.166511773886999	0.0732737448890693	0.0885823365084273	0.245646767055264
cg06288251	0.0769153726051489	0.122425847066104	0.0593296131643582	0.0493355071213474	0.0347571266524353	0.536582068637449	0.0449223880173127	0.203508652232372	0.0664673281166957	0.708002925966244	0.805101078734625	0.0378826944783462	0.0555713281619824	0.0299180520469759	0.0440780858105433	0.114820683577394
cg06329574	0.189101471620651	0.314118719811115	0.216214229166834	0.211362578828193	0.0812515047302188	0.656002146205872	0.245285319831279	0.27144400752806	0.202982508798823	0.662271721862021	0.862371077799064	0.174103419936861	0.241883194641597	0.133648630439261	0.0890653295756564	0.326302518695553
cg06338562	0.0769762559648339	0.118788503332861	0.0556936971195146	0.0414995996383638	0.0325299312678532	0.547684970389271	0.058919446833188	0.0411137291903938	0.0962133138726647	0.600345581216006	0.703216262021666	0.0441031987850864	0.135025501582605	0.0609875130942559	0.0224186667656048	0.081413408578855
cg06357925	0.0653628596445418	0.1031023384293	0.0726490710642078	0.0409000641079762	0.0317879808401313	0.0646933563021622	0.0452029543135647	0.082009981515878	0.0631775431311219	0.36746818124302	0.825093877337104	0.0407806283215151	0.0691405019543289	0.0487434023286475	0.0476539759187478	0.109054706504657
cg06368558	0.0503904117338282	0.134959299338577	0.0599777205982486	0.0507346514640163	0.0264928896298	0.037205145310107	0.044533989491547	0.105272307032614	0.0647255477415354	0.560359762576712	0.651465732687827	0.0386185721668224	0.093632003612658	0.0722787254375113	0.0299223715327366	0.118830736140398
cg06369327	0.0890082107124238	0.182491256014446	0.105831264841253	0.197672488156655	0.0948304310623947	0.537891882531286	0.166234584855343	0.0814461572386637	0.102200663050655	0.31904158257772	0.794511250132989	0.13181295426723	0.1233319462124	0.0981792145571097	0.0594011201910282	0.123738266000933
cg06372015	0.0898131085538665	0.146597378709047	0.0933004628380654	0.0934028540631891	0.0472007242111251	0.272918744940246	0.136347668973079	0.0949847067414743	0.131265117976508	0.637873308429648	0.888362026690483	0.0588254204650254	0.130349874654291	0.0856571428483683	0.0548969020672989	0.13677005897797
cg06374165	0.0522302034889897	0.0407290898326191	0.0422849073043237	0.0336068203973018	0.0268202030317333	0.280546131122852	0.0306796536573304	0.0420979466111724	0.034110929441865	0.632477355433625	0.905663123825738	0.0280150909959061	0.0327441381447148	0.0309599146201458	0.0295012901242221	0.0450440023955204
cg06390536	0.235694954038071	0.105398625117477	0.167360691988359	0.117722863839648	0.143489505116944	0.139161462023738	0.0918025823353615	0.194646801004397	0.101096171911861	0.10972394365636	0.720990740391383	0.146880309110725	0.103075776570514	0.0657146577966554	0.034631384338779	0.246020044245208
cg06403244	0.026693290419903	0.038818933583493	0.0286750189236141	0.029204618364946	0.0247161548930682	0.0427998383805617	0.0320856180727971	0.0371606175407502	0.0285972866606322	0.363563992931644	0.812481443662504	0.0389005618830007	0.0262402271828547	0.0371451044580407	0.031416914956086	0.0436230752339751
cg06406157	0.75664923731993	0.510377570792802	0.426263446057663	0.411056441072681	0.680514176614957	0.566070071657398	0.384980002526293	0.542154018415372	0.412765643084313	0.797831131169262	0.837447565148586	0.665708149121899	0.421013251469524	0.380575030459758	0.782212005859656	0.436700684771969
cg06407470	0.0364464368002023	0.0443282561177861	0.0335835255470232	0.0292693015993081	0.0283243536153736	0.658469743884238	0.0337488474964267	0.0369251656394776	0.0400606476541859	0.385896959580128	0.75984808055648	0.0293619239594025	0.0303331709504728	0.0292842866826072	0.0319734668827317	0.0556495373970403
cg06411551	0.269886961463024	0.272384408405653	0.205168291812491	0.205585091931065	0.126631205046532	0.22572442452921	0.213608150071334	0.242114353009473	0.224792904807765	0.681788155519962	0.728718653438496	0.148103527862436	0.191244350260393	0.169911083845717	0.0909990148522414	0.270999368500041
cg06428163	0.0470724233470447	0.0770823302766959	0.0430892834515926	0.042228964407198	0.0460401535812998	0.284755880421534	0.0380706652470171	0.0535979792570171	0.0531070629698936	0.320958663324199	0.452973150710806	0.0598284588531276	0.0422542398993877	0.037163636971582	0.0435081920300233	0.0957386660557223
cg06429617	0.0233860584261631	0.0206962846308626	0.019625404161777	0.0193341926734838	0.0179569802099087	0.375389810465078	0.0270751025884339	0.0332560360742679	0.043026766617633	0.560381814505893	0.713724318374605	0.0183778945244795	0.0240584461215011	0.0193151500124332	0.0206852930968586	0.0250391937753373
[truncated: 4,094 more rows]
